# Supplementary material for: Identification of synergistic drug combinations using breast cancer patient-derived xenografts
Source: Sci Rep. 2020 Jan 30;10:1493. doi: 10.1038/s41598-020-58438-0 (PMC6992640; doi:10.1038/s41598-020-58438-0)
Supplement: Supplementary file 2 — Supplementary File S2. [file 41598_2020_58438_MOESM2_ESM.xlsx]

## Sheet: 1,363-drug screening data
Information provided by ApexBio																	TNBC (basal-like)									TNBC (luminal androgen receptor)		ER-positive (luminal)				HER2-enriched
Item Name	CatalogNumber	CAS Number	Plate Location	Rack Number	M.w.	Formula	SMILES	Form	Indication	Target	Solubility	Pathway	URL	Information	GENE TARGET	PROTEIN TARGET	HCI01	HCI01	HCI16	UCD52	UCD52	WHIM2	WHIM2	WHIM30	WHIM30	HCI09	HCI09	HCI03	HCI11	HCI13	HCI13	HCI08	HCI08
Levetiracetam	A1198	102767-28-2	A01	L1021-01	170.21	C8H14N2O2	CCC(C(=O)N)N1CCCC1=O	Free Base	Neurological Disease		Soluble in DMSO > 10 mM	Other Signal Transduction	http://www.apexbt.com/levetiracetam-21947.html	Antiepileptic drug	Sv2a	synaptic vesicle glycoprotein 2A	136.488	146.181	120.282	137.675	113.737	84.3054	99.13	146.45	139.461	103.631	127.514	165.607	97.9541	117.484	97.3537	100.237	155.789
Daptomycin	A1206	103060-53-3	A02	L1021-01	1620.67	C72H101N17O26	CCCCCCCCCC(=O)NC(CC1=CNC2=CC=CC=C21)C(=O)NC(CC(=O)N)C(=O)NC(CC(=O)O)C(=O)NC3C(OC(=O)C(NC(=O)C(NC(=O)C(NC(=O)CNC(=O)C(NC(=O)C(NC(=O)C(NC(=O)C(NC(=O)CNC3=O)CCCN)CC(=O)O)C)CC(=O)O)CO)C(C)CC(=O)O)CC(=O)C4=CC=CC=C4N)C	Free Base	Infection	DNA Synthesis	Soluble in DMSO	DNA Damage/DNA Repair	http://www.apexbt.com/daptomycin.html	Calcium-dependent antibiotic	N/A	N/A	138.948	145.894	111.192	131.038	105.512	83.2958	123.192	190.172	133.141	121.168	135.181	141.325	113.39	226.157	100.087	141.615	123.944
Lansoprazole	A1229	103577-45-3	A03	L1021-01	369.36	C16H14F3N3O2S	CC1=C(C=CN=C1CS(=O)C2=NC3=CC=CC=C3N2)OCC(F)(F)F	Free Base	Infection	Proton Pump	Soluble in DMSO > 10 mM	Membrane Transporter/Ion Channel	http://www.apexbt.com/lansoprazole-22123.html	H+,K+-ATPase inhibitor	ATP4A	ATPase H+/K+ transporting alpha subunit	152.803	187.045	144.026	185.387	193.729	206.22	195.078	344.441	244.495	74.6259	120.083	159.779	128.146	158.411	124.686	375.599	148.914
Adapalene	A1267	106685-40-9	A04	L1021-01	412.52	C28H28O3	COC1=C(C=C(C=C1)C2=CC3=C(C=C2)C=C(C=C3)C(=O)O)C45CC6CC(C4)CC(C6)C5	Free Base	Inflammation	Others	Soluble in DMSO	Others	http://www.apexbt.com/adapalene-22376.html	RARβ and RARγ agonist	RARA	Retinoic acid receptor-&alpha;	114.401	123.022	82.7143	198.234	159.276	75.0744	92.6174	126.07	101.254	64.2042	120.26	81.3594	95.5186	155.33	122.351	108.4	80.5279
Granisetron HCl	A1295	107007-99-8	A05	L1021-01	348.87	C18H24N4O.HCl	CN1C2CCCC1CC(C2)NC(=O)C3=NN(C4=CC=CC=C43)C.Cl	Hydrochloride	Neurological Disease	5-HT Receptor	Soluble in DMSO	Neuroscience	http://www.apexbt.com/granisetron-hcl.html	5-HT3 receptor antagonist	HTR3A	5-HT<sub>3</sub>A	120.726	112.16	89.6387	115.943	110.714	72.7306	103.555	126.189	103.419	91.6606	89.1772	110.807	97.6317	107.71	84.731	87.4478	102.709
Exemestane	A1296	107868-30-4	A06	L1021-01	296.4	C20H24O2	CC12CCC3C(C1CCC2=O)CC(=C)C4=CC(=O)C=CC34C	Free Base	Endocrinology	Aromatase	Soluble in DMSO > 10 mM	Endocrinology and Hormones	http://www.apexbt.com/exemestane.html	Steroidal aromatase inhibitor,selective and irreversible	CYP19A1	CYP19A1	154.007	177.618	124.386	170.595	146.529	107.635	147.601	161.735	140.672	90.9909	110.115	103.093	123.813	154.607	145.36	116.663	158.903
Letrozole	A1307	112809-51-5	A07	L1021-01	285.3	C17H11N5	C1=CC(=CC=C1C#N)C(C2=CC=C(C=C2)C#N)N3C=NC=N3	Free Base	Endocrinology	Aromatase	Soluble in DMSO > 10 mM	Endocrinology and Hormones	http://www.apexbt.com/letrozole.html	Non-steroidal aromatase inhibitor	CYP19A1	CYP19A1	106.119	116.849	99.081	136.979	115.97	58.5955	88.7895	131.757	119.907	101.161	95.606	99.0994	101.75	92.1577	84.2838	97.8829	103.228
Gatifloxacin	A1313	112811-59-3	A08	L1021-01	375.39	C19H22FN3O4	CC1CN(CCN1)C2=C(C=C3C(=C2OC)N(C=C(C3=O)C(=O)O)C4CC4)F	Free Base	Infection	Topoisomerase	Soluble in DMSO	DNA Damage/DNA Repair	http://www.apexbt.com/gatifloxacin-22059.html	Fluoroquinolone antibiotic,inhibits bacterial TOPO II	N/A	N/A	77.3551	121.156	92.207	145.116	135.689	43.0542	76.0626	140.289	106.943	67.6781	82.3356	81.1045	123.705	88.0169	77.2767	66.5281	57.1401
Mosapride Citrate	A1334	112885-42-4	A09	L1021-01	614.02	C21H25ClFN3O3.C6H8O7	CCOC1=CC(=C(C=C1C(=O)NCC2CN(CCO2)CC3=CC=C(C=C3)F)Cl)N.C(C(=O)O)C(CC(=O)O)(C(=O)O)O	Citrate	Neurological Disease	5-HT Receptor	Soluble in DMSO > 10 mM	Neuroscience	http://www.apexbt.com/mosapride-citrate-22099.html	5-HT receptor agonist	HTR4	5-HT<sub>4</sub> receptor	128.306	148.478	118.242	108.056	104.068	71.2161	94.0094	131.757	139.461	76.3001	89.826	109.567	115.754	119.555	87.1164	136.068	117.264
Zoledronic Acid	A1352	118072-93-8	A10	L1021-01	272.09	C5H10N2O7P2	C1=CN(C=N1)CC(O)(P(=O)(O)O)P(=O)(O)O	Free Base	Cancer	Rho	Soluble in DMSO	Cell Cycle/Checkpoint	http://www.apexbt.com/zoledronic-acid.html	Potent nitrogen-containing bisphosphonates	FDPS	farnesyl diphosphate synthase	121.931	146.564	94.6997	61.6112	59.6466	58.307	79.0952	122.042	92.8353	97.6457	79.1507	135.191	171.697	81.3241	69.0769	84.337	87.4159
Rocuronium Bromide	A1366	119302-91-9	A11	L1021-01	609.68	C32H53N2O4.Br	CC(=O)OC1C(CC2C1(CCC3C2CCC4C3(CC(C(C4)O)N5CCOCC5)C)C)[N+]6(CCCC6)CC=C.[Br-]	Bromide	Neurological Disease	AChR	Soluble in DMSO > 10 mM	Neuroscience	http://www.apexbt.com/rocuronium-bromide.html	TGF-βR I kinase inhibitor	CHRNA1, CHRNA2	Nicotinic AChR	94.4726	106.274	80.3727	112.642	123.923	115.1	84.5638	124.411	113.573	105.975	100.501	133.441	102.216	110.166	120.412	100.566	92.3192
Vehicle			A12	L1021-01											N/A	N/A	100	100	100	100	100	100	100	100	100	100	100	100	100	100	100	100	100
Nelarabine	A1379	121032-29-9	B02	L1021-01	297.27	C11H15N5O5	COC1=NC(=NC2=C1N=CN2C3C(C(C(O3)CO)O)O)N	Free Base	Cancer	DNA Synthesis	Soluble in DMSO > 10 mM	DNA Damage/DNA Repair	http://www.apexbt.com/nelarabine.html	Prodrug of ara-G for T-LBL/T-ALL	N/A	N/A	113.096	141.061	98.3759	126.22	96.7691	82.0337	111.409	127.255	102.801	112.42	113.654	116.619	95.8768	82.4797	90.0485	138.85	104.344
Gemcitabine HCl	A1402	122111-03-9	B03	L1021-01	299.66	C9H11F2N3O4.HCI	C1=CN(C(=O)N=C1N)[C@H]2C([C@@H]([C@H](O2)CO)O)(F)F	Hydrochloride	Cancer	DNA Synthesis	Soluble in DMSO	DNA Damage/DNA Repair	http://www.apexbt.com/gemcitabine-hcl.html	Inhibits DNA synthesis,deoxycytidine analog	RRM1	ribonucleotide reductase catalytic subunit M1	80.5677	111.633	107.164	149.648	115.616	70.6752	80.7358	114.447	94.8795	76.9698	109.112	109.04	103.291	78.1463	100.981	134.998	125.929
Rigosertib (ON-01910,Estybon)	A1404	1225497-78-8	B04	L1021-01	473.47	C21H24NNaO8S	COC1=C(C=C(C=C1)CS(=O)(=O)C=CC2=C(C=C(C=C2OC)OC)OC)NCC(=O)[O-].[Na+]	Sodium Salt		PLK	Soluble in DMSO > 10 mM	Cell Cycle/Checkpoint	http://www.apexbt.com/rigosertib-on-01910.html	Plk1 inhibitor	PIK3CA, PLK1	Phosphatidylinositol-4,5-bisphosphate 3-kinase catalytic subunit alpha, polo like kinase 1	126.298	126.85	114.541	131.394	102.843	63.6437	84.166	122.989	100.434	104.342	119.611	111.045	99.6016	36.839	43.4439	127.246	150.471
Clofarabine	A1412	123318-82-1	B05	L1021-01	303.68	C10H11ClFN5O3	C1=NC2=C(N1C3C(C(C(O3)CO)O)F)N=C(N=C2N)Cl	Free Base	Cancer	DNA Synthesis	Soluble in DMSO > 10 mM	DNA Damage/DNA Repair	http://www.apexbt.com/clofarabine.html	Antimetabolite,inhibit DNA polymerase and ribonucleotide reductase	RRM1	ribonucleotide reductase catalytic subunit M1	162.591	161.924	92.8616	159.836	125.939	208.925	231.867	128.558	128.366	91.1583	190.327	175.021	126.033	188.215	172.742	103.199	142.558
Losartan Potassium (DuP 753)	A1425	124750-99-8	B06	L1021-01	462.01	C22H23ClKN6O	CCCCC1=NC(=C(N1CC2=CC=C(C=C2)C3=CC=CC=C3C4=NN=N[N-]4)CO)Cl.[K+]	Potassium		RAAS	Soluble in DMSO > 10 mM	Endocrinology and Hormones	http://www.apexbt.com/losartan-potassium-dup-753.html	Angiotensin AT1 receptor antagonist	AGTR1	AT<sub>1</sub> receptor	120.325	132.305	82.2611	103.363	92.3842	75.2186	98.6826	116.117	119.087	100.073	112.061	123.704	79.0079	81.9982	83.3892	111.626	100.478
Fulvestrant	A1428	129453-61-8	B07	L1021-01	606.77	C32H47F5O3S	CC12CCC3C(C1CCC2O)C(CC4=C3C=CC(=C4)O)CCCCCCCCCS(=O)CCCC(C(F)(F)F)(F)F	Free Base	Cancer	Estrogen/progestogen Receptor	Soluble in DMSO > 10 mM	Endocrinology and Hormones	http://www.apexbt.com/fulvestrant.html	Estrogen receptor antagonist,high affinity	ESR1	Estrogen receptor-&alpha;	131.468	142.066	95.7069	81.6308	76.206	52.2492	102.709	120.738	137.579	60.3955	70.5986	89.1249	85.6337	48.4382	57.5972	73.8196	82.9407
Cilnidipine	A1447	132203-70-4	B08	L1021-01	492.52	C27H28N2O7	CC1=C(C(C(=C(N1)C)C(=O)OCC=CC2=CC=CC=C2)C3=CC(=CC=C3)[N+](=O)[O-])C(=O)OCCOC	Free Base	Cardiovascular Disease	Calcium Channel	Soluble in DMSO > 10 mM	Membrane Transporter/Ion Channel	http://www.apexbt.com/cilnidipine.html	Blocker of Dual L- and N-type calcium channel	Cacna1b	Ca<sub>v</sub>2.2	111.339	76.1768	54.8911	88.8393	79.1748	30.091	52.1999	67.7864	69.5828	66.8411	95.9009	90.1274	81.6582	39.9591	93.229	42.8927	66.2073
Lidocaine	A1450	137-58-6	B09	L1021-01	234.34	C14H22N2O	CCN(CC)CC(=O)NC1=C(C=CC=C1C)C	Free Base	Neurological Disease	Histamine Receptor	Soluble in DMSO > 10 mM	Neuroscience	http://www.apexbt.com/lidocaine.html	Anasthetic and class Ib antiarrhythmic agent	Scn2a	Na<sub>v</sub>1.2	110.887	102.686	93.8688	101.882	79.9918	61.336	87.4969	137.208	106.956	100.952	108.641	94.4265	100.425	102.751	97.6519	98.9528	102.878
Dexrazoxane HCl (ICRF-187, ADR-529)	A1602	149003-01-0	B10	L1021-01	304.73	C11H16N4O4.HCl	CC(CN1CC(=O)NC(=O)C1)N2CC(=O)NC(=O)C2.Cl	Hydrochloride	Cardiovascular Disease	Topoisomerase	Soluble in DMSO > 10 mM	DNA Damage/DNA Repair	http://www.apexbt.com/dexrazoxane-hcl-icrf-187-adr-529.html	Topoisomerase II inhibitor,intracellular ion chelator,cardioprotective agent	TOP2A	Topoisomerase II	29.7574	99.8146	84.1999	106.093	86.0654	56.6123	83.818	115.311	112.551	109.281	104.099	133.577	97.8824	97.6467	94.9683	106.936	99.0904
Prasugrel	A1607	150322-43-3	B11	L1021-01	373.44	C20H20FNO3S	CC(=O)OC1=CC2=C(S1)CCN(C2)C(C3=CC=CC=C3F)C(=O)C4CC4	Free Base	Cardiovascular Disease	P2 Receptor	Soluble in DMSO > 10 mM	Neuroscience	http://www.apexbt.com/prasugrel.html	ADP receptor inhibitor	P2RY12	Purinergic receptor P2Y12	29.165	123.979	121.667	127.273	98.4305	121.987	81.6803	122.989	100.582	117.275	110.292	163.891	119.658	68.8534	94.3223	109.799	79.1011
Vehicle			B12	L1021-01											N/A	N/A	100	100	100	100	100	100	100	100	100	100	100	100	100	100	100	100	100
Epothilone B (EPO906, Patupilone)	A1630	152044-54-7	C01	L1021-01	507.68	C27H41NO6S	CC1CCCC2(C(O2)CC(OC(=O)CC(C(C(=O)C(C1O)C)(C)C)O)C(=CC3=CSC(=N3)C)C)C	Free Base		Microtubule/Tubulin	Soluble in DMSO > 10 mM	Cell Cycle/Checkpoint	http://www.apexbt.com/epothilone-b-epo906-patupilone.html	Microtubule stabilizing macrolide	TUBB	Tubulin beta class I	165.603	142.927	202.468	84.5749	71.7394	66.9972	84.862	146.094	127.398	87.9355	94.7803	118.641	99.2076	112.621	108.883	93.7681	139.575
Dutasteride	A1659	164656-23-9	C02	L1021-01	528.53	C27H30F6N2O2	CC12CCC3C(C1CCC2C(=O)NC4=C(C=CC(=C4)C(F)(F)F)C(F)(F)F)CCC5C3(C=CC(=O)N5)C	Free Base	Endocrinology	5-alpha Reductase	Soluble in DMSO > 10 mM	Endocrinology and Hormones	http://www.apexbt.com/dutasteride.html	5-alpha-reductase inhibitor	SRD5A1	steroid 5-alpha reductase	120.274	138.286	111.167	103.238	96.8508	75.0383	105.643	149.886	133.396	104.175	124.801	107.205	92.3669	124.562	122.202	117.815	122.245
Celecoxib	A1664	169590-42-5	C03	L1021-01	381.37	C17H14F3N3O2S	CC1=CC=C(C=C1)C2=CC(=NN2C3=CC=C(C=C3)S(=O)(=O)N)C(F)(F)F	Free Base	Inflammation	COX	Soluble in DMSO > 10 mM	Neuroscience	http://www.apexbt.com/celecoxib.html	Selective cyclooxygenase-2 (COX-2) inhibitor	PTGS2	COX2	121.981	155.942	112.099	72.7986	67.4088	84.666	102.013	99.8015	101.214	89.4423	99.9705	110.365	94.3726	96.0096	91.9369	94.6076	85.8463
Enzastaurin (LY317615)	A1670	170364-57-5	C04	L1021-01	515.61	C32H29N5O2	CN1C=C(C2=CC=CC=C21)C3=C(C(=O)NC3=O)C4=CN(C5=CC=CC=C54)C6CCN(CC6)CC7=CC=CC=N7	Free Base		PKC	Soluble in DMSO > 10 mM	TGF-β / Smad Signaling	http://www.apexbt.com/enzastaurin-ly317615.html	PKC beta inhibitor,potent and selective	PRKCA	protein kinase C alpha	72.7369	115.318	99.5342	54.26	43.6864	94.4379	120.408	122.752	114.824	41.31	104.158	95.7859	82.3387	65.3385	78.8669	72.618	84.5621
Aprepitant	A1684	170729-80-3	C05	L1021-01	534.43	C23H21F7N4O3	CC(C1=CC(=CC(=C1)C(F)(F)F)C(F)(F)F)OC2C(N(CCO2)CC3=NC(=O)NN3)C4=CC=C(C=C4)F	Free Base	Neurological Disease	Substance P/NK1 Receptor	Soluble in DMSO > 10 mM	Neuroscience	http://www.apexbt.com/aprepitant.html	Substance P (SP) inhibitor	TACR1	NK<sub>1</sub> receptor	115.104	46.9263	66.0708	72.6381	78.0036	92.1662	108.228	81.3531	85.8017	66.1714	88.8234	91.5378	86.8514	38.9624	32.5904	87.563	73.0952
Posaconazole	A1718	171228-49-2	C06	L1021-01	700.78	C37H42F2N8O4	CCC(C(C)O)N1C(=O)N(C=N1)C2=CC=C(C=C2)N3CCN(CC3)C4=CC=C(C=C4)OCC5CC(OC5)(CN6C=NC=N6)C7=C(C=C(C=C7)F)F	Free Base	Infection	C14ɑ demethylase	Soluble in DMSO > 10 mM	Metabolism	http://www.apexbt.com/posaconazole.html	Sterol C14ɑ demethylase inhibitor	N/A	N/A	125.093	121.347	94.5235	79.4183	70.1052	77.4903	96.0477	118.333	92.378	46.0814	72.1911	78.0119	64.1089	82.3352	77.5252	60.8826	81.2544
IPI-145 (INK1197)	A1720	1201438-56-3	C07	L1021-01	416.86	C22H17ClN6O	CC(C1=CC2=C(C(=CC=C2)Cl)C(=O)N1C3=CC=CC=C3)NC4=NC=NC5=C4NC=N5	Free Base		PI3K	Soluble in DMSO > 10 mM	PI3K/Akt/mTOR Signaling	http://www.apexbt.com/ipi-145-ink1197.html	PI3K-δ/PI3K-γ inhibitor	PIK3CD, PIK3CG	Phosphatidylinositol-4,5-bisphosphate 3-kinase catalytic subunits delta and gamma	92.5149	90.436	81.8079	66.1076	68.5255	40.7464	61.397	96.7801	93.7363	90.0283	53.7128	53.0671	66.4369	49.2567	42.3009	67.4169	68.7627
Roscovitine (Seliciclib,CYC202)	A1723	186692-46-6	C08	L1021-01	354.45	C19H26N6O	CCC(CO)NC1=NC2=C(C(=N1)NCC3=CC=CC=C3)N=CN2C(C)C	Free Base		Cyclin-Dependent Kinases	Soluble in DMSO > 10 mM	Cell Cycle/Checkpoint	http://www.apexbt.com/roscovitine-seliciclib-cyc202.html	CDK inhibitor,potent and selective	CDK2	cyclin dependent kinase 2	46.9351	113.787	137.706	162.512	127.219	89.4979	91.3249	125.952	119.974	39.6987	70.4807	205.438	176.425	75.5943	79.2148	80.107	88.5055
Galanthamine HBr	A1745	1953-4-4	C09	L1021-01	368.27	C17H21NO3.HBr	COC1=CC=C2C3=C1O[C@]4([H])[C@]3(C=C[C@H](O)C4)CCN(C)C2.Br	Hydrobromide		AChR	Soluble in DMSO	Neuroscience	http://www.apexbt.com/galanthamine-hbr.html	Acetylcholinesterase inhibitor	CHRNA1	Nicotinic AChR	108.026	117.471	73.826	99.6699	95.9793	71.2161	88.1929	135.194	101.093	97.1435	96.9036	101.512	93.1549	86.1872	74.6428	107.742	134.516
Ramelteon	A1748	196597-26-9	C10	L1021-01	259.34	C16H21NO2	CCC(=O)NCCC1CCC2=C1C3=C(C=C2)OCC3	Free Base	Neurological Disease	MT Receptor	Soluble in DMSO > 10 mM	GPCR/G protein	http://www.apexbt.com/ramelteon.html	Agonist of melatonin receptor(M1-M2),highly selective	MTNR1A	MT<sub>1</sub> receptor	93.9204	103.786	81.6064	81.613	79.6378	73.6681	87.7455	105.785	100.985	99.864	88.1156	112.744	93.0116	79.687	108.287	121.485	98.9996
Tenofovir Disoproxil Fumarate	A1755	202138-50-9	C11	L1021-01	635.51	C19H30N5O10P.C4H4O4	CC(C)OC(=O)OCOP(=O)(COC(C)CN1C=NC2=C1N=CN=C2N)OCOC(=O)OC(C)C.C(=CC(=O)O)C(=O)O	Fumarate		Reverse Transcriptase	Soluble in DMSO > 10 mM	Microbiology & Virology	http://www.apexbt.com/tenofovir-disoproxil-fumarate-22001.html	Antiretroviral agent( HIV-1 RT inhibitor)	N/A	N/A	107.825	104.025	105.048	113.944	97.1232	137.492	97.9369	142.895	128.366	99.9058	89.1183	129.618	97.0229	45.3903	58.3923	70.1821	85.6258
Vehicle			C12	L1021-01											N/A	N/A	100	100	100	100	100	100	100	100	100	100	100	100	100	100	100	100	100
Vincristine	A1765	2068-78-2	D01	L1021-01	923.04	C46H58N4O14S	O[C@]1(CC)CN(CC2)C[C@@](C1)([H])C[C@](C(OC)=O)(C3=C(OC)C=C(N(C=O)[C@]4([H])[C@@]56C7[C@](C=CCN7CC6)(CC)C(OC(C)=O)[C@@]4(C(OC)=O)O)C5=C3)C8=C2C9=CC=CC=C9N8.OS(O)(=O)=O	Sulfate	Cancer	Cytoskeleton	Soluble in DMSO > 10 mM	Cell Cycle/Checkpoint	http://www.apexbt.com/vincristine-21997.html	Microtubule disrupter,antitumor agent	TUBB	tubulin beta class I	223.381	189.533	199.522	94.2635	75.9609	82.1419	98.8317	164.104	141.748	109.658	72.9578	110.824	112.137	40.2335	44.1198	108.894	174.987
Entecavir Hydrate	A1767	209216-23-9	D02	L1021-01	295.29	C12H15N5O3.H2O	C=C1C(CC(C1CO)O)N2C=NC3=C2NC(=NC3=O)N.O	Hydrate		Reverse Transcriptase	Soluble in DMSO > 10 mM	Microbiology & Virology	http://www.apexbt.com/entecavir-hydrate-22025.html	Antiviral drug used in hepatitis B infection	N/A	N/A	106.018	113.404	107.667	112.713	94.0183	73.1993	89.3363	114.399	100.568	94.4648	87.8207	103.551	99.4941	78.9166	86.5698	107.446	106.783
Vatalanib (PTK787) 2HCl	A1778	212141-51-0	D03	L1021-01	419.73	C20H15ClN4.2HCl	C1=CC=C2C(=C1)C(=NN=C2NC3=CC=C(C=C3)Cl)CC4=CC=NC=C4.Cl.Cl	Dihydrochloride		VEGFR	Soluble in DMSO > 10 mM	Tyrosine Kinase/Adaptors	http://www.apexbt.com/vatalanib-ptk787-2hcl.html	Tyrosine kinase receptor inhibitor	FLT1	fms related tyrosine kinase 1	98.9904	173.36	76.5454	51.8869	58.9112	32.5971	59.3587	91.3416	95.0408	53.2803	56.1958	103.67	92.3311	39.8772	51.6337	124.629	91.5668
LY2835219	A1794	1231930-82-7	D04	L1021-01	602.7	C27H32F2N8.CH4O3S	CCN1CCN(CC1)CC2=CN=C(C=C2)NC3=NC=C(C(=N3)C4=CC5=C(C(=C4)F)N=C(N5C(C)C)C)F.CS(=O)(=O)O	Mesylate		Cyclin-Dependent Kinases	Soluble in DMSO > 10 mM	Cell Cycle/Checkpoint	http://www.apexbt.com/ly2835219.html	CDK4/6 inhibitor,potent and selective	CDK4, CDK6	Cyclin dependent kinase 4/6	49.7964	125.893	116.505	26.2468	26.0675	20.8167	39.9403	84.5523	76.7105	73.4959	92.5391	135.837	135.488	65.3867	77.873	76.7328	99.5314
Mianserin HCl	A1796	21535-47-7	D05	L1021-01	300.83	C18H20N2.HCl	CN1CC2C3=C(C=CC=C3)CC4=C(C=CC=C4)N2CC1.Cl	Hydrochloride	Neurological Disease	Histamine Receptor	Soluble in DMSO > 10 mM	Neuroscience	http://www.apexbt.com/mianserin-hcl.html	5-HT2 receptor antagonist	Htr1b	5-HT<sub>1B</sub> receptor	107.474	141.348	92.4084	70.9073	77.7857	56.2156	90.0323	111.2	106.365	92.5814	86.2283	98.3008	95.9126	105.11	74.9907	109.75	106.264
Imatinib Mesylate (STI571)	A1805	220127-57-1	D06	L1021-01	589.71	C29H31N7O.CH4SO3	CC1=C(C=C(C=C1)NC(=O)C2=CC=C(C=C2)CN3CCN(CC3)C)NC4=NC=CC(=N4)C5=CN=CC=C5.CS(=O)(=O)O	Mesylate	Cancer	Bcr-Abl	Soluble in DMSO > 10 mM	TGF-β / Smad Signaling	http://www.apexbt.com/imatinib-mesylate-sti571.html	Abl/c-kit/PDGFR inhibitor	ABL1	ABL proto-oncogene 1, non-receptor tyrosine kinase	139.701	174.173	98.9551	66.5001	69.0158	84.5578	93.2637	126.663	101.214	59.5166	75.9658	86.729	69.7318	99.2838	83.2402	105.322	106.251
Doxorubicin (Adriamycin) HCl	A1832	25316-40-9	D07	L1021-01	579.98	C27H29NO11.HCl	CC1C(C(CC(O1)OC2CC(CC3=C(C4=C(C(=C23)O)C(=O)C5=C(C4=O)C=CC=C5OC)O)(C(=O)CO)O)N)O.Cl	Hydrochloride	Cancer	Topoisomerase	Soluble in DMSO > 10 mM	DNA Damage/DNA Repair	http://www.apexbt.com/doxorubicin-adriamycin.html	Antitumour antibiotic,inhibits TOPO II.	TOP2A	DNA topoisomerase II alpha	53.9126	86.8951	66.1211	34.0262	32.1111	30.9889	40.2734	91.697	62.3205	23.8485	35.5116	195.582	41.438	248.98	185.017	100.549	231.414
Pelitinib (EKB-569)	A1835	257933-82-7	D08	L1021-01	467.92	C24H23ClFN5O2	CCOC1=C(C=C2C(=C1)N=CC(=C2NC3=CC(=C(C=C3)F)Cl)C#N)NC(=O)C=CCN(C)C	Free Base		EGFR	Soluble in DMSO > 10 mM	JAK/STAT Signaling	http://www.apexbt.com/pelitinib-ekb-569.html	EGFR inhibitor,potent and irreversible	EGFR	epidermal growth factor receptor	24.592	36.4232	37.8698	31.4212	33.5546	19.0102	43.2364	65.8076	49.3696	18.7507	24.5709	60.6967	37.7132	33.82	34.4888	28.2605	41.4444
Bumetanide	A1855	28395-03-1	D09	L1021-01	364.42	C17H20N2O5S	CCCCNC1=C(C(=CC(=C1)C(=O)O)S(=O)(=O)N)OC2=CC=CC=C2	Free Base	Cardiovascular Disease	NKCC	Soluble in DMSO > 10 mM	Membrane Transporter/Ion Channel	http://www.apexbt.com/bumetanide-22016.html	NKCC cotransporter inhibitor	SLC12A2	Basolateral Na-K-Cl symporter	101.801	115.414	108.473	98.0284	99.9285	68.3674	88.7397	151.545	114.111	102.375	115.01	95.9048	91.973	92.3503	86.7188	114.655	129.846
Cediranib (AZD217)	A1882	288383-20-0	D10	L1021-01	450.51	C25H27FN4O3	CC1=CC2=C(N1)C=CC(=C2F)OC3=NC=NC4=CC(=C(C=C43)OC)OCCCN5CCCC5	Free Base		VEGFR	Soluble in DMSO > 10 mM	Tyrosine Kinase/Adaptors	http://www.apexbt.com/cediranib-azd217.html	VEGFR inhibitor receptor,highly potent	CSF1R	colony stimulating factor 1 receptor	61.9945	76.7032	70.1246	51.0304	50.6588	32.9181	43.5396	71.1514	65.3599	30.2312	57.3695	54.0187	61.4586	68.709	46.7636	76.1403	88.8298
E 64d	A1903	88321-09-9	D11	L1021-01	342.43	C17H30N2O5	CCOC(=O)C1C(O1)C(=O)NC(CC(C)C)C(=O)NCCC(C)C	Free Base		Cathepsin	Soluble in DMSO > 10 mM	Proteases/Proteasome	http://www.apexbt.com/e-64d.html	Cysteine protease inhibitor	CTSD	Cathepsin D	112.745	103.068	70.3009	99.7234	95.135	131.47	77.9518	108.356	90.8046	98.9432	96.1958	118.114	91.9013	159.807	169.81	110.787	96.6128
Vehicle			D12	L1021-01											N/A	N/A	100	100	100	100	100	100	100	100	100	100	100	100	100	100	100	100	100
Decitabine (NSC127716, 5AZA-CdR)	A1906	2353-33-5	E01	L1021-01	228.08	C8H12N4O4	C1C(C(OC1N2C=NC(=NC2=O)N)CO)O	Free Base	Cardiovascular Disease	DNA Methyltransferase	Soluble in DMSO > 10 mM	Chromatin/Epigenetics	http://www.apexbt.com/decitabine-nsc127716-5aza-cdr-1767.html	Deoxycytidine analog and cellular diifferentiation inducer	N/A	N/A	124.792	165.704	122.599	157.302	114.282	93.4283	116.033	193.963	183.438	104.886	87.1129	140.221	107.946	118.062	134.625	105.981	163.183
5-Azacytidine	A1907	320-67-2	E02	L1021-01	244.2	C8H12N4O5	C1=NC(=NC(=O)N1C2C(C(C(O2)CO)O)O)N	Free Base	Cancer	DNA Methyltransferase	Soluble in DMSO > 10 mM	Chromatin/Epigenetics	http://www.apexbt.com/5-azacytidine.html	DNA methyltransferase inhibitor.	N/A	N/A	68.47	49.668	102.858	56.0621	50.7949	24.8337	45.3095	184.721	211.815	22.7603	31.6957	85.0467	169.62	59.6088	46.6642	104.351	145.282
Macitentan	A1929	441798-33-0	E03	L1021-01	588.27	C19H20Br2N6O4S	CCCNS(=O)(=O)NC1=C(C(=NC=N1)OCCOC2=NC=C(C=N2)Br)C3=CC=C(C=C3)Br	Free Base		Endothelin Receptor	Soluble in DMSO > 10 mM	GPCR/G protein	http://www.apexbt.com/macitentan.html	Endothelin (ET)(A) and ET(B) receptor antagonist	EDNRA	ET<sub>A</sub> receptor	115.154	36.7343	91.8293	75.4037	75.3617	50.9871	103.256	101.662	101.079	53.95	76.1427	109.448	91.3641	71.7906	31.6511	123.345	99.3628
Carfilzomib (PR-171)	A1933	868540-17-4	E04	L1021-01	719.91	C40H57N5O7	CC(C)CC(C(=O)C1(CO1)C)NC(=O)C(CC2=CC=CC=C2)NC(=O)C(CC(C)C)NC(=O)C(CCC3=CC=CC=C3)NC(=O)CN4CCOCC4	Free Base	Cardiovascular Disease	Proteasome	Soluble in DMSO > 10 mM	Ubiquitination	http://www.apexbt.com/carfilzomib-pr-171.html	Proteasome inhibitor,epoxomicin analog	PSMB5	proteasome subunit beta 5	34.7872	29.7625	38.9274	72.3704	56.4055	18.3287	34.432	66.9688	70.6183	22.4129	29.0357	282.413	55.8714	29.5829	36.2778	27.24	54.7922
MEK162 (ARRY-162, ARRY-438162)	A1947	606143-89-9	E05	L1021-01	441.23	C17H15BrF2N4O3	CN1C=NC2=C1C=C(C(=C2F)NC3=C(C=C(C=C3)Br)F)C(=O)NOCCO	Free Base		MEK1/2	Soluble in DMSO > 10 mM	MAPK Signaling	http://www.apexbt.com/mek162-arry-162-arry-438162.html	MEK1/2 inhibitor,potent and selective	MAP2K1, MAP2K2	MAP kinase kinase 1 and 2	75.9495	92.2543	79.5669	53.8317	65.8019	40.7104	69.6495	95.9152	116.169	56.1264	75.0811	90.6712	76.3934	75.8832	65.8467	72.0255	90.9182
Etomidate	A1958	33125-97-2	E06	L1021-01	244.29	C14H16N2O2	CCOC(=O)C1=CN=CN1C(C)C2=CC=CC=C2	Free Base	Neurological Disease	GABA Receptor	Soluble in DMSO > 10 mM	Neuroscience	http://www.apexbt.com/etomidate-22075.html	General anesthetic with GABA modulatory and GABA-mimetic actions	GABRA1	Gamma-aminobutyric acid type A receptor	116.058	112.256	77.477	87.0194	90.1236	67.8626	95.7494	121.094	112.322	98.7339	94.3674	89.7536	90.0748	112.814	92.7817	112.844	90.3086
Etoposide	A1971	33419-42-0	E07	L1021-01	588.56	C29H32O13	CC1OCC2C(O1)C(C(C(O2)OC3C4COC(=O)C4C(C5=CC6=C(C=C35)OCO6)C7=CC(=C(C(=C7)OC)O)OC)O)O	Free Base	Cancer	Topoisomerase	Soluble in DMSO > 10 mM	DNA Damage/DNA Repair	http://www.apexbt.com/etoposide.html	Topo II inhibitor	TOP2A	DNA topoisomerase II alpha	108.478	97.4699	69.7218	122.527	116.488	87.5868	96.0974	110.217	80.4626	93.1673	86.818	94.2226	89.3943	86.0909	81.8487	139.788	91.5409
Bendamustine HCl	A1984	3543-75-7	E08	L1021-01	394.72	C16H21Cl2N3O2.HCl	CN1C2=C(C=C(C=C2)N(CCCl)CCCl)N=C1CCCC(=O)O.Cl	Hydrochloride	Cancer	Apoptosis Inducers	Soluble in DMSO > 10 mM	Apoptosis	http://www.apexbt.com/bendamustine-hcl.html	Cytostatic agent for non-Hodgkin lymphomas	N/A	N/A	93.067	103.355	77.3511	99.2774	96.5513	64.9779	77.8026	101.97	82.2109	97.0179	93.4238	93.4579	83.4848	103.376	86.371	98.1134	87.2862
Plerixafor (AMD3100)	A2025	110078-46-1	E09	L1021-01	502.78	C28H54N8	C1CNCCNCCCN(CCNC1)CC2=CC=C(C=C2)CN3CCCNCCNCCCNCC3	Free Base	Immunology	CXCR	Soluble in DMSO	GPCR/G protein	http://www.apexbt.com/plerixafor-amd3100.html	CXCR4 chemokine receptor antagonist	ACKR3	ACKR3	91.5109	107.327	87.8509	85.5027	99.1931	65.4467	80.4872	118.285	101.752	99.2362	86.0513	86.7799	84.7025	82.1426	87.9612	99.1503	123.957
Doripenem Hydrate	A2036	364622-82-2	E10	L1021-01	438.52	C15H24N4O6S2.H2O	CC1C2C(C(=O)N2C(=C1SC3CC(NC3)CNS(=O)(=O)N)C(=O)O)C(C)O.O	Free Base	Infection	Antibiotic	Soluble in DMSO > 10 mM	Microbiology & Virology	http://www.apexbt.com/doripenem-hydrate.html	Injectable antibiotic,ultra-broad spectrum	N/A	N/A	102.504	104.408	95.3292	85.1816	92.9289	98.8732	88.2426	112.764	105.544	100.91	90.9466	91.096	84.3444	80.5537	88.9551	114.046	95.8345
Ifosfamide	A2097	3778-73-2	E11	L1021-01	261.09	C7H15Cl2N2O2P	C1CN(P(=O)(OC1)NCCCl)CCCl	Free Base	Cancer	DNA Synthesis	Soluble in DMSO > 10 mM	DNA Damage/DNA Repair	http://www.apexbt.com/ifosfamide.html	Cytostatic agent	N/A	N/A	116.208	95.8431	74.4051	103.667	104.586	114.306	77.0569	107.302	110.48	96.7249	95.8419	107.001	84.7741	145.026	160.02	108.417	88.3758
Vehicle			E12	L1021-01											N/A	N/A	100	100	100	100	100	100	100	100	100	100	100	100	100	100	100	100	100
Saracatinib (AZD0530)	A2133	379231-04-6	F01	L1021-01	542.03	C27H32ClN5O5	CN1CCN(CC1)CCOC2=CC(=C3C(=C2)N=CN=C3NC4=C(C=CC5=C4OCO5)Cl)OC6CCOCC6	Free Base		Bcr-Abl	Soluble in DMSO > 10 mM	TGF-β / Smad Signaling	http://www.apexbt.com/saracatinib-azd0530.html	Src/Abl inhibitor,potent and selective	ABL1	ABL proto-oncogene 1, non-receptor tyrosine kinase	64.153	63.5445	69.0923	47.6581	39.9823	32.1428	48.1979	87.159	82.0899	55.5404	81.097	48.6831	104.651	54.0235	52.0313	60.142	115.383
Bosutinib (SKI-606)	A2149	380843-75-4	F02	L1021-01	530.45	C26H29Cl2N5O3	CN1CCN(CC1)CCCOC2=C(C=C3C(=C2)N=CC(=C3NC4=CC(=C(C=C4Cl)Cl)OC)C#N)OC	Free Base	Cancer	Bcr-Abl	Soluble in DMSO > 10 mM	TGF-β / Smad Signaling	http://www.apexbt.com/bosutinib-ski-606.html	Potent Abl/Src kinases	ABL1	ABL proto-oncogene 1, non-receptor tyrosine kinase	46.4683	50.3379	55.8479	40.4496	33.718	27.7833	45.568	45.4753	58.6894	30.4112	76.9095	47.9524	101.285	105.736	37.1425	50.2664	81.9029
Carboplatin	A2171	41575-94-4	F03	L1021-01	371.25	C6H12N2O4Pt	C1CC(C1)(C(=O)[O-])C(=O)[O-].N.N.[Pt+2]	Free Base	Cancer	DNA Synthesis	Soluble in DMSO	DNA Damage/DNA Repair	http://www.apexbt.com/carboplatin.html	Antitumor agent that forms platinum-DNA adducts.	N/A	N/A	86.5915	77.5166	50.9883	44.4643	34.8347	94.2576	75.4164	92.8937	85.1024	88.8145	94.4854	82.7018	86.4216	86.7168	87.017	93.5706	91.8652
Lenvatinib (E7080)	A2174	417716-92-8	F04	L1021-01	426.85	C21H19ClN4O4	COC1=CC2=NC=CC(=C2C=C1C(=O)N)OC3=CC(=C(C=C3)NC(=O)NC4CC4)Cl	Free Base	Cancer	VEGFR	Soluble in DMSO > 10 mM	Tyrosine Kinase/Adaptors	http://www.apexbt.com/lenvatinib-e7080.html	VEGFR inhibitor	FLT4	fms related tyrosine kinase 4	113.949	74.3585	61.3622	62.2892	53.3551	49.2563	78.6975	46.6128	49.5175	84.922	74.6093	70.5183	48.6368	42.4676	47.1959	72.3053	50.5635
Cladribine	A2187	4291-63-8	F05	L1021-01	285.69	C10H12ClN5O3	C1C(C(OC1N2C=NC3=C2N=C(N=C3N)Cl)CO)O	Free Base	Cancer	DNA Synthesis	Soluble in DMSO > 10 mM	DNA Damage/DNA Repair	http://www.apexbt.com/cladribine.html	Apoptosis inducer in CLL cells	N/A	N/A	100.998	90.5317	58.2903	98.7599	120.492	82.4304	130.152	85.1447	72.5549	76.1327	113.123	117.757	103.684	152.248	104.013	108.976	120.468
Dacarbazine	A2197	4342-3-4	F06	L1021-01	182.18	C6H10N6O	CN(C)NN=C1C(=NC=N1)C(=O)N	Free Base	Cancer	DNA Synthesis	Soluble in DMSO	DNA Damage/DNA Repair	http://www.apexbt.com/dacarbazine.html	Antineoplastic( malignant melanoma and sarcomas)	N/A	N/A	115.506	128.668	82.7395	101.597	112.838	63.6437	96.9426	135.075	99.9899	110.788	110.056	92.9312	93.5488	131.785	108.585	145.055	96.3663
Genistein	A2198	446-72-0	F07	L1021-01	270.24	C15H10O5	C1=CC(=CC=C1C2=COC3=CC(=CC(=C3C2=O)O)O)O	Free Base		Topoisomerase	Soluble in DMSO > 10 mM	DNA Damage/DNA Repair	http://www.apexbt.com/genistein-32083.html	AR agonist	CFTR	CFTR	243.46	258.197	182.677	164.689	212.603	117.516	124.882	506.887	174.831	402.595	153.937	159.813	128.719	322.985	288.533	1065.24	205.082
Tivozanib (AV-951)	A2251	475108-18-0	F08	L1021-01	454.86	C22H19ClN4O5	CC1=CC(=NO1)NC(=O)NC2=C(C=C(C=C2)OC3=C4C=C(C(=CC4=NC=C3)OC)OC)Cl	Free Base		VEGFR	Soluble in DMSO > 10 mM	Tyrosine Kinase/Adaptors	http://www.apexbt.com/tivozanib-av-951.html	VEGFR inhibitor,potent and selective	FLT1	fms related tyrosine kinase 1	59.2336	111.49	69.6714	96.476	65.7747	49.2563	74.1238	59.1368	56.1611	31.4659	102.507	80	75.1399	66.3497	55.4106	86.0488	63.8075
Dexamethasone (DHAP)	A2324	1950-2-2	F09	L1021-01	392.46	C22H29FO5	O=C1C=C[C@@]2(C)C(CC[C@@]3([H])[C@]2(F)[C@@H](O)C[C@@]4(C)[C@@]3([H])C[C@@H](C)[C@@]4(C(CO)=O)O)=C1	Free Base	Inflammation	Autophagy	Soluble in DMSO > 10 mM	Ubiquitination	http://www.apexbt.com/dexamethasone-dhap.html	Glucocorticoidan;ti-inflammatory	NR3C1	Glucocorticoid receptor	108.177	147.329	179.957	167.401	169.38	69.1247	97.6883	209.366	168.779	109.449	186.14	137.842	113.605	399.494	403.727	103.331	164.74
Cyclophosphamide	A2343	50-18-0	F10	L1021-01	261.09	C7H15Cl2N2O2P	C1CNP(=O)(OC1)N(CCCl)CCCl	Free Base	Cancer	DNA Synthesis	Soluble in DMSO > 10 mM	DNA Damage/DNA Repair	http://www.apexbt.com/cyclophosphamide.html	Nitrogen mustard alkylating agent and prodrug.	N/A	N/A	103.86	110.485	80.2971	99.2417	98.948	79.6899	80.0398	124.293	104.845	104.593	105.22	97.9779	88.5347	108.095	116.387	115.313	90.3345
Mercaptopurine (6-MP)	A2355	50-44-2	F11	L1021-01	152.18	C5H4N4S	C1=NC2=C(N1)C(=S)N=CN2	Free Base	Cancer	DNA Synthesis	Soluble in DMSO > 10 mM	DNA Damage/DNA Repair	http://www.apexbt.com/mercaptopurine-6-mp.html	Purine synthesis inhibitor	N/A	N/A	111.439	104.456	74.9339	94.5847	88.6256	116.47	82.1278	140.644	95.4712	112.085	120.495	103.534	81.5866	83.4427	101.131	103.611	79.8534
Vehicle			F12	L1021-01											N/A	N/A	100	100	100	100	100	100	100	100	100	100	100	100	100	100	100	100	100
Floxuridine	A2402	50-91-9	G01	L1021-01	246.19	C9H11FN2O5	C1C(C(OC1N2C=C(C(=O)NC2=O)F)CO)O	Free Base	Cancer	DNA Synthesis	Soluble in DMSO > 10 mM	DNA Damage/DNA Repair	http://www.apexbt.com/floxuridine.html	Antineoplastic antimetabolite	N/A	N/A	125.997	117.663	161.047	175.859	158.867	95.6279	114.641	172.872	124.816	88.7726	117.428	102.906	130.796	88.402	80.4075	91.0194	112.97
Acitretin	A2415	55079-83-9	G02	L1021-01	326.43	C21H26O3	CC1=CC(=C(C(=C1C=CC(=CC=CC(=CC(=O)O)C)C)C)C)OC	Free Base		RAR/RXR	Soluble in DMSO > 10 mM	Others	http://www.apexbt.com/acitretin-22433.html	Metabolite of etretinate	RARA	Retinoic acid receptor alpha	106.57	120.342	76.6965	124.168	136.452	79.4014	101.566	174.294	114.743	81.1552	100.678	72.4214	86.4933	92.1095	73.8477	161.646	91.1258
Acarbose	A2431	56180-94-0	G03	L1021-01	645.6	C25H43NO18	CC1C(C(C(C(O1)OC2C(OC(C(C2O)O)OC3C(OC(C(C3O)O)O)CO)CO)O)O)NC4C=C(C(C(C4O)O)O)CO	Free Base		Others	Soluble in DMSO > 10 mM	Others	http://www.apexbt.com/acarbose-22436.html	Alpha-glucosidase inhibitor	GAA	Glucosidase Alpha, Acid	105.165	118.811	78.5346	100.17	86.4467	74.1008	97.9369	124.411	82.8296	92.9162	105.043	109.482	88.2482	108.143	125.481	101.899	82.3699
Fluoxetine HCl	A2436	56296-78-7	G04	L1021-01	345.79	C17H18F3NO.HCl	CNCCC(C1=CC=CC=C1)OC2=CC=C(C=C2)C(F)(F)F.Cl	Hydrochloride	Neurological Disease	5-HT Receptor	Soluble in DMSO > 10 mM	Neuroscience	http://www.apexbt.com/fluoxetine-hcl.html	Serotonin reuptake inhibitor,selective	Htr2a	5-HT<sub>2A</sub> receptor	94.5228	101.585	58.6428	49.0677	46.4372	40.6382	49.1176	72.9998	58.8374	63.9113	105.279	98.4197	75.1757	112.766	95.8628	46.1516	79.5032
Epirubicin HCl	A2451	56390-09-1	G05	L1021-01	579.98	C27H29NO11.HCl	CC1C(C(CC(O1)OC2CC(CC3=C(C4=C(C(=C23)O)C(=O)C5=C(C4=O)C=CC=C5OC)O)(C(=O)CO)O)N)O.Cl	Hydrochloride	Cancer	Topoisomerase	Soluble in DMSO > 10 mM	DNA Damage/DNA Repair	http://www.apexbt.com/epirubicin-hcl.html	Antibiotic antitumor agent	TOP2A	Topoisomerase II	43.0347	69.3821	35.4274	19.8412	25.4874	18.8335	39.4581	59.2672	42.4302	17.3611	35.1106	220.901	50.535	295.396	198.335	105.981	168.112
Pamidronate Disodium	A2456	57248-88-1	G06	L1021-01	279.03	C3H9NNa2O7P2	C(CN)C(O)(P(=O)(O)[O-])P(=O)(O)[O-].[Na+].[Na+]	Disodium	Metabolic Disease	Others	Soluble in DMSO	Others	http://www.apexbt.com/pamidronate-disodium-22468.html	Bisphosphonate antiresorptive agent & bone resorption inhibitor	N/A	N/A	91.5109	78.7128	59.9018	65.7507	87.0459	60.146	89.8832	101.508	83.233	85.4243	88.4695	82.8887	80.7987	105.158	85.228	93.0604	93.1753
Idarubicin HCl	A2476	57852-57-0	G07	L1021-01	533.95	C26H27NO9.HCl	CC1C(C(CC(O1)OC2CC(CC3=C(C4=C(C(=C23)O)C(=O)C5=CC=CC=C5C4=O)O)(C(=O)C)O)N)O.Cl	Hydrochloride	Cancer	Topoisomerase	Soluble in DMSO > 10 mM	DNA Damage/DNA Repair	http://www.apexbt.com/idarubicin-hcl.html	Anthracycline and daunorubicin analog,topoisomerase inhibitor	TOP2A	Topoisomerase II	33.733	41.2561	32.0534	26.9248	35.9514	22.2987	36.3659	54.4803	34.8721	27.5233	29.2185	67.5956	27.7781	49.4011	44.8354	61.2447	29.8218
Malotilate	A2486	59937-28-9	G08	L1021-01	288.38	C12H16O4S2	CC(C)OC(=O)C(=C1SC=CS1)C(=O)OC(C)C	Free Base	Metabolic Disease	5-Lipoxygenase	Soluble in DMSO > 10 mM	Immunology/Inflammation	http://www.apexbt.com/malotilate.html	Stimulates hepatocyte regeneration	ALOX5	Arachidonate 5-lipoxygenase	100.346	116.658	75.4627	87.7509	91.1858	63.4634	87.7952	95.0384	100.676	80.7366	99.6756	84.2651	90.8985	92.0132	87.6134	88.8139	66.9726
Leucovorin Calcium	A2489	6035-45-6	G09	L1021-01	601.58	C21H25CaN7O7.5H2O	C1C(N(C2=C(N1)NC(=NC2=O)N)C=O)CNC3=CC=C(C=C3)C(=O)NC(CCC(=O)[O-])C(=O)[O-].O.O.O.O.O.[Ca+2]	Calcium	Metabolic Disease	Folate Analogue	Soluble in DMSO	Metabolism	http://www.apexbt.com/leucovorin-calcium-22131.html	Derivative of folic acid	TYMS	Thymidylate synthetase	88.4488	118.859	127.483	119.993	123.569	52.2852	83.4203	177.256	135.696	91.7024	169.684	101.818	83.8788	99.2356	117.53	98.7388	126.188
Ampicillin	A2510	69-52-3	G10	L1021-01	371.4	C16H18N3NaO4S	CC1(C(N2C(S1)C(C2=O)NC(=O)C(C3=CC=CC=C3)N)C(=O)[O-])C.[Na+]	Sodium	Infection	Antibiotics	Soluble in DMSO > 10 mM	Other Products	http://www.apexbt.com/ampicillin.html	β-lactam antibiotic	N/A	N/A	101.5	101.441	78.8871	80.7387	86.2288	78.6442	77.0569	126.544	97.4885	96.6831	110.528	101.325	84.5951	93.1207	80.3081	108.762	80.6447
Chloramphenicol	A2512	56-75-7	G11	L1021-01	323.13	C11H12Cl2N2O5	C1=CC(=CC=C1C(C(CO)NC(=O)C(Cl)Cl)O)[N+](=O)[O-]	Free Base	Infection	Antibiotics	Soluble in DMSO > 10 mM	Other Products	http://www.apexbt.com/chloramphenicol.html	Inhibits translation(blocking peptidyl transferase)	N/A	N/A	99.0908	119.672	90.8725	95.3876	90.3959	124.547	86.602	113.155	87.3617	93.8788	110.882	127.698	86.0635	86.0427	76.4816	108.894	72.2131
Vehicle			G12	L1021-01											N/A	N/A	100	100	100	100	100	100	100	100	100	100	100	100	100	100	100	100	100
Gentamycin Sulfate	A2514	1405-41-0	H01	L1021-01	1488.78	C21H45N5O11S	CC(C1CCC(C(O1)OC2C(CC(C(C2O)OC3C(C(C(CO3)(C)O)NC)O)N)N)N)NC.OS(=O)(=O)O	Free Base		Antibiotics	Soluble in DMSO	Other Products	http://www.apexbt.com/gentamycin-sulfate.html	aminoglycoside antibiotic	N/A	N/A	112.443	125.031	97.0414	109.055	80.4548	73.8123	70.9918	130.336	100.824	82.2434	118.254	90.6882	100.998	87.7761	100.981	93.0933	102.411
Hygromycin B	A2515	31282-04-9	H02	L1021-01	527.5	C20H37N3O13	CNC1CC(C(C(C1O)OC2C3C(C(C(O2)CO)O)OC4(O3)C(C(C(C(O4)C(CO)N)O)O)O)O)N	Free Base		Antibiotics	Soluble in DMSO	Other Products	http://www.apexbt.com/hygromycin-b-50mg-ml-solution.html	Suitable for mammalian cell selection	N/A	N/A	81.3207	51.1992	94.2717	71.6032	103.142	98.1159	96.346	104.517	72.0035	68.6408	174.934	70.1614	110.31	115.269	113.654	93.4883	105.706
Kanamycin Sulfate	A2516	25389-94-0	H03	L1021-01	582.58	C18H36N4O11.H2SO4	C1C(C(C(C(C1N)OC2C(C(C(C(O2)CN)O)O)O)O)OC3C(C(C(C(O3)CO)O)N)O)N.OS(=O)(=O)O	Sulfate	Infection	Antibiotics	Soluble in DMSO	Other Products	http://www.apexbt.com/kanamycin-sulfate.html		N/A	N/A	109.833	101.872	86.7682	80.8814	82.0618	69.5574	90.7283	103.593	88.0476	79.481	101.504	92.8632	96.7364	141.559	97.6519	95.3318	89.5692
Tetracycline Hydrochloride	A2517	64-75-5	H04	L1021-01	480.9	C22H24N2O8.H+B5Cl	CC1(C2CC3C(C(=O)C(=C(C3(C(=O)C2=C(C4=C1C=CC=C4O)O)O)O)C(=O)N)N(C)C)O.Cl	Hydrochloride	Infection	Antibiotics	soluble in water	Other Products	http://www.apexbt.com/tetracycline-hydrochloride.html		N/A	N/A	112.042	97.1828	87.5236	78.2407	76.315	62.8504	91.3746	129.862	102.464	88.8563	90.0619	108.445	96.7005	89.0761	95.1671	94.3442	83.4077
Vortioxetine (Lu AA21004) HBr	A2547	960203-27-4	H05	L1021-01	379.36	C18H22N2S.HBr	CC1=CC(=C(C=C1)SC2=CC=CC=C2N3CCNCC3)C.Br	HBr	Neurological Disease	5-HT Receptor	Soluble in DMSO > 10 mM	Neuroscience	http://www.apexbt.com/vortioxetine-lu-aa21004-hbr.html	5-HT receptor modulator, antidepressant and anxiolytic	HTR1A	5-HT<sub>1A</sub> receptor	30.174	25.9011	35.2512	20.6263	26.4896	24.0007	43.7683	30.1786	23.6291	14.741	20.3303	44.35	76.6799	34.6145	43.6178	23.8494	27.7463
Carmofur	A2548	61422-45-5	H06	L1021-01	257.26	C11H16FN3O3	CCCCCCNC(=O)N1C=C(C(=O)NC1=O)F	Free Base		DNA Synthesis	Soluble in DMSO > 10 mM	DNA Damage/DNA Repair	http://www.apexbt.com/carmofur-21989.html	Cytostatic derivative of fluorouracilm,antineoplatic agent	N/A	N/A	114.05	105.892	107.717	80.5246	137.977	65.2664	119.662	131.639	107.938	74.3748	61.1029	102.6	131.298	76.0758	85.6255	80.9299	85.9501
Fluvoxamine maleate	A2553	61718-82-9	H07	L1021-01	434.41	C14H18F3N2O2.C4H4O4	COCCCCC(=NOCCN)C1=CC=C(C=C1)C(F)(F)F.C(=CC(=O)O)C(=O)O	Maleate	Neurological Disease	5-HT Receptor	Soluble in DMSO > 10 mM	Neuroscience	http://www.apexbt.com/fluvoxamine-maleate-22150.html	Serotonin reuptake inhibitor,selective,antidepressant	Slc6a4	SERT	123.236	117.136	67.6571	78.883	90.8862	56.1435	82.4758	104.209	110.049	90.5305	90.8876	111.419	92.9758	99.6208	89.5018	78.5763	75.6117
Aprotinin	A2574	9087-70-1	H08	L1021-01	6511.44	C284H432N84O79S7	CC(O)=O.CC.CC.CCccC.[R].[P].[2H].[L].[E].[P].[P].[Y].[3H].[G].[KH].[R].[R].[Y].F.[Y].[*].[L].F.[V].[Y].[G].[G].[R].[KH].[R].N.N.F.[KH].S.[*].[2H].[R].[G].[G].[*].[KH].[*].[3H].C.[*].F.[P].[*].I.I.N.[Q].[3H].[M]	Free Base		Serine Protease	Soluble to 10 mg/ml in sterile water	Proteases/Proteasome	http://www.apexbt.com/aprotinin.html	Inhibitor of bovine pancreatic trypsin	PLG	plasminogen	119.823	105.748	86.1387	130.306	89.7968	186.676	244.892	111.994	113.331	96.0552	126.275	128.768	160.344	284.514	95.1671	88.2378	189.127
Batimastat (BB-94)	A2577	130370-60-4	H09	L1021-01	477.64	C23H31N3O4S2	CNC([C@@H](NC([C@@H]([C@H](CSC1=CC=CS1)C(NO)=O)CC(C)C)=O)CC2=CC=CC=C2)=O	Free Base		MMP	Soluble in DMSO > 10 mM	Proteases/Proteasome	http://www.apexbt.com/batimastat-mmp-inhibitor.html	MMP inhibitor	MMP2, MMP9	Matrix metallopeptidase	102.404	86.1296	67.0024	138.995	115.644	56.6483	87.3975	175.598	174.428	64.3298	92.0083	88.1563	95.3038	129.81	124.239	92.4349	89.9972
Nafamostat Mesylate(FUT-175)	A2586	82956-11-4	H10	L1021-01	539.59	C19H17N5O2.2CH4O3S	CS(=O)(=O)O.CS(=O)(=O)O.C1=CC(=CC=C1C(=O)OC2=CC3=C(C=C2)C=C(C=C3)C(=N)N)N=C(N)N	Mesylate	Cardiovascular Disease	Serine Protease	Soluble in DMSO > 10 mM	Proteases/Proteasome	http://www.apexbt.com/nafamostat-mesylate.html	Serine protease inhibitor	ASIC1	ASIC1	119.873	100.915	98.4011	114.943	96.0882	76.084	124.037	114.316	96.1436	41.0505	46.818	81.9711	82.088	81.2278	109.827	71.2026	59.7474
PMSF	A2587	329-98-6	H11	L1021-01	174.2	C7H7FO2S	C1=CC=C(C=C1)CS(=O)(=O)F	Free Base	Inflammation	Serine Protease	Soluble in DMSO > 10 mM	Proteases/Proteasome	http://www.apexbt.com/pmsf.html	Serine proteinases inhibitor, irreversible	PRTN3	Serine protease	148.636	113.213	100.138	106.664	105.566	125.953	81.5312	127.255	95.4443	88.7726	89.767	126.916	92.546	73.5721	100.783	96.2041	82.1105
Vehicle			H12	L1021-01											N/A	N/A	100	100	100	100	100	100	100	100	100	100	100	100	100	100	100	100	100
Fenbendazole	A2610	43210-67-9	A01	L1021-02	299.35	C15H13N3O2S	COC(=O)NC1=NC2=C(N1)C=C(C=C2)SC3=CC=CC=C3	Free Base	Infection	Other Inhibitors	Soluble in DMSO	Other Products	http://www.apexbt.com/fenbendazole.html	For pinworm treatment in animals	N/A	N/A	159.433	227.002	153.201	121.339	121.453	155.944	127.607	225.302	213.076	163.912	199.511	129.324	129.299	132.242	177.778	164.8	114.559
Amonafide	A2782	69408-81-7	A02	L1021-02	283.33	C16H17N3O2	CN(C)CCN1C(=O)C2=CC=CC3=CC(=CC(=C32)C1=O)N	Free Base		Topoisomerase	Soluble in DMSO > 10 mM	DNA Damage/DNA Repair	http://www.apexbt.com/amonafide.html	DNA intercalator,Topo II inhibitor	TOP2A, TOP2B	Topoisomerase II	100.174	105.871	196.034	156.437	120.197	59.3803	51.5576	77.304	79.6137	33.2067	52.2898	69.437	90.3621	66.9458	62.4976	80.297	131.672
Ivermectin	A2813	70288-86-7	A03	L1021-02	875.09	C48H74O14	C/C([C@@H](O[C@H]1C[C@H](OC)[C@@H](O[C@H]2C[C@H](OC)[C@@H](O)[C@H](C)O2)[C@H](C)O1)[C@@H](C)/C=C/C=C(CO3)/[C@@]([C@@]3([H])[C@H](O)C(C)=C4)(O)[C@@H]4C5=O)=C\C[C@@H]6C[C@H](O5)C[C@@]7(O[C@@]([C@@H](C)CC)([H])[C@@H](C)CC7)O6	Free Base	Vermifuge	P2X purinergic receptor	Soluble in DMSO > 10 mM	Membrane Transporter/Ion Channel	http://www.apexbt.com/ivermectin.html	NAChR/purinergic P2X4 receptor modulator	P2RX4	Purinergic Receptor P2X 4	43.931	32.6462	82.9406	78.4455	74.1513	35.5099	45.525	38.3203	34.1308	17.6197	22.3724	81.1665	80.9865	43.3073	31.7943	22.5397	28.7706
Melatonin	A2842	73-31-4	A04	L1021-02	232.28	C13H16N2O2	CC(=O)NCCC1=CNC2=C1C=C(C=C2)OC	Free Base	Endocrinology	Others	Soluble in DMSO > 10 mM	Others	http://www.apexbt.com/melatonin-22352.html	Melatonin receptors MT inhibitor	HTR2B	5-HT<sub>2B</sub> receptor	104.399	119.043	109.363	123.077	130.719	102.423	139.282	169.983	145.78	104.385	107.551	134.323	97.8135	110.443	105.773	91.1332	110.331
Omeprazole	A2845	73590-58-6	A05	L1021-02	345.42	C17H19N3O3S	CC1=CN=C(C(=C1OC)C)CS(=O)C2=NC3=C(N2)C=C(C=C3)OC	Free Base	Metabolic Disease	Autophagy	Soluble in DMSO > 10 mM	Ubiquitination	http://www.apexbt.com/omeprazole.html	H+,K+-ATPase inhibitor	ATP4A	ATP4A	106.324	148.021	121.04	126.85	149.63	83.4366	116.219	195.451	188.262	90.2405	98.1963	149.471	101.627	96.544	91.4865	93.3432	98.4724
Leflunomide	A2852	75706-12-6	A06	L1021-02	270.21	C12H9F3N2O2	CC1=C(C=NO1)C(=O)NC2=CC=C(C=C2)C(F)(F)F	Free Base	Inflammation	Nucleoside Antimetabolite/Analogue	Soluble in DMSO > 10 mM	DNA Damage/DNA Repair	http://www.apexbt.com/leflunomide.html	AHR agonist,immunosuppressive agent	DHODH	dihydroorotate dehydrogenase (quinone)	328.867	288.984	279.462	347.533	332.01	436	303.58	984.009	866.568	497.878	359.707	1016.56	193.773	303.781	270.771	614.763	364.314
Doxazosin Mesylate	A2884	77883-43-3	A07	L1021-02	547.58	C23H25N5O5.CH4O3S	COC1=C(C=C2C(=C1)C(=NC(=N2)N3CCN(CC3)C(=O)C4COC5=CC=CC=C5O4)N)OC.CS(=O)(=O)O	Mesylate	Cardiovascular Disease	Adrenergic Receptor	Soluble in DMSO > 10 mM	GPCR/G protein	http://www.apexbt.com/doxazosin-mesylate.html	α1-adrenergic receptor antagonist	ADRA1A	&alpha;<sub>1A</sub>-adrenoceptor	116.593	117.204	122.962	102.162	82.5404	55.4986	69.617	126.036	107.741	49.3029	97.1568	94.6694	83.2605	113.993	92.9931	132.078	132.78
Nepafenac	A2890	78281-72-8	A08	L1021-02	254.28	C15H14N2O2	C1=CC=C(C=C1)C(=O)C2=C(C(=CC=C2)CC(=O)N)N	Free Base			Soluble in DMSO > 10 mM		http://www.apexbt.com/nepafenac.html	Anti-inflammatory drug (NSAID)	PTGS1, PTGS2	COX	102.367	131.966	94.1868	105.403	103.324	110.141	207.564	145.937	125.706	97.3126	91.8374	100.865	95.3997	80.045	88.0577	90.8481	93.6202
Flumazenil	A2917	78755-81-4	A09	L1021-02	303.29	C15H14FN3O3	CCOC(=O)C1=C2CN(C(=O)C3=C(N2C=N1)C=CC(=C3)F)C	Free Base		GABA Receptor	Soluble in DMSO	Neuroscience	http://www.apexbt.com/flumazenil-22065.html	Benzodiazepine antagonist	GABRA1	GABA<sub>A</sub> receptor &alpha;1 subunit	118.519	109.649	92.4655	105.857	130.292	97.9155	108.452	152.807	132.155	102.162	77.1018	106.442	96.764	95.944	91.9021	100.876	119.391
Masitinib (AB1010)	A2942	790299-79-5	A10	L1021-02	498.64	C28H30N6OS	CC1=C(C=C(C=C1)NC(=O)C2=CC=C(C=C2)CN3CCN(CC3)C)NC4=NC(=CS4)C5=CN=CC=C5	Free Base	Respiratory Disease	c-Kit	Soluble in DMSO > 10 mM	Tyrosine Kinase/Adaptors	http://www.apexbt.com/masitinib-ab1010.html	Tyrosine kinase inhibitor, potent and selective	KIT	KIT proto-oncogene receptor tyrosine kinase	57.8687	49.2824	93.5844	58.9711	40.8318	40.5972	51.8435	189.055	102.333	21.8347	18.1107	68.7106	37.7821	64.196	47.4109	93.9849	42.4915
Loratadine	A2960	79794-75-5	A11	L1021-02	382.88	C22H23ClN2O2	CCOC(=O)N1CCC(=C2C3=C(CCC4=C2N=CC=C4)C=C(C=C3)Cl)CC1	Free Base	Inflammation	Histamine Receptor	Soluble in DMSO > 10 mM	Neuroscience	http://www.apexbt.com/loratadine-22071.html	Peripheral HH1R antagonist	SLC6A15	B<sup>0</sup>AT2	74.3415	125.157	142.241	87.1182	83.8201	88.507	81.196	126.155	107.281	90.9275	51.2504	85.2473	86.0591	73.8954	81.8235	68.6054	65.4033
Vehicle			A12	L1021-02											N/A	N/A	100	100	100	100	100	100	100	100	100	100	100	100	100	100	100	100	100
Foretinib (GSK1363089)	A2974	849217-64-7	B01	L1021-02	632.65	C34H34F2N4O6	COC1=CC2=C(C=CN=C2C=C1OCCCN3CCOCC3)OC4=C(C=C(C=C4)NC(=O)C5(CC5)C(=O)NC6=CC=C(C=C6)F)F	Free Base		VEGFR	Soluble in DMSO > 10 mM	Tyrosine Kinase/Adaptors	http://www.apexbt.com/foretinib-gsk1363089.html	VEGF and HGF receptor inhibitor	FLT1	fms related tyrosine kinase 1	32.245	38.4815	47.9971	26.4877	29.4567	57.8028	42.3325	54.2525	75.3195	88.139	43.3445	54.9728	52.685	55.7465	64.5756	20.4699	111.237
Cabozantinib (XL184, BMS-907351)	A2977	849217-68-1	B02	L1021-02	501.51	C28H24FN3O5	COC1=CC2=C(C=CN=C2C=C1OC)OC3=CC=C(C=C3)NC(=O)C4(CC4)C(=O)NC5=CC=C(C=C5)F	Free Base	Cancer	c-MET	Soluble in DMSO > 10 mM	Tyrosine Kinase/Adaptors	http://www.apexbt.com/cabozantinib-xl184-bms-907351.html	VEGFR2/Met/Ret/Kit/FLT//AXL inhibitor	KDR	kinase insert domain receptor	103.383	112.681	93.8139	98.687	77.8719	97.9718	82.149	118.361	113.581	92.9077	90.1253	113.962	88.9278	88.6445	106.76	88.1153	93.7914
PCI-32765 (Ibrutinib)	A3001	936563-96-1	B03	L1021-02	440.5	C25H24N6O2	C=CC(=O)N1CCCC(C1)N2C3=C(C(=N2)C4=CC=C(C=C4)OC5=CC=CC=C5)C(=NC=N3)N	Free Base	Neurological Disease	BTK	Soluble in DMSO > 10 mM	Angiogenesis	http://www.apexbt.com/pci-32765-ibrutinib.html	Bruton's tyrosine kinase (BTK) inhibitor	BLK	BLK proto-oncogene, Src family tyrosine kinase	63.0566	97.4216	55.5998	73.6708	79.7441	75.493	65.3761	96.5648	110.342	41.665	70.804	69.0097	83.7852	93.9941	81.8754	39.8515	53.3937
ABT-888 (Veliparib)	A3002	912444-00-9	B04	L1021-02	244.3	C13H16N4O	CC1(CCCN1)C2=NC3=C(C=CC=C3N2)C(=O)N	Free Base		PARP	Soluble in DMSO > 10 mM	Chromatin/Epigenetics	http://www.apexbt.com/abt-888-veliparib.html	Potent PARP inhibitor	PARP1	Poly-ADP-Ribose Polymerase	104.132	114.769	91.0597	92.8165	95.5981	110.93	90.9643	123.549	117.652	111.497	104.066	120.201	100.402	96.494	77.2518	109.479	99.5193
MDV3100 (Enzalutamide)	A3003	915087-33-1	B05	L1021-02	464.4	C21H16F4N4O2S	CC1(C(=O)N(C(=S)N1C2=CC(=C(C=C2)C(=O)NC)F)C3=CC(=C(C=C3)C#N)C(F)(F)F)C	Free Base	Cancer	Androgen Receptor	Soluble in DMSO > 10 mM	Endocrinology and Hormones	http://www.apexbt.com/mdv3100.html	Androgen receptor antagonist	AR	Androgen receptor	107.341	122.423	107.097	112.4	120.837	100.451	95.3958	158.138	155.423	104.627	104.433	137.699	96.1343	109.793	78.8623	122.525	109.727
Vemurafenib (PLX4032, RG7204)	A3004	918504-65-1	B06	L1021-02	489.93	C23H18ClF2N3O3S	CCCS(=O)(=O)NC1=C(C(=C(C=C1)F)C(=O)C2=CNC3=NC=C(C=C23)C4=CC=C(C=C4)Cl)F	Free Base	Cancer	MEK1/2	Soluble in DMSO > 10 mM	MAPK Signaling	http://www.apexbt.com/vemurafenib-plx4032.html	BRAF kinase inhibitor	BRAF	B-Raf proto-oncogene, serine/threonine kinase	125.953	109.699	102.076	109.739	107.163	101.577	102.782	181.118	188.559	118.691	108.713	195.001	98.3383	108.593	102.656	163.992	116.27
CAL-101 (Idelalisib, GS-1101)	A3005	870281-82-6	B07	L1021-02	415.43	C22H18FN7O	CCC(C1=NC2=C(C(=CC=C2)F)C(=O)N1C3=CC=CC=C3)NC4=NC=NC5=C4NC=N5	Free Base	Cancer	PI3K	Soluble in DMSO > 10 mM	PI3K/Akt/mTOR Signaling	http://www.apexbt.com/cal-101.html	PI3K inhibitor	PIK3CA	phosphatidylinositol-4,5-bisphosphate 3-kinase catalytic subunit alpha	85.6799	97.521	68.137	70.4303	66.2598	64.8451	60.7064	122.246	121.56	101.354	75.0229	80.7392	76.7535	54.2966	49.437	90.8005	77.7652
ABT-263 (Navitoclax)	A3007	923564-51-6	B08	L1021-02	974.61	C47H55ClF3N5O6S3	CC1(CCC(=C(C1)CN2CCN(CC2)C3=CC=C(C=C3)C(=O)NS(=O)(=O)C4=CC(=C(C=C4)NC(CCN5CCOCC5)CSC6=CC=CC=C6)S(=O)(=O)C(F)(F)F)C7=CC=C(C=C7)Cl)C	Free Base		Bcl-2 Family	Soluble in DMSO > 10 mM	Apoptosis	http://www.apexbt.com/abt-263-navitoclax.html	Potent Bcl-2 family inhibitor, inhibits Bcl-2, Bcl-xL, and Bcl-w	BCL2	BCL2, apoptosis regulator	26.6078	29.3905	29.636	38.1347	34.8125	29.2056	35.0468	40.7013	29.7771	24.0655	19.6331	44.226	47.0876	34.3379	33.2593	21.7484	63.2591
Sorafenib	A3009	284461-73-0	B09	L1021-02	464.82	C21H16ClF3N4O3	CNC(=O)C1=NC=CC(=C1)OC2=CC=C(C=C2)NC(=O)NC3=CC(=C(C=C3)Cl)C(F)(F)F	Free Base	Cancer	PDGFR	Soluble in DMSO > 10 mM	Tyrosine Kinase/Adaptors	http://www.apexbt.com/sorafenib.html	Raf kinases and tyrosine kinases inhibitor	BRAF	B-Raf proto-oncogene, serine/threonine kinase	34.518	51.7925	41.1404	47.2458	44.6709	38.7718	46.5924	35.2642	38.6776	27.3065	23.1489	89.2426	52.3701	37.0827	29.259	24.12	29.435
Ruxolitinib (INCB018424)	A3012	941678-49-5	B10	L1021-02	306.37	C17H18N6	C1CCC(C1)C(CC#N)N2C=C(C=N2)C3=C4C=CNC4=NC=N3	Free Base	Cancer	JAK	Soluble in DMSO > 10 mM	Chromatin/Epigenetics	http://www.apexbt.com/ruxolitinib.html	JAK inhibitor	JAK1	Janus kinase 1	299.398	355.887	105.605	118.067	117.4	125.465	142.808	188.581	186.181	119.418	92.3265	184.873	129.194	86.2446	65.8744	146.669	116.572
Dasatinib (BMS-354825)	A3017	302962-49-8	B11	L1021-02	488.01	C22H26ClN7O2S	CC1=C(C(=CC=C1)Cl)NC(=O)C2=CN=C(S2)NC3=NC(=NC(=C3)N4CCN(CC4)CCO)C	Free Base	Cancer	Bcr-Abl	Soluble in DMSO > 10 mM	TGF-β / Smad Signaling	http://www.apexbt.com/dasatinib-anhydrous.html	Src and BCR-Abl inhibitor	ABL1	ABL proto-oncogene 1, non-receptor tyrosine kinase	45.0702	74.3585	40.4805	36.7728	41.756	41.7408	36.9575	56.9296	58.6181	55.0818	51.3299	53.7122	60.3463	42.7373	37.7219	54.8938	73.3761
Vehicle			B12	L1021-02											N/A	N/A	100	100	100	100	100	100	100	100	100	100	100	100	100	100	100	100	100
Trametinib (GSK1120212)	A3018	871700-17-3	C01	L1021-02	615.39	C26H23FIN5O4	CC1=C2C(=C(N(C1=O)C)NC3=C(C=C(C=C3)I)F)C(=O)N(C(=O)N2C4=CC(=CC=C4)NC(=O)C)C5CC5	Free Base	Cancer	MEK1/2	Soluble in DMSO > 10 mM	MAPK Signaling	http://www.apexbt.com/trametinib.html	MEK1 and MEK2 inhibitor, potent and selective	MAP2K1	mitogen-activated protein kinase kinase 1	79.4759	126.897	120.007	38.4948	57.539	67.8873	80.4336	149.846	115.394	57.749	106.512	94.0498	98.3383	98.8938	121.566	38.6871	116.774
(R)-Crizotinib	A3020	877399-52-5	C02	L1021-02	450.34	C21H22Cl2FN5O	CC(C1=C(C=CC(=C1Cl)F)Cl)OC2=C(N=CC(=C2)C3=CN(N=C3)C4CCNCC4)N	Free Base	Cancer	c-MET	Soluble in DMSO	Tyrosine Kinase/Adaptors	http://www.apexbt.com/crizotinib.html	C-MET/ALK inhibitor,potent and ATP-competitve	MET	MET proto-oncogene, receptor tyrosine kinase	76.4808	43.5713	41.8576	25.6736	20.4396	36.8901	41.6177	105.792	144.175	22.0934	27.4473	134.772	89.5575	141.191	142.451	38.6871	101.774
GDC-0449 (Vismodegib)	A3021	879085-55-9	C03	L1021-02	421.3	C19H14Cl2N2O3S	CS(=O)(=O)C1=CC(=C(C=C1)C(=O)NC2=CC(=C(C=C2)Cl)C3=CC=CC=N3)Cl	Free Base	Cancer	Hedgehog	Soluble in DMSO > 10 mM	Stem Cell	http://www.apexbt.com/gdc-0449.html	Hedgehog antagonist,potent and selective	SMO	SMO	80.6525	137.931	83.371	68.3795	65.8333	114.704	106.927	131.604	135.037	55.4455	83.583	94.3703	103.551	99.4438	110.293	82.8873	114.257
Pazopanib (GW-786034)	A3022	635702-64-6	C04	L1021-02	437.52	C21H23N7O2S	CC1=C(C=C(C=C1)NC2=NC=CC(=N2)N(C)C3=CC4=NN(C(=C4C=C3)C)C)S(=O)(=O)N.Cl	Hydrochloride	Cancer	PDGFR	Soluble in DMSO > 10 mM	Tyrosine Kinase/Adaptors	http://www.apexbt.com/pazopanib-gw-786034.html	VEGFR/PDGFR/FGFR inhibitor	CSF1R	colony stimulating factor 1 receptor	144.618	186.741	91.9778	92.5034	88.4413	155.718	147.716	147.832	139.421	51.566	70.5595	77.2353	85.3595	105.343	114.085	80.3208	86.4326
Abacavir	A3139	136470-78-5	C05	L1021-02	286.33	C14H18N6O	C1CC1NC2=NC(=NC3=C2N=CN3C4CC(C=C4)CO)N	Free Base	Infection	Nucleoside Antimetabolite/Analogue	Soluble in DMSO	DNA Damage/DNA Repair	http://www.apexbt.com/abacavir.html	Inhibitor of HIV reverse transcriptase	N/A	N/A	148.469	197.726	121.241	266.599	241.957	198.817	158.628	455.698	348.588	427.561	260.41	208.525	117.719	214.387	172.375	355.503	198.716
Afatinib dimaleate	A3145	850140-73-7	C06	L1021-02	718.08	C32H33ClFN5O11	CN(C)CC=CC(=O)NC1=C(C=C2C(=C1)C(=NC=N2)NC3=CC(=C(C=C3)F)Cl)OC4CCOC4.C(=CC(=O)O)C(=O)O.C(=CC(=O)O)C(=O)O	Salt		HER2	Soluble in DMSO	Tyrosine Kinase/Adaptors	http://www.apexbt.com/afatinib-dimaleate.html		EGFR	epidermal growth factor receptor	33.1863	37.3632	30.6975	45.2733	34.8599	38.2254	43.9955	59.5238	49.6582	38.1734	32.1981	53.819	32.545	33.9229	30.8903	46.3865	30.3913
Bardoxolone methyl	A3221	218600-53-4	C07	L1021-02	505.69	C32H43NO4	CC1(CCC2(CCC3(C(C2C1)C(=O)C=C4C3(CCC5C4(C=C(C(=O)C5(C)C)C#N)C)C)C)C(=O)OC)C	Free Base		JAK	Soluble in DMSO > 10 mM	Chromatin/Epigenetics	http://www.apexbt.com/bardoxolone-methyl.html	IKK inhibitor, potent antioxidant inflammation modulator	KEAP1	kelch like ECH-associated protein 1	25.72	31.2495	30.4393	23.8734	25.3096	30.2366	38.0821	27.5764	25.9435	24.3564	21.8588	33.9066	23.152	33.5629	29.3941	22.3924	24.3312
Boceprevir	A3261	394730-60-0	C08	L1021-02	519.68	C27H45N5O5	CC1(C2C1C(N(C2)C(=O)C(C(C)(C)C)NC(=O)NC(C)(C)C)C(=O)NC(CC3CCC3)C(=O)C(=O)N)C	Free Base	Infection	HCV Protease	Soluble in DMSO	Proteases/Proteasome	http://www.apexbt.com/boceprevir.html	HCV protease inhibitor,potent and selective	CTSA	Cathepsin A	86.5891	114.023	65.1246	68.4735	91.8064	70.2535	91.0596	91.3528	78.7519	91.6145	82.7881	83.7517	100.682	73.2954	71.641	100.639	89.503
Capsaicin	A3278	404-86-4	C09	L1021-02	305.41	C18H27NO3	CC(C)C=CCCCCC(=O)NCC1=CC(=C(C=C1)O)OC	Free Base		Apoptosis Inducers	Soluble in DMSO > 10 mM	Apoptosis	http://www.apexbt.com/capsaicin-20061.html	TRPV1 receptor agonist	CFTR	CFTR	98.6763	110.892	82.3669	74.3283	82.2798	104.845	75.4303	99.4077	116.166	76.9852	74.6561	119.859	90.607	112.543	89.0967	75.8533	91.4861
Cariprazine	A3282	839712-12-8	C10	L1021-02	427.41	C21H32Cl2N4O	CN(C)C(=O)NC1CCC(CC1)CCN2CCN(CC2)C3=C(C(=CC=C3)Cl)Cl	Free Base	Neurological Disease	Dopamine Receptor	Soluble in DMSO	Neuroscience	http://www.apexbt.com/cariprazine.html	D2/D3 partial agonist,antipsychotic drug	DRD2	D<sub>2</sub> receptor	101.778	141.808	89.7113	34.2524	42.775	124.338	113.026	118.811	118.321	42.352	45.4784	72.065	67.6928	61.4962	45.3536	52.3986	51.6925
Cetirizine	A3298	83881-51-0	C11	L1021-02	388.89	C21H25ClN2O3	C1CN(CCN1CCOCC(=O)O)C(C2=CC=CC=C2)C3=CC=C(C=C3)Cl	Free Base	Immunology	Histamine Receptor	Soluble in DMSO	Neuroscience	http://www.apexbt.com/cetirizine.html	Antihistamine	HRH1	H<sub>1</sub> receptor	103.971	111.24	74.6208	89.9047	95.2426	91.493	98.1595	134.565	120.52	95.7365	98.6854	95.2249	93.5456	109.543	106.033	106.865	111.338
Vehicle			C12	L1021-02											N/A	N/A	100	100	100	100	100	100	100	100	100	100	100	100	100	100	100	100	100
Cinacalcet	A3313	226256-56-0	D01	L1021-02	357.41	C22H22F3N	CC(C1=CC=CC2=CC=CC=C21)NCCCC3=CC(=CC=C3)C(F)(F)F	Free Base		Calcimimetic Agent	Soluble in DMSO	GPCR/G protein	http://www.apexbt.com/cinacalcet.html		CASR	CaS receptor	35.0368	31.2693	33.4804	16.7974	17.738	28.4958	40.8124	36.9225	34.5914	14.0796	20.0489	34.1844	121.602	45.5322	41.239	11.2972	104.19
CO-1686 (AVL-301)	A3320	1374640-70-6	D02	L1021-02	555.55	C27H28F3N7O3	CC(=O)N1CCN(CC1)C2=CC(=C(C=C2)NC3=NC=C(C(=N3)NC4=CC(=CC=C4)NC(=O)C=C)C(F)(F)F)OC	Free Base		EGFR	Soluble in DMSO > 10 mM	JAK/STAT Signaling	http://www.apexbt.com/co-1686.html	EGFR inhibitor	EGFR	Epidermal growth factor receptor	106.271	99.7577	73.3011	76.88	52.5387	64.8451	68.5687	88.4032	110.802	64.4171	63.1	99.9039	94.0353	85.8446	90.6552	51.4006	63.5913
Cobimetinib	A3321	934660-93-2	D03	L1021-02	531.31	C21H21F3IN3O2	C1CCNC(C1)C2(CN(C2)C(=O)C3=C(C(=C(C=C3)F)F)NC4=C(C=C(C=C4)I)F)O	Free Base	Cancer	MEK1/2	Soluble in DMSO	MAPK Signaling	http://www.apexbt.com/cobimetinib.html	Selective MEK inhibitor	MAP2K1	mitogen-activated protein kinase kinase 1	61.9334	91.7552	63.2024	42.8155	42.4907	46.6141	51.224	80.2061	76.2704	47.9693	81.5041	80.5683	82.8407	74.9953	74.6022	42.9645	75.3391
Colchicine	A3324	64-86-8	D04	L1021-02	399.44	C22H25NO6	CC(=O)NC1CCC2=CC(=C(C(=C2C3=CC=C(C(=O)C=C13)OC)OC)OC)OC	Free Base	Inflammation	Microtubule/Tubulin	Soluble in DMSO > 10 mM	Cell Cycle/Checkpoint	http://www.apexbt.com/colchicine-20154.html	Tubulin Inhibitor	TUBB	Tubulin Beta Class I	127.557	154.582	108.159	165.783	125.979	102.31	89.6301	139.777	150.817	122.894	116.6	108.792	102.466	45.9721	42.6729	126.826	143.752
Curcumin	A3335	458-37-7	D05	L1021-02	368.38	C21H20O6	COC1=C(C=CC(=C1)C=CC(=O)CC(=O)C=CC2=CC(=C(C=C2)O)OC)O	Free Base		KEAP1-Nrf2	Soluble in DMSO > 10 mM	NF-κB	http://www.apexbt.com/curcumin-20358.html	Tyrosinase inhibitor	EP300	E1A binding protein p300	56.2107	132.712	110.454	142.489	111.547	182.423	107.88	204.217	190.639	41.3821	97.2791	134.943	50.9708	129.742	66.9654	87.5925	97.8482
Dabigatran etexilate mesylate	A3345	872728-81-9	D06	L1021-02	723.84	C35H45N7O8S	CCCCCCOC(=O)N=C(C1=CC=C(C=C1)NCC2=NC3=C(N2C)C=CC(=C3)C(=O)N(CCC(=O)OCC)C4=CC=CC=N4)N.CS(=O)(=O)O	mesylate		Thrombin	Soluble in DMSO	Proteases/Proteasome	http://www.apexbt.com/dabigatran-etexilate-mesylate.html	Direct thrombin inhibitor,anticoagulant,prodrug of dabigatran	F2	coagulation factor II, thrombin	92.8466	104.828	94.6172	92.0024	104.722	60.507	65.8526	108.541	100.386	87.2499	75.6955	125.82	99.4228	89.9944	122.917	40.0416	76.5069
Docetaxel Trihydrate	A3370	148408-66-6	D07	L1021-02	861.93	C43H59NO17	CC1=C2C(C(=O)C3(C(CC4C(C3C(C(C2(C)C)(CC1OC(=O)C(C(C5=CC=CC=C5)NC(=O)OC(C)(C)C)O)O)OC(=O)C6=CC=CC=C6)(CO4)OC(=O)C)O)C)O.O.O.O	Trihydrate	Cancer	Microtubule/Tubulin	Soluble in DMSO	Cell Cycle/Checkpoint	http://www.apexbt.com/docetaxel-trihydrate.html	Depolymerisation of microtubules inhibitor	TUBB	tubulin beta class I	114.668	96.7754	154.836	91.5641	90.4793	67.9437	76.7169	111.218	103.581	76.4195	68.7863	96.6563	86.0941	98.9438	103.955	84.1467	81.0872
Dronedarone	A3374	141626-36-0	D08	L1021-02	556.77	C31H44N2O5S	CCCCC1=C(C2=C(O1)C=CC(=C2)NS(=O)(=O)C)C(=O)C3=CC=C(C=C3)OCCCN(CCCC)CCCC	Free Base	Cardiovascular Disease	Potassium Channel	Soluble in DMSO	Membrane Transporter/Ion Channel	http://www.apexbt.com/dronedarone.html		KCNA5	K<SUB>v</SUB>1.5	31.0202	33.8739	32.7344	27.6305	31.708	37.4648	45.1486	36.7212	40.5795	23.0956	21.2229	40.7221	90.537	35.9528	35.1659	26.8053	34.3878
Edoxaban tosylate monohydrate	A3383	1229194-11-9	D09	L1021-02	738.27	C31H40ClN7O8S2	CC1=CC=C(C=C1)S(=O)(=O)O.CN1CCC2=C(C1)SC(=N2)C(=O)NC3CC(CCC3NC(=O)C(=O)NC4=NC=C(C=C4)Cl)C(=O)N(C)C.O	tosylate	Cardiovascular Disease	Thrombin	Soluble in DMSO > 10 mM	Proteases/Proteasome	http://www.apexbt.com/edoxaban-tosylate-monohydrate.html	Oral factor Xa inhibitor	F10	coagulation factor X	103.65	100.056	81.1045	77.788	99.7452	90.1972	102.686	123.549	117.266	95.0091	79.4864	92.1483	91.2367	103.094	115.332	106.128	89.3922
Elacridar	A3384	143664-11-3	D10	L1021-02	563.64	C34H33N3O5	COC1=CC=CC2=C1NC3=C(C2=O)C=CC=C3C(=O)NC4=CC=C(C=C4)CCN5CCC6=CC(=C(C=C6C5)OC)OC	Free Base		Others	Soluble in DMSO	Others	http://www.apexbt.com/elacridar.html	BCRP inhibitor	ABCB1	Multidrug resistance protein 1	112.101	111.339	97.6869	59.8008	67.6817	32.5972	63.8513	90.5236	89.2571	48.1309	95.2002	71.7231	100.612	138.441	88.3694	96.4563	102.58
Eltrombopag Olamine	A3387	496775-62-3	D11	L1021-02	564.63	C29H36N6O6	CC1=C(C=C(C=C1)N2C(=O)C(=C(N2)C)NN=C3C=CC=C(C3=O)C4=CC(=CC=C4)C(=O)O)C.C(CO)N.C(CO)N	Free Base	Immunology	Thrombopoietin Receptor	Soluble in DMSO	Others	http://www.apexbt.com/eltrombopag-olamine.html	C-mpl agonist	MPL	Thrombopoietin receptor	132.745	32.6909	119.347	81.4982	72.1607	37.4254	36.1475	91.6844	116.36	29.2625	23.5341	79.3505	70.9813	44.5422	43.0366	32.2709	61.9001
Vehicle			D12	L1021-02											N/A	N/A	100	100	100	100	100	100	100	100	100	100	100	100	100	100	100	100	100
EMD-1214063	A3388	1100598-32-0	E01	L1021-02	492.57	C29H28N6O2	CN1CCC(CC1)COC2=CN=C(N=C2)C3=CC(=CC=C3)CN4C(=O)C=CC(=N4)C5=CC=CC(=C5)C#N	Free Base		c-MET	Soluble in DMSO	Tyrosine Kinase/Adaptors	http://www.apexbt.com/emd-1214063.html	C-Met inhibitor,potent and selective	MET	MET proto-oncogene, receptor tyrosine kinase	120.016	54.7748	206.448	24.1082	31.9687	35.831	32.8406	62.7576	68.7964	12.5157	18.4836	45.7216	57.6176	47.782	96.9414	30.9877	130.666
Erlotinib	A3397	183321-74-6	E02	L1021-02	393.44	C22H23N3O4	COCCOC1=C(C=C2C(=C1)C(=NC=N2)NC3=CC=CC(=C3)C#C)OCCOC	Free Base	Cancer	EGFR	Soluble in DMSO	JAK/STAT Signaling	http://www.apexbt.com/erlotinib.html	EGFR tyrosine kinase inhibitor	EGFR	epidermal growth factor receptor	61.2381	97.5707	81.1332	67.409	68.2268	54.2141	41.5463	110.483	103.581	69.4686	57.8539	73.646	74.1648	70.2456	75.1218	66.7518	72.2889
Fluvastatin	A3419	93957-54-1	E03	L1021-02	411.47	C24H26FNO4	CC(C)N1C2=CC=CC=C2C(=C1C=CC(CC(CC(=O)O)O)O)C3=CC=C(C=C3)F	Free Base	Cardiovascular Disease	HMG-CoA Reductase	Water 25 mg/ml DMSO 100 mg/ml Ethanol 25 mg/ml	Metabolism	http://www.apexbt.com/fluvastatin.html	HMGCR inhibitor	HMGCR	hydroxymethylglutaryl-CoA reductase	82.15	100.304	108.531	51.1907	67.4922	47.138	50.7475	148.661	129.435	53.2229	78.2635	129.623	162.183	198.988	184.583	59.599	80
Granisetron	A3443	109889-09-0	E04	L1021-02	312.41	C18H24N4O	CN1C2CCCC1CC(C2)NC(=O)C3=NN(C4=CC=CC=C43)C	Free Base		5-HT Receptor	Soluble in DMSO	Neuroscience	http://www.apexbt.com/granisetron.html	Serotonin 5-HT3 receptor antagonist	HTR3A	5-HT<sub>3</sub>A	113.705	111.19	89.3097	101.849	108.395	130.085	90.9167	155.295	111.174	114.892	101.559	118.705	81.8261	99.4938	116.891	99.1891	102.58
Guanfacine hydrochloride	A3451	29110-48-3	E05	L1021-02	282.55	C9H10Cl3N3O	C1=CC(=C(C(=C1)Cl)CC(=O)N=C(N)N)Cl.Cl	Hydrochloride	Neurological Disease	Adrenergic Receptor	Soluble in DMSO > 10 mM	GPCR/G protein	http://www.apexbt.com/guanfacine-hydrochloride.html	α2A-adrenoceptor agonist	ADRA2A	&alpha;<sub>2A</sub>-adrenoceptor	106.217	127.94	94.4164	88.9341	97.4939	109.127	95.0622	145.463	118.024	88.7452	75.5121	97.575	86.234	101.994	111.176	99.5455	97.1838
Kinetin	A3528	525-79-1	E06	L1021-02	215.21	C10H9N5O	C1=COC(=C1)CNC2=NC=NC3=C2NC=N3	Free Base		Others	Soluble in DMSO > 10 mM	Others	http://www.apexbt.com/kinetin.html	Plant growth hormones	N/A	N/A	112.208	105.921	86.785	87.6817	115.481	96.5634	90.869	124.615	118.187	111.174	94.9557	123.427	100.402	125.192	114.709	113.376	106.506
Ledipasvir	A3546	1256388-51-8	E07	L1021-02	889	C49H54F2N8O6	CC([C@@](/N=C(OC)\O)([H])C(N1CC2(C[C@@]1([H])C3=NC=C(N3)C4=CC5=C(C6=C(C5(F)F)C=C(C7=CC(N8)=C(N=C8[C@]9([H])[C@@]%10([H])CC[C@](N9C([C@](/N=C(OC)\O)([H])C(C)C)=O)([H])C%10)C=C7)C=C6)C=C4)CC2)=O)C	Free Base	Infection	HCV	Soluble in DMSO > 10 mM	Microbiology & Virology	http://www.apexbt.com/ledipasvir.html	HCV NS5A protein inhibitor	N/A	N/A	101.671	104.032	72.2969	70.6808	76.4974	71.6056	58.1333	104.667	103.18	58.3148	52.8951	94.3703	80.6017	104.993	92.9931	102.231	74.4633
Luliconazole	A3564	187164-19-8	E08	L1021-02	354.28	C14H9Cl2N3S2	C1C(SC(=C(C#N)N2C=CN=C2)S1)C3=C(C=C(C=C3)Cl)Cl	Free Base	Infection	Antibiotic	Soluble in DMSO > 10 mM	Microbiology & Virology	http://www.apexbt.com/luliconazole.html	Azole antifungal agent(interdigital tinea pedis)	N/A	N/A	110.71	151.699	72.4404	85.5057	91.5931	99.493	94.6334	124.497	135.305	83.7745	62.7331	107.617	90.6419	66.2959	74.1866	105.89	76.8491
Mefloquine hydrochloride	A3593	51773-92-3	E09	L1021-02	414.77	C17H17ClF6N2O	C1CCNC(C1)C(C2=CC(=NC3=C2C=CC=C3C(F)(F)F)C(F)(F)F)O.Cl	Salt		Antimalaria	Soluble in DMSO > 10 mM	Microbiology & Virology	http://www.apexbt.com/mefloquine-hydrochloride.html	Quinoline methanol antimalarial agent,	N/A	N/A	30.9346	32.8251	29.9516	26.6286	34.0305	36.2648	39.0827	50.995	46.9242	27.7753	19.9633	40.4871	51.3906	40.1275	49.1357	23.5663	27.2002
Metoclopramide	A3599	364-62-5	E10	L1021-02	299.8	C14H22ClN3O2	CCN(CC)CCNC(=O)C1=CC(=C(C=C1OC)N)Cl	Free Base	Digestive system disease	Dopamine Receptor	Soluble in DMSO > 10 mM	Neuroscience	http://www.apexbt.com/metoclopramide.html	Dopamine receptor antagonist	HTR3A	5-HT<sub>3</sub>A	107.929	117.055	72.6125	98.0764	97.9442	86.8169	89.916	131.841	94.0416	102.485	79.0584	107.083	94.6301	114.343	128.58	105.201	92.8753
Micafungin sodium	A3606	208538-73-2	E11	L1021-02	1293.26	C56H71N9NaO23S+	CCCCCOC1=CC=C(C=C1)C2=CC(=NO2)C3=CC=C(C=C3)C(=O)NC4CC(C(NC(=O)C5C(C(CN5C(=O)C(NC(=O)C(NC(=O)C6CC(CN6C(=O)C(NC4=O)C(C)O)O)C(C(C7=CC(=C(C=C7)O)OS(=O)(=O)[O-])O)O)C(CC(=O)N)O)C)O)O)O.[Na+]	sodium	Infection	β(1,3)-D-Glucan Synthase	Soluble in water	Others	http://www.apexbt.com/micafungin-sodium.html	Inhibitor of β-(1,3)-D-glucan synthesis;fungicide	N/A	N/A	109.587	98.4654	93.2975	83.9716	67.5158	40.9746	37.9153	107.806	90.2675	89.6747	81.7487	96.4	92.601	110.393	116.059	99.9495	79.3255
Vehicle			E12	L1021-02											N/A	N/A	100	100	100	100	100	100	100	100	100	100	100	100	100	100	100	100	100
MK-4305	A3616	1030377-33-3	F01	L1021-02	450.92	C23H23ClN6O2	CC1CCN(CCN1C(=O)C2=C(C=CC(=C2)C)N3N=CC=N3)C4=NC5=C(O4)C=CC(=C5)Cl	Free Base		OX Receptor	Soluble in DMSO	GPCR/G protein	http://www.apexbt.com/mk-4305.html	OX1/OX2 atagonist,potent and selective	HCRTR1, HCRTR2	Orexin receptor (hypocretin receptor)	143.228	129.63	100.958	84.5821	99.2239	133.915	102.543	133.144	137.935	20.4647	58.4531	88.0461	93.5106	77.2452	125.722	11.8342	86.2313
Naltrexone	A3639	16590-41-3	F02	L1021-02	341.4	C20H23NO4	C1CC1CN2CCC34C5C(=O)CCC3(C2CC6=C4C(=C(C=C6)O)O5)O	Free Base	Neurological Disease	Opioid Receptor	Soluble in DMSO	Endocrinology and Hormones	http://www.apexbt.com/naltrexone.html	Opioid receptor antagonist	Oprd1	&delta; receptor	117.502	104.927	93.4122	102.976	85.9293	102.479	82.292	146.292	114.398	104.748	90.1253	121.269	103.201	99.3938	100.786	101.256	92.221
Nelfinavir Mesylate	A3653	159989-65-8	F03	L1021-02	663.89	C33H49N3O7S2	CC1=C(C=CC=C1O)C(=O)NC(CSC2=CC=CC=C2)C(CN3CC4CCCCC4CC3C(=O)NC(C)(C)C)O.CS(=O)(=O)O	Mesylate	Infection	HIV Protease	Soluble in DMSO > 10 mM	Proteases/Proteasome	http://www.apexbt.com/nelfinavir-mesylate.html	HIV protease inhibitor,antiretroviral drug for HIV treatment	N/A	N/A	85.7334	42.9003	53.6776	46.5726	49.4342	36.9577	39.8213	75.7167	68.0832	32.2651	27.8569	92.1483	103.796	48.337	48.0966	29.7044	38.787
Olmesartan	A3681	144689-24-7	F04	L1021-02	446.5	C24H26N6O3	CCCC1=NC(=C(N1CC2=CC=C(C=C2)C3=CC=CC=C3C4=NNN=N4)C(=O)O)C(C)(C)O	Free Base	Cardiovascular Disease	Angiotensin Receptor	Soluble in DMSO > 10 mM	GPCR/G protein	http://www.apexbt.com/olmesartan.html		AGTR1	AT<sub>1</sub> receptor	114.293	119.938	135.758	110.866	131.453	93.7465	88.5818	171.286	135.944	116.71	142.831	120.885	112.577	198.888	219.755	105.748	132.478
Oseltamivir	A3688	196618-13-0	F05	L1021-02	312.4	C16H28N2O4	CCC(CC)OC1C=C(CC(C1NC(=O)C)N)C(=O)OCC	Free Base	Infection	NA	Soluble in DMSO	Microbiology & Virology	http://www.apexbt.com/oseltamivir.html	inhibitor of influenza neuraminidase	N/A	N/A	103.543	118.894	90.9736	95.6813	96.3801	92.6197	91.3455	131.249	121.441	110.649	81.6876	124.453	97.3588	93.9941	104.422	101.684	102.378
Pemetrexed disodium hemipenta hydrate	A3707	357166-30-4	F06	L1021-02	468.42	C20H23N5NaO7+	C1=CC(=CC=C1CCC2=CNC3=C2C(=O)N=C(N3)N)C(=O)NC(CCC(=O)O)C(=O)O.O.[Na+]	Free Base		Thymidylate Synthase	Soluble in Water	Apoptosis	http://www.apexbt.com/pemetrexed-disodium-hemipenta-hydrate.html		DHFR	dihydrofolate reductase	97.6066	96.8748	69.2559	96.6362	94.1051	90.6479	90.2972	144.752	94.0416	110.891	76.7961	95.8017	91.3416	95.544	84.525	97.5256	96.6402
Peramivir	A3709	330600-85-6	F07	L1021-02	328.41	C15H28N4O4	CCC(CC)C(C1C(CC(C1O)C(=O)O)N=C(N)N)NC(=O)C	Free Base	Infection	NA	Soluble in DMSO	Microbiology & Virology	http://www.apexbt.com/peramivir-20402.html	Aeuraminidase inhibitor;antiviral drug	N/A	N/A	118.786	105.722	78.9242	71.4479	91.8064	102.197	92.7274	152.807	119.242	103.738	78.5692	109.881	98.0234	116.493	88.3174	104.298	93.4692
Perampanel	A3710	380917-97-5	F08	L1021-02	349.38	C23H15N3O	C1=CC=C(C=C1)N2C=C(C=C(C2=O)C3=CC=CC=C3C#N)C4=CC=CC=N4	Free Base	Neurological Disease	AMPAR	Soluble in DMSO	Membrane Transporter/Ion Channel	http://www.apexbt.com/perampanel.html	AMPA-type glutamate receptor antagonist	GRIA1	Glutamate ionotropic receptor AMPA	94.2907	109.202	70.4321	71.0408	87.3748	89.7465	88.5342	99.8815	94.1159	108.183	61.9994	89.8622	94.0353	80.145	86.4991	107.863	85.6575
Pregabalin	A3734	148553-50-8	F09	L1021-02	159.23	C8H17NO2	CC(C)CC(CC(=O)O)CN	Free Base	Neurological Disease	Calcium Channel	Soluble to 100 mM in sterile water	Membrane Transporter/Ion Channel	http://www.apexbt.com/pregabalin-20472.html	GABA analog/VDCC ligand;anticonvulsant/anxiolytic analgesic	CACNA2D1, CACNA2D2	Calcium voltage-gated channel auxillary subunit alpha2delta	90.4934	105.126	70.7764	72.7629	83.6542	74.7606	88.1053	126.392	96.1961	97.1914	84.5002	103.643	95.5746	150.491	124.943	98.1672	101.875
Quetiapine	A3744	111974-69-7	F10	L1021-02	383.51	C21H25N3O2S	C1CN(CCN1CCOCCO)C2=NC3=CC=CC=C3SC4=CC=CC=C42	Free Base	Neurological Disease	Dopamine Receptor	Soluble in DMSO	Neuroscience	http://www.apexbt.com/quetiapine.html		HTR1A	5-HT<sub>1A</sub> receptor	113.224	131.519	94.1008	98.4991	104.153	107.887	100.113	140.014	122.244	111.174	78.6915	108.899	94.1403	110.493	121.878	116.109	89.0097
Regorafenib hydrochloride	A3750	835621-07-3	F11	L1021-02	519.28	C21H16Cl2F4N4O3	CNC(=O)C1=NC=CC(=C1)OC2=CC(=C(C=C2)NC(=O)NC3=CC(=C(C=C3)Cl)C(F)(F)F)F.Cl	hydrochloride	Cancer	c-RET	Soluble in DMSO	Tyrosine Kinase/Adaptors	http://www.apexbt.com/regorafenib-hydrochloride.html		BRAF	B-Raf proto-oncogene, serine/threonine kinase	55.6759	56.7133	62.6573	101.411	86.1662	100.901	94.4428	83.5229	37.7712	89.3514	75.0841	114.325	65.4539	37.5677	35.8465	30.6787	80.1711
Vehicle			F12	L1021-02											N/A	N/A	100	100	100	100	100	100	100	100	100	100	100	100	100	100	100	100	100
RG7388	A3763	1229705-06-9	G01	L1021-02	616.48	C31H29Cl2F2N3O4	CC(C)(C)CC1C(C(C(N1)C(=O)NC2=C(C=C(C=C2)C(=O)O)OC)C3=C(C(=CC=C3)Cl)F)(C#N)C4=C(C=C(C=C4)Cl)F	Free Base		p53	Soluble in DMSO > 10 mM	Apoptosis	http://www.apexbt.com/rg7388.html	MDM2 antagonist, oral, selective	MDM2	MDM2 proto-oncogene	85.0381	42.7263	97.0845	96.2292	104.793	38.7944	50.9858	91.7318	111.293	43.6856	30.48	142.955	117.579	66.2459	55.4841	27.138	109.727
Rilpivirine	A3765	500287-72-9	G02	L1021-02	366.42	C22H18N6	CC1=CC(=CC(=C1NC2=NC(=NC=C2)NC3=CC=C(C=C3)C#N)C)C=CC#N	Free Base	Infection	HIV	Soluble in DMSO > 10 mM	Microbiology & Virology	http://www.apexbt.com/rilpivirine.html	Inhibitor of next-generation nonnucleoside reverse transcriptase	N/A	N/A	128.306	115.067	83.8874	91.6737	79.3886	101.634	85.7228	130.419	90.104	93.433	99.6026	110.907	96.2743	122.542	121.359	98.2148	100.969
Riociguat	A3767	625115-55-1	G03	L1021-02	422.42	C20H19FN8O2	CN(C1=C(N=C(N=C1N)C2=NN(C3=C2C=CC=N3)CC4=CC=CC=C4F)N)C(=O)OC	Free Base	Cardiovascular Disease	Guanylate Cyclase	Soluble in DMSO	Others	http://www.apexbt.com/riociguat.html	Soluble guanylate cyclase (sGC) stimulator	GUCY1B1|GUCY1A1	Guanylyl cyclase, &alpha;<sub>1</sub>&beta;<sub>1</sub>	124.669	118.596	91.6335	102.288	106.452	96.3944	97.9689	134.447	114.027	100.465	108.407	105.502	113.836	95.1941	94.5516	102.944	94.798
Rivastigmine	A3768	123441-03-2	G04	L1021-02	250.34	C14H22N2O2	CCN(C)C(=O)OC1=CC=CC(=C1)C(C)N(C)C	Free Base	Neurological Disease	AChR	Soluble in DMSO	Neuroscience	http://www.apexbt.com/rivastigmine-20581.html	Cholinesterase inhibitor	ACHE	acetylcholinesterase (Cartwright blood group)	114.882	99.8571	96.3385	95.3056	106.049	114.085	91.6791	124.497	110.832	111.538	105.656	111.932	106.175	97.0939	99.487	109.407	96.0765
Salirasib	A3787	162520-00-5	G05	L1021-02	358.54	C22H30O2S	CC(=CCCC(=CCCC(=CCSC1=CC=CC=C1C(=O)O)C)C)C	Free Base		RasGAP (Ras- P21)	Soluble in DMSO > 10 mM	MAPK Signaling	http://www.apexbt.com/salirasib.html	Inhibitor of active Ras protein	TRPA1	TRPA1	104.987	34.0429	102.908	92.2529	98.7736	38.5803	40.4598	130.182	109.421	100.828	90.3088	112.018	97.9185	81.4949	87.5901	95.9335	77.9162
Salmeterol xinafoate	A3789	94749-08-3	G06	L1021-02	603.75	C36H45NO7	C1=CC=C(C=C1)CCCCOCCCCCCNCC(C2=CC(=C(C=C2)O)CO)O.C1=CC=C2C(=C1)C=CC(=C2O)C(=O)O	Free Base	Respiratory Disease	Adrenergic Receptor	Soluble in DMSO > 10 mM	GPCR/G protein	http://www.apexbt.com/salmeterol-xinafoate.html	β2-adrenergic receptor agonist	ADRB2	&beta;<sub>2</sub>-adrenoceptor	86.7496	85.1942	76.1126	61.4758	62.7525	76.169	57.2279	120.824	93.0461	51.6468	62.9165	92.4901	75.1793	95.344	81.7715	55.9156	41.6862
Saquinavir mesylate	A3791	149845-06-7	G07	L1021-02	766.95	C39H54N6O8S	CC(C)(C)NC(=O)C1CC2CCCCC2CN1CC(C(CC3=CC=CC=C3)NC(=O)C(CC(=O)N)NC(=O)C4=NC5=CC=CC=C5C=C4)O.CS(=O)(=O)O	mesylate	Infection	HIV Protease	Soluble in DMSO > 10 mM	Proteases/Proteasome	http://www.apexbt.com/saquinavir-mesylate.html	HIV Protease Inhibitor	N/A	N/A	115.416	86.5362	63.8049	50.8933	49.8845	34.4732	38.1107	105.248	100.357	21.9236	93.4882	104.497	95.3297	38.7526	38.5116	41.1822	39.8842
Simeprevir	A3820	923604-59-5	G08	L1021-02	749.96	C38H47N5O7S2	COC1=CC=C(C(O[C@H]2CC(C(N(C)CCCC/C=C\[C@H]3C[C@@]3(C(NS(=O)(C4CC4)=O)=O)NC5=O)=O)[C@H]5C2)=CC(C6=NC(C(C)C)=CS6)=N7)C7=C1C	Free Base	Infection	HCV Protease	Soluble in DMSO	Proteases/Proteasome	http://www.apexbt.com/simeprevir.html	Inhibitor of HCV NS3/4A protease	N/A	N/A	27.0624	32.4772	28.6749	32.7182	32.5612	36.3775	41.532	30.0166	27.0431	22.6389	18.9116	39.5043	72.6955	36.0827	40.8754	27.3281	22.0964
Tamibarotene	A3856	94497-51-5	G09	L1021-02	351.44	C22H25NO3	CC1(CCC(C2=C1C=CC(=C2)NC(=O)C3=CC=C(C=C3)C(=O)O)(C)C)C	Free Base		RARs	Soluble in DMSO > 10 mM	Others	http://www.apexbt.com/tamibarotene.html	RARα agonist	RARA	Retinoic acid receptor-&alpha;	92.2583	123.865	77.1167	117.034	131.809	118.254	77.9082	127.458	114.651	97.5551	33.7022	63.1343	95.9244	52.3967	95.175	116.869	92.7142
Tedizolid	A3863	856866-72-3	G10	L1021-02	370.34	C17H15FN6O3	CN1N=C(N=N1)C2=NC=C(C=C2)C3=C(C=C(C=C3)N4CC(OC4=O)CO)F	Free Base	Infection	Antibiotic	Soluble in DMSO	Microbiology & Virology	http://www.apexbt.com/tedizolid.html	Oxazolidinone for gram-positive infections	N/A	N/A	202.647	214.029	169.726	232.315	236.46	196.958	116.743	362.947	411.293	399.434	182.268	290.567	107.294	303.931	276.434	486.202	174.254
Teneligliptin hydrobromide	A3865	906093-29-6	G11	L1021-02	1257.72	C44H65Br5N12O2S2	CC1=NN(C(=C1)N2CCN(CC2)C3CC(NC3)C(=O)N4CCSC4)C5=CC=CC=C5.CC1=NN(C(=C1)N2CCN(CC2)C3CC(NC3)C(=O)N4CCSC4)C5=CC=CC=C5.Br.Br.Br.Br.Br	hydrobromide		DPP-4	Soluble in DMSO	Proteases/Proteasome	http://www.apexbt.com/teneligliptin-hydrobromide.html	Dipeptidyl peptidase-4 inhibitor	DPP4	Dipeptidyl peptidase 4	112.849	108.406	88.1908	81.1381	82.9196	112.901	85.1033	91.2225	85.6612	91.7761	73.1886	95.1608	71.4711	79.545	80.3689	96.076	71.5842
Vehicle			G12	L1021-02											N/A	N/A	100	100	100	100	100	100	100	100	100	100	100	100	100	100	100	100	100
TH-302	A3872	918633-87-1	H01	L1021-02	449.04	C9H16Br2N5O4P	CN1C(=CN=C1[N+](=O)[O-])COP(=O)(NCCBr)NCCBr	free base		Topoisomerase	Soluble in DMSO	DNA Damage/DNA Repair	http://www.apexbt.com/th-888.html	Hypoxia-activated prodrug,inhibits H460/HT29 cell growth	N/A	N/A	89.4772	109.5	44.8987	79.917	82.8248	46.4338	42.8137	108.884	105.394	99.8586	146.866	100.459	119.958	153.59	154.244	84.6695	96.3785
Tiotropium Bromide	A3874	136310-93-5	H02	L1021-02	472.42	C19H22BrNO4S2	O=C(C(C1=C([H])C([H])=C([H])S1)(C2=C([H])C([H])=C([H])S2)O[H])O[C@@]3([H])C([H])([H])[C@]4([H])[N+](C([H])([H])[H])(C([H])([H])[H])[C@@](C3([H])[H])([H])[C@@]5([H])O[C@@]45[H].[Br-]	Bromide	Respiratory disease	AChR	Soluble in DMSO	Neuroscience	http://www.apexbt.com/tiotropium-bromide-20708.html	MAChR M antagonist	CHRM1	M<sub>1</sub> receptor	111.887	135.595	102.908	85.9441	91.9249	107.38	82.0537	133.618	116.122	93.3926	119.535	116.334	101.837	124.792	108.007	85.0735	92.2008
Tirofiban hydrochloride monohydrate	A3877	150915-40-5	H03	L1021-02	495.07	C22H39ClN2O6S	CCCCS(=O)(=O)NC(CC1=CC=C(C=C1)OCCCCC2CCNCC2)C(=O)O.O.Cl	Hydrochloride	Cardiovascular Disease	Glycoprotein	Methanol DMSO	Others	http://www.apexbt.com/tirofiban-hydrochloride-monohydrate.html	Glycoprotein IIb/IIIa inhibitor	ITGA2B|ITGB3	integrin &alpha;IIb&beta;3	120.123	117.701	101.13	96.9493	86.8772	115.718	82.4826	128.879	97.7563	101.596	113.238	122.765	105.93	128.942	140.944	88.6143	94.7376
Trelagliptin	A3888	865759-25-7	H04	L1021-02	357.38	C18H20FN5O2	CN1C(=O)C=C(N(C1=O)CC2=C(C=CC(=C2)F)C#N)N3CCCC(C3)N	Free Base		DPP-4	Soluble in DMSO > 10 mM	Proteases/Proteasome	http://www.apexbt.com/trelagliptin.html	DPP-4 inhibitor,long-acting and selective	DPP4	Dipeptidyl peptidase 4	115.47	105.573	95.2483	88.1827	104.224	100	93.5851	130.064	112.095	108.022	116.6	116.227	111.247	103.194	105.046	94.1037	100.627
Vilazodone Hydrochloride	A3919	163521-08-2	H05	L1021-02	477.99	C26H28ClN5O2	C1CN(CCN1CCCCC2=CNC3=C2C=C(C=C3)C#N)C4=CC5=C(C=C4)OC(=C5)C(=O)N.Cl	Hydrochloride	Neurological Disease	5-HT Receptor	Soluble in DMSO > 10 mM	Neuroscience	http://www.apexbt.com/vilazodone-hydrochloride.html	Combined SSRI and 5-HT1A receptor partial agonist	HTR1A	5-HT<sub>1A</sub> receptor	132.264	137.185	165.566	109.082	113.798	123.042	95.4911	123.904	99.9554	91.0891	116.845	102.98	121.602	117.643	108.163	74.2373	81.1879
Vinblastine sulfate	A3920	143-67-9	H06	L1021-02	909.05	C46H60N4O13S	CCC1(CC2CC(C3=C(CCN(C2)C1)C4=CC=CC=C4N3)(C5=C(C=C6C(=C5)C78CCN9C7C(C=CC9)(C(C(C8N6C)(C(=O)OC)O)OC(=O)C)CC)OC)C(=O)OC)O.OS(=O)(=O)O	sulfate	Cancer	Autophagy	Soluble in DMSO	Ubiquitination	http://www.apexbt.com/vinblastine-sulfate-20621.html	Anti-mitotic agent	TUBB	tubulin beta class I	143.067	109.997	143.877	81.2946	79.3886	86.1408	67.3774	114.961	88.4993	78.9654	42.9471	88.5375	101.557	38.6476	41.6339	88.1865	106.002
Vinorelbine ditartrate	A3921	125317-39-7	H07	L1021-02	1079.11	C53H66N4O20	CCC1=CC2CC(C3=C(CN(C2)C1)C4=CC=CC=C4N3)(C5=C(C=C6C(=C5)C78CCN9C7C(C=CC9)(C(C(C8N6C)(C(=O)OC)O)OC(=O)C)CC)OC)C(=O)OC.C(C(C(=O)O)O)(C(=O)O)O.C(C(C(=O)O)O)(C(=O)O)O	ditartrate	Cancer	Others	Soluble in DMSO > 10 mM	Others	http://www.apexbt.com/vinorelbine-ditartrate.html	Anti-mitotic chemotherapy drug	TUBB	Tubulin beta class I	118.305	94.0416	122.388	58.5954	52.8704	58.7042	55.6078	106.965	83.997	69.3473	60.9966	112.296	109.043	44.3672	33.545	77.2315	104.19
Ziprasidone	A3952	146939-27-7	H08	L1021-02	412.94	C21H21ClN4OS	C1CN(CCN1CCC2=C(C=C3C(=C2)CC(=O)N3)Cl)C4=NSC5=CC=CC=C54	Free Base	Neurological Disease	5-HT Receptor	Soluble in DMSO	Neuroscience	http://www.apexbt.com/ziprasidone.html	5-HT (serotonin)/dopamine receptor antagonist	HTR1A	5-HT<sub>1A</sub> receptor	93.3815	102.839	67.1616	85.3022	88.2043	100.225	91.0596	114.641	85.9435	85.1485	79.0584	101.677	96.0644	120.792	69.9786	72.5264	67.3562
Ziprasidone hydrochloride monohydrate	A3953	138982-67-9	H09	L1021-02	467.41	C21H24Cl2N4O2S	C1CN(CCN1CCC2=C(C=C3C(=C2)CC(=O)N3)Cl)C4=NSC5=CC=CC=C54.O.Cl	Hydrochloride	Neurological Disease	5-HT Receptor	Soluble in DMSO	Neuroscience	http://www.apexbt.com/ziprasidone-hydrochloride-monohydrate.html	5-HT (serotonin)/dopamine receptor antagonist	HTR1A	5-HT<sub>1A</sub> receptor	23.5058	43.2383	27.1716	25.7832	24.1957	34.569	36.9718	39.8958	31.5453	18.335	25.2889	64.8862	36.0329	51.4968	44.0808	21.2304	33.6328
Doxorubicin	A3966	23214-92-8	H10	L1021-02	543.52	C27H29NO11	CC1C(C(CC(O1)OC2CC(CC3=C(C4=C(C(=C23)O)C(=O)C5=C(C4=O)C=CC=C5OC)O)(C(=O)CO)O)N)O	Free Base	Cancer	Topoisomerase	Soluble in DMSO	DNA Damage/DNA Repair	http://www.apexbt.com/doxorubicin.html	Topo II inhibitor,immunosuppresive antineoplastic antibiotic	TOP2A	DNA topoisomerase II alpha	45.4071	67.1513	60.3622	24.2804	24.3142	54.5296	46.6687	84.3876	76.9242	26.3488	31.177	187.843	49.5715	217.436	134.502	100.282	146.47
Lapatinib Ditosylate	A3967	388082-78-8	H11	L1021-02	925.46	C29H26ClFN4O4S 2C7H8O3S	CC1=CC=C(C=C1)S(=O)(=O)O.CC1=CC=C(C=C1)S(=O)(=O)O.CS(=O)(=O)CCNCC1=CC=C(O1)C2=CC3=C(C=C2)N=CN=C3NC4=CC(=C(C=C4)OCC5=CC(=CC=C5)F)Cl	Ditosylate	Cancer	EGFR	Soluble in DMSO	JAK/STAT Signaling	http://www.apexbt.com/lapatinib-ditosylate.html	EGFR/HER2 inhibitor,potent and selective	EGFR	epidermal growth factor receptor	49.5842	49.4414	61.768	26.6912	29.4093	39.8028	35.6376	50.2132	44.4874	23.2653	49.3611	45.4439	67.8328	42.1774	42.6002	60.4545	83.7146
Vehicle			H12	L1021-02											N/A	N/A	100	100	100	100	100	100	100	100	100	100	100	100	100	100	100	100	100
MLN2238	A4008	1072833-77-2	A01	L1021-03	361	C14H19BCl2N2O4	B(C(CC(C)C)NC(=O)CNC(=O)C1=C(C=CC(=C1)Cl)Cl)(O)O	Free Base		Proteasome	Soluble in DMSO > 10 mM	Ubiquitination	http://www.apexbt.com/mln2238.html	β5 site of the 20S proteasome inhibitor	PSMB5	Proteasome subunit beta 5	47.5453	59.2861	84.6125	56.1505	61.5409	34.2633	34.1696	63.4369	97.1671	15.3945	14.3574	116.043	173.83	36.895	29.2442	45.7971	118.765
CEP-18770	A4009	847499-27-8	A02	L1021-03	413.3	C21H28BN3O5	B(C(CC(C)C)NC(=O)C(C(C)O)NC(=O)C1=CC=CC(=N1)C2=CC=CC=C2)(O)O	Free Base		Proteasome	Soluble in DMSO > 10 mM	Ubiquitination	http://www.apexbt.com/cep-18770.html	Proteasome inhibitor	PSMB8	Proteasome subunit beta 8	69.6128	83.9233	82.7547	66.512	65.4214	40.4391	45.1179	90.8004	95.7744	14.4153	17.2234	93.4344	171.271	47.7791	33.1609	49.3518	64.8414
Gabexate mesylate	A4012	56974-61-9	A03	L1021-03	417.48	C16H23N3O4.CH4O3S	CCOC(=O)C1=CC=C(C=C1)OC(=O)CCCCCN=C(N)N.CS(=O)(=O)O	Mesylate	Cardiovascular Disease		Soluble in DMSO > 10 mM		http://www.apexbt.com/gabexate-mesylate-16307.html	Trypsin-like serine proteinases inhibitor	TPSAB1	tryptase alpha/beta 1	163.421	176.35	158.605	146.788	138.088	103.937	118.71	161.262	199.061	100.238	95.7712	121.618	147.433	97.6437	95.9495	152.657	124.881
Aspirin (Acetylsalicylic acid)	A4013	50-78-2	A04	L1021-03	180.16	C9H8O4	CC(=O)OC1=CC=CC=C1C(=O)O	Free Base	Cancer	Proteasome	Soluble in DMSO > 10 mM	Ubiquitination	http://www.apexbt.com/aspirin-acetylsalicylic-acid.html	Cyclooxygenase (COX) inhibitor	ASIC3	ASIC3	162.482	185.578	151.358	151.17	132.204	89.7839	113.183	143.529	176.412	101.21	95.8262	106.604	135.676	169.4	126.688	153.46	103.514
Disulfiram	A4015	97-77-8	A05	L1021-03	296.54	C10H20N2S4	CCN(CC)C(=S)SSC(=S)N(CC)CC	Free Base	Neurological Disease	Dopamine β-hydroxylase	Soluble in DMSO > 10 mM	Metabolism	http://www.apexbt.com/disulfiram.html		Aldh2	aldehyde dehydrogenase 2 family member	105.175	174.511	92.3192	88.5495	76.1398	96.4408	107.793	105.222	125.359	68.6942	74.5376	75.8446	66.4615	93.6886	86.4101	146.4	95.8125
Telaprevir (VX-950)	A4031	402957-28-2	A06	L1021-03	679.9	C36H53N7O6	CCCC(C(=O)C(=O)NC1CC1)NC(=O)C2C3CCCC3CN2C(=O)C(C(C)(C)C)NC(=O)C(C4CCCCC4)NC(=O)C5=NC=CN=C5	Free Base	Infection	HCV Protease	Soluble in DMSO > 10 mM	Proteases/Proteasome	http://www.apexbt.com/telaprevir-vx-950.html	HCV NS3-4A protease inhibitor	CTSA	Cathepsin A	123.843	184.402	144.27	127.714	118.7	87.3785	105.007	154.502	175.427	88.8764	71.6221	102.074	218.526	104.937	87.7729	133.812	101.022
Glimepiride	A4033	93479-97-1	A07	L1021-03	490.62	C24H34N4O5S	CCC1=C(CN(C1=O)C(=O)NCCC2=CC=C(C=C2)S(=O)(=O)NC(=O)NC3CCC(CC3)C)C	Free Base	Metabolic Disease	DPP-4	Soluble in DMSO > 10 mM	Proteases/Proteasome	http://www.apexbt.com/glimepiride.html	Sulfonylurea compound	ABCC8	Sulfonylurea receptor 1	146.422	170.018	158.491	126.116	131.015	99.9091	109.438	164.985	163.891	96.4261	76.848	122.662	147.271	101.034	85.4511	128.066	85.4686
Linagliptin (BI-1356)	A4034	668270-12-0	A08	L1021-03	472.5	C25H28N8O2	CC#CCN1C2=C(N=C1N3CCCC(C3)N)N(C(=O)N(C2=O)CC4=NC5=CC=CC=C5C(=N4)C)C	Free Base	Cancer	DPP-4	Soluble in DMSO > 10 mM	Proteases/Proteasome	http://www.apexbt.com/linagliptin-bi-1356.html	DDP-4 inhibitor,highly potent and competitive	DPP4	dipeptidyl peptidase 4	145.066	175.416	179.225	137.509	134.238	110.482	112.269	161.948	172.332	100.463	90.2702	107.759	142.089	109.149	100.543	129.405	109.252
Sitagliptin phosphate monohydrate	A4036	654671-77-9	A09	L1021-03	523.3	C16H15F6N5O.H3PO4.H2O	[HH].C1CN2C(=NN=C2C(F)(F)F)CN1C(=O)CC(CC3=CC(=C(C=C3F)F)F)N.O.OOP(=O)=O	phosphate	Metabolic Disease	DPP-4	Soluble in DMSO > 10 mM	Proteases/Proteasome	http://www.apexbt.com/sitagliptin-phosphate-monohydrate.html	Potent DPP-4 inhibitor	DPP4	dipeptidyl peptidase 4	123.322	144.868	134.522	117.843	123.035	115.46	116.243	133.928	153.2	104.91	83.229	153.71	131.109	160.514	108.719	124.195	96.4165
Vildagliptin (LAF-237)	A4037	274901-16-5	A10	L1021-03	303.4	C17H25N3O2	C1CC(N(C1)C(=O)CNC23CC4CC(C2)CC(C4)(C3)O)C#N	Free Base	Metabolic Disease	DPP-4	Soluble in DMSO > 10 mM	Proteases/Proteasome	http://www.apexbt.com/vildagliptin-laf-237.html	DPP-4 inhibitor	DPP4	dipeptidyl peptidase 4	118.733	119.145	113.879	129.39	112.504	111.377	113.457	127.364	154.888	100.126	77.3431	125.038	126.186	108.327	83.9369	116.282	115.443
Alogliptin (SYR-322)	A4038	850649-61-5	A11	L1021-03	339.39	C18H21N5O2	CN1C(=O)C=C(N(C1=O)CC2=CC=CC=C2C#N)N3CCCC(C3)N	Free Base	Metabolic Disease	DPP-4	Soluble in DMSO > 10 mM	Proteases/Proteasome	http://www.apexbt.com/alogliptin-syr-322.html	DPP-4 inhibitor,potent and highly selective	DPP4	dipeptidyl peptidase 4	122.018	113.808	113.191	108.821	108.905	107.573	120.537	112.276	121.687	95.7533	83.229	112.046	112.389	133.239	96.0505	108.028	97.398
Vehicle			A12	L1021-03											N/A	N/A	100	100	100	100	100	100	100	100	100	100	100	100	100	100	100	100	100
Atazanavir sulfate (BMS-232632-05)	A4040	229975-97-7	B01	L1021-03	802.9	C38H52N6O7.H2SO4	CC(C)(C)C(C(=O)NC(CC1=CC=CC=C1)C(CN(CC2=CC=C(C=C2)C3=CC=CC=N3)NC(=O)C(C(C)(C)C)NC(=O)OC)O)NC(=O)OC.OS(=O)(=O)O	Sulfate	Cancer	HIV Protease	Soluble in DMSO > 10 mM	Proteases/Proteasome	http://www.apexbt.com/atazanavir-sulfate-bms-232632-05.html	Protease inhibitor	N/A	N/A	140.112	128.524	137.756	122.856	103.225	85.5884	94.3192	126.286	170.362	72.8428	76.848	134.855	140.146	96.2055	104.076	116.574	133.866
Marimastat	A4049	154039-60-8	B02	L1021-03	331.41	C15H29N3O5	CC(C)CC(C(C(=O)NO)O)C(=O)NC(C(=O)NC)C(C)(C)C	Free Base		MMP	Soluble in DMSO > 10 mM	Proteases/Proteasome	http://www.apexbt.com/marimastat.html	MMPs inhibitor,board spectrum	MMP9, MMP2	MMPs	131.352	145.109	126.907	112.159	89.8156	97.9512	112.132	107.671	125.641	80.3551	76.1879	110.98	117.636	78.8443	66.2713	181.898	101.173
GM 6001	A4050	142880-36-2	B03	L1021-03	388.46	C20H28N4O4	CC(C)CC(CC(=O)NO)C(=O)NC(CC1=CNC2=CC=CC=C21)C(=O)NC	Free Base		MMP	Soluble in DMSO > 10 mM	Proteases/Proteasome	http://www.apexbt.com/gm-6001.html	Broad spectrum MMP inhibitor	MMP9	Matrix metallopeptidase	138.652	144.024	139.935	137.38	115.368	94.5388	114.827	183.012	239.436	95.3422	82.4039	116.421	129.49	96.3082	88.6309	201.522	122.465
Doxycycline hyclate	A4052	24390-14-5	B04	L1021-03	480.9	C22H24N2O8.HC	CC1C2C(C3C(C(=O)C(=C(C3(C(=O)C2=C(C4=C1C=CC=C4O)O)O)O)C(=O)N)N(C)C)O.Cl	Hydrochloride	Infection	Others	Soluble in DMSO > 10 mM	Others	http://www.apexbt.com/doxycycline-hyclate.html	NS2B-NS3 serine protease inhibitor	MMP7	MMP7	143.084	173.968	134.155	113.551	108.827	84.3577	97.5164	157.343	188.229	103.079	86.5846	109.025	113.814	110.587	103.369	208.29	106.081
17-AAG (KOS953)	A4054	75747-14-7	B05	L1021-03	585.7	C31H43N3O8	CC1CC(C(C(C=C(C(C(C=CC=C(C(=O)NC2=CC(=O)C(=C(C1)C2=O)NCC=C)C)OC)OC(=O)N)C)C)O)OC	Free Base		HSP	Soluble in DMSO > 10 mM	Proteases/Proteasome	http://www.apexbt.com/17-aag-kos953.html	Hsp90 inhibitor	HSP90AA1	HSP90	78.9467	130.665	106.15	95.4056	87.8283	63.1564	63.3514	79.1222	90.9913	27.2534	26.1679	57.0778	72.5182	371.108	206.183	118.473	110.158
AT13387	A4056	912999-49-6	B06	L1021-03	409.5	C24H31N3O3	CC(C)C1=C(C=C(C(=C1)C(=O)N2CC3=C(C2)C=C(C=C3)CN4CCN(CC4)C)O)O	Free Base		HSP	Soluble in DMSO > 10 mM	Proteases/Proteasome	http://www.apexbt.com/at13387.html	Hsp90 inhibitor	HSP90AA1	hsp90	81.4496	150.718	109.017	75.0177	79.0972	73.0578	77.5107	158.127	192.871	27.6235	23.2524	43.6634	123.757	502.6	304.808	96.8531	120.275
Elvitegravir (GS-9137)	A4070	697761-98-1	B07	L1021-03	447.9	C23H23ClFNO5	CC(C)C(CO)N1C=C(C(=O)C2=CC(=C(C=C21)OC)CC3=C(C(=CC=C3)Cl)F)C(=O)O	Free Base		HIV Integrase	Soluble in DMSO > 10 mM	Proteases/Proteasome	http://www.apexbt.com/elvitegravir-gs-9137.html	HIV-1 integrase inhibitor,potent	N/A	N/A	74.3058	154.186	123.88	82.1574	73.5111	68.5826	79.0637	144.509	173.598	66.9376	15.3861	86.705	108.988	52.443	42.3571	104.936	55.5395
Fluorouracil (Adrucil)	A4071	51-21-8	B08	L1021-03	130.1	C4H3FN2O2	C1=C(C(=O)NC(=O)N1)F	Free Base	Cancer	HIV Integrase	Soluble in DMSO > 10 mM	Proteases/Proteasome	http://www.apexbt.com/fluorouracil-adrucil.html	Antitumor agent;inhibitor of thymidylate synthase	N/A	N/A	123.009	148.728	150.83	139.184	139.511	91.7418	119.897	194.964	207.502	80.2056	70.0818	111.979	166.769	85.3676	76.9211	138.706	87.8092
Raltegravir (MK-0518)	A4073	518048-05-0	B09	L1021-03	444.4	C20H21FN6O5	CC1=NN=C(O1)C(=O)NC(C)(C)C2=NC(=C(C(=O)N2C)O)C(=O)NCC3=CC=C(C=C3)F	Free Base	Immunology	HIV Integrase	Soluble in DMSO > 10 mM	Proteases/Proteasome	http://www.apexbt.com/raltegravir-mk-0518.html	HIV-1 integrase inhibitor	N/A	N/A	124.625	127.438	118.352	133.643	104.774	105.783	126.749	130.499	141.101	109.395	84.6043	134.499	116.308	85.7271	101.098	139.217	111.139
S/GSK1349572	A4074	1051375-16-6	B10	L1021-03	419.4	C20H19F2N3O5	CC1CCOC2N1C(=O)C3=C(C(=O)C(=CN3C2)C(=O)NCC4=C(C=C(C=C4)F)F)O	Free Base		HIV Integrase	Soluble in DMSO > 10 mM	Proteases/Proteasome	http://www.apexbt.com/s-gsk1349572.html	HIV integrase inhibitor, novel and potent	N/A	N/A	150.541	115.074	124.315	153.103	124.646	109.195	130.403	161.752	189.495	164.41	114.364	109.558	136.518	74.8892	73.8927	201.887	156.139
Moxonidine	A4080	75438-57-2	B11	L1021-03	241.68	C9H12ClN5O	CC1=NC(=C(C(=N1)Cl)NC2=NCCN2)OC	Free Base	Digestive system disease		Soluble in DMSO > 10 mM		http://www.apexbt.com/moxonidine-16366.html	I1R/α2AR agonist	NISCH	Imidazoline receptor	106.74	96.5283	95.278	91.9647	73.7927	107.629	125.013	112.276	124.585	113.693	92.5256	116.266	114.559	102.729	94.9905	128.553	114.839
Vehicle			B12	L1021-03											N/A	N/A	100	100	100	100	100	100	100	100	100	100	100	100	100	100	100	100	100
Olmesartan medoxomil	A4082	144689-63-4	C01	L1021-03	558.6	C29H30N6O6	CCCC1=NC(=C(N1CC2=CC=C(C=C2)C3=CC=CC=C3C4=NNN=N4)C(=O)OCC5=C(OC(=O)O5)C)C(C)(C)O	Free Base	Cardiovascular Disease	ACE	Soluble in DMSO > 10 mM	Proteases/Proteasome	http://www.apexbt.com/olmesartan-medoxomil-16503.html	AT1 receptor antagonist	AGTR1	AT<sub>1</sub> receptor	208.161	236.843	181.565	187.641	147.538	91.4621	119.121	156.069	198.78	108.834	110.514	150.468	162.397	129.746	126.284	170.138	183.244
Rocilinostat (ACY-1215)	A4083	1316214-52-4	C02	L1021-03	433.5	C24H27N5O3	C1=CC=C(C=C1)N(C2=CC=CC=C2)C3=NC=C(C=N3)C(=O)NCCCCCCC(=O)NO	Free Base		HDAC	Soluble in DMSO > 10 mM	DNA Damage/DNA Repair	http://www.apexbt.com/rocilinostat-acy-1215.html	Selective HDAC6 inhibitor	HDAC6	Histone deacetylase 6	1127.88	702.024	637.174	891.681	561.582	57.4505	44.9306	271.382	255.473	64.8073	25.4308	108.381	208.356	54.8058	43.7905	887.455	646.904
Vorinostat (SAHA, MK0683)	A4084	149647-78-9	C03	L1021-03	264.3	C14H20N2O3	C1=CC=C(C=C1)NC(=O)CCCCCCC(=O)NO	Free Base	Cancer	HDAC	Soluble in DMSO > 10 mM	NF-κB	http://www.apexbt.com/vorinostat-saha-mk0683.html	HDAC inhibitor	HDAC1	histone deacetylase 1	5407.38	3745.34	1938.36	2161.22	1361.47	44.6346	50.4253	1973.16	2972.55	72.3943	19.7978	277.838	21.7069	76.9952	44.9312	1724.27	1148.39
Mocetinostat (MGCD0103, MG0103)	A4089	726169-73-9	C04	L1021-03	396.44	C23H20N6O	C1=CC=C(C(=C1)N)NC(=O)C2=CC=C(C=C2)CNC3=NC=CC(=N3)C4=CN=CC=C4	Free Base		HDAC	Soluble in DMSO > 10 mM	NF-κB	http://www.apexbt.com/mocetinostat-mgcd0103-mg0103.html	HDAC inhibitor,isotype-selective and potent	HDAC1	histone deacetylase 1	3181.33	2033.4	1416.1	1723.05	1228	118.369	99.3891	1682.18	1979.36	130.138	26.7345	87.0159	5.72955	260.469	40.2574	2092.88	1146.88
CUDC-101	A4092	1012054-59-9	C05	L1021-03	434.49	C24H26N4O4	COC1=C(C=C2C(=C1)N=CN=C2NC3=CC=CC(=C3)C#C)OCCCCCCC(=O)NO	Free Base		HDAC	Soluble in DMSO > 10 mM	DNA Damage/DNA Repair	http://www.apexbt.com/cudc-101.html	Multitargeted HDAC inhibitor	EGFR	epidermal growth factor receptor	2233.87	2514.98	1346.14	1165.41	912.551	40.8419	47.9132	483.394	502.506	29.1708	15.045	105.05	4.54737	77.8684	77.1735	1068.84	408.468
Pracinostat (SB939)	A4095	929016-96-6	C06	L1021-03	358.48	C20H30N4O2	CCCCC1=NC2=C(N1CCN(CC)CC)C=CC(=C2)C=CC(=O)NO	Free Base		HDAC	Soluble in DMSO > 10 mM	NF-κB	http://www.apexbt.com/pracinostat-sb939.html	Pan-HDAC inhibitor	HDAC1	histone deacetylase 1	3905.1	4912.36	1750.28	1580	1150.86	68.3029	61.4331	1961.4	2437.97	91.1189	21.3766	212.987	6.30607	103.14	72.9842	1234.65	1017.77
Belinostat (PXD101)	A4096	414864-00-9	C07	L1021-03	318.35	C15H14N2O4S	C1=CC=C(C=C1)NS(=O)(=O)C2=CC=CC(=C2)C=CC(=O)NO	Free Base	Cancer	HDAC	Soluble in DMSO > 10 mM	NF-κB	http://www.apexbt.com/belinostat-pxd101.html	Hydroxamate-type HDAC inhibitor	HDAC1	histone deacetylase 1	1993.48	2537.3	1228.48	1368.64	870.303	44.4444	42.9301	1985.89	2567.39	63.0133	16.2552	103.828	6.42267	72.4751	37.6278	907.176	605.302
PCI-24781 (CRA-024781)	A4098	783355-60-2	C08	L1021-03	397.42	C21H23N3O5	CN(C)CC1=C(OC2=CC=CC=C21)C(=O)NCCOC3=CC=C(C=C3)C(=O)NO	Free Base		HDAC	Soluble in DMSO > 10 mM	NF-κB	http://www.apexbt.com/pci-24781-cra-024781.html	Pan-HDAC inhibitor	HDAC1	Histone deacetylase 1	3844.09	4004.67	1500.73	1850.63	1116.75	74.5682	86.5544	2222	2305.73	105.77	35.8716	127.526	9.68421	67.8523	44.3508	1161.36	712.591
Valproic acid sodium salt (Sodium valproate)	A4099	1069-66-5	C09	L1021-03	166.19	C8H15NaO2	CCCC(CCC)C(=O)[O-].[Na+]	Free Base	Cardiovascular Disease	HDAC	Soluble in DMSO > 10 mM	NF-κB	http://www.apexbt.com/valproic-acid-sodium-salt-sodium-valproate.html	HDAC inhibitor	HDAC9	Histone deacetylase 9	151.688	227.525	158.927	187.125	127.948	92.0775	116.974	199.569	185.274	104.424	79.4884	153.599	139.984	120.809	101.603	160.375	106.383
Sodium Phenylbutyrate	A4107	1716-12-7	C10	L1021-03	186.18	C10H11O2.Na	C1=CC=C(C=C1)CCCC(=O)[O-].[Na+]	Sodium	Metabolic Disease	HDAC	Soluble in DMSO > 10 mM	NF-κB	http://www.apexbt.com/sodium-phenylbutyrate.html	Histone deacetylase inhibitor	HDAC9	Histone deacetylase 9	116.908	126.141	126.77	114.891	91.4898	104.216	103.18	181.346	143.071	114.366	87.8498	134.633	117.312	130.568	117.905	143.673	118.388
MLN8237 (Alisertib)	A4110	1028486-01-2	C11	L1021-03	518.92	C27H20ClFN4O4	COC1=C(C(=CC=C1)F)C2=NCC3=CN=C(N=C3C4=C2C=C(C=C4)Cl)NC5=CC(=C(C=C5)C(=O)O)OC	Free Base		Aurora Kinase	Soluble in DMSO > 10 mM	Chromatin/Epigenetics	http://www.apexbt.com/mln8237-alisertib.html	Aurora A Kinase inhibitor, Potent and selective	AURKA	aurora kinase A	69.0914	90.9194	87.9383	72.8784	56.2364	86.0919	74.1307	147.644	164.173	128.568	82.6239	118.109	100.405	104.681	85.1987	122.612	95.1329
Vehicle			C12	L1021-03											N/A	N/A	100	100	100	100	100	100	100	100	100	100	100	100	100	100	100	100	100
VX-680 (MK-0457,Tozasertib)	A4111	639089-54-6	D01	L1021-03	464.59	C23H28N8OS	CC1=CC(=NN1)NC2=NC(=NC(=C2)N3CCN(CC3)C)SC4=CC=C(C=C4)NC(=O)C5CC5	Free Base		Aurora Kinase	Soluble in DMSO > 10 mM	Chromatin/Epigenetics	http://www.apexbt.com/vx-680-mk-0457-tozasertib.html	Aurora kinase inhibitor	AURKA	aurora kinase A	113.727	129.82	110.645	73.729	59.3659	66.0653	69.1065	131.772	151.793	54.9404	84.9893	84.3064	132.664	80.2825	82.6246	75.5737	161.046
Barasertib (AZD1152-HQPA)	A4112	722544-51-6	D02	L1021-03	507.56	C26H30FN7O3	CCN(CCCOC1=CC2=C(C=C1)C(=NC=N2)NC3=NNC(=C3)CC(=O)NC4=CC(=CC=C4)F)CCO	Free Base		Aurora Kinase	Soluble in DMSO > 10 mM	Chromatin/Epigenetics	http://www.apexbt.com/barasertib-azd1152-hqpa.html	Aurora Kinase B inhibitor, Potent and selective	AURKA	aurora kinase A	120.923	151.834	142.802	121.477	92.9607	86.5394	92.1724	130.597	131.352	84.0551	74.3726	117.865	91.5304	101.342	93.2744	136.685	120.728
Tofacitinib (CP-690550) Citrate	A4135	540737-29-9	D03	L1021-03	504.49	C16H20N6O.C6H8O7	CC1CCN(CC1N(C)C2=NC=NC3=C2C=CN3)C(=O)CC#N.C(C(=O)O)C(CC(=O)O)(C(=O)O)O	Citrate	Cancer	JAK	Soluble in DMSO > 10 mM	Chromatin/Epigenetics	http://www.apexbt.com/tofacitinib-cp-690550-citrate.html	Potent JAK inhibitor	JAK3	Janus kinase 3	182.141	193.871	141.288	123.539	93.5709	85.7562	90.0257	270.207	312.87	76.6924	78.7733	150.979	115.174	110.947	97.2618	198.113	186.944
TG101348 (SAR302503)	A4136	936091-26-8	D04	L1021-03	524.68	C27H36N6O3S	CC1=CN=C(N=C1NC2=CC(=CC=C2)S(=O)(=O)NC(C)(C)C)NC3=CC=C(C=C3)OCCN4CCCC4	Free Base		JAK	Soluble in DMSO > 10 mM	Chromatin/Epigenetics	http://www.apexbt.com/tg101348-sar302503.html	JAK-2 inhibitor,potent and selective	JAK2	Janus kinase 2	257.646	200.113	161.151	234.551	156.473	44.4668	43.1539	316.058	348.744	101.733	164.313	172.988	137.587	69.8042	53.2997	765.476	339.156
Tofacitinib (CP-690550,Tasocitinib)	A4138	477600-75-2	D05	L1021-03	312.37	C16H20N6O	CC1CCN(CC1N(C)C2=NC=NC3=C2C=CN3)C(=O)CC#N	Free Base	Inflammation	JAK	Soluble in DMSO > 10 mM	Chromatin/Epigenetics	http://www.apexbt.com/tofacitinib-cp-690550-tasocitinib.html	Janus kinase inhibitor	JAK3	Janus kinase 3	164.985	173.847	150.715	152.072	119.671	90.623	101.033	159.792	160.937	80.0561	82.2389	143.028	109.668	133.599	118.107	236.509	151.458
LY2784544	A4147	1229236-86-5	D06	L1021-03	469.94	C23H25ClFN7O	CC1=CC(=NN1)NC2=NN3C(=C(N=C3C(=C2)CN4CCOCC4)C)CC5=C(C=C(C=C5)Cl)F	Free Base		JAK	Soluble in DMSO > 10 mM	Chromatin/Epigenetics	http://www.apexbt.com/ly2784544.html	JAK2 inhibitor,highly potent and selective	JAK2	Janus kinase 2	102.62	181.809	199.295	116.515	89.2053	231.76	249.295	288.234	293.175	53.595	75.0327	116.154	196.049	147.467	361.237	154.799	144.36
Olaparib (AZD2281, Ku-0059436)	A4154	763113-22-0	D07	L1021-03	434.46	C24H23FN4O3	C1CC1C(=O)N2CCN(CC2)C(=O)C3=C(C=CC(=C3)CC4=NNC(=O)C5=CC=CC=C54)F	Free Base	Cancer	PARP	Soluble in DMSO > 10 mM	Chromatin/Epigenetics	http://www.apexbt.com/olaparib-azd2281-ku-0059436.html	Potent PARP1/PARP2 inhibitor	PARP1	poly(ADP-ribose) polymerase 1	130.883	201.5	165.922	128.552	105.166	109.475	100.577	214.069	234.793	79.1591	65.186	111.957	129.231	99.4928	106.852	148.542	127.825
Rucaparib (AG-014699,PF-01367338)	A4156	459868-92-9	D08	L1021-03	421.36	C19H18FN3O.H3PO4	OP(O)(O)=O.FC1=CC2=C3C(CCNC2=O)=C(C4=CC=C(CNC)C=C4)NC3=C1	Phosphate		PARP	Soluble in DMSO > 10 mM	Chromatin/Epigenetics	http://www.apexbt.com/rucaparib-ag-014699-pf-01367338.html	Potent PARP inhibitor	PARP1	poly(ADP-ribose) polymerase 1	161.648	160.458	207.391	153.103	98.4685	191.147	155.067	219.359	205.11	67.274	84.7143	104.384	85.8623	151.268	138.347	127.385	114.915
EX 527 (SEN0014196)	A4181	49843-98-3	D09	L1021-03	248.71	C13H13ClN2O	C1CC(C2=C(C1)C3=C(N2)C=CC(=C3)Cl)C(=O)N	Free Base		Sirtuin	Soluble in DMSO > 10 mM	Chromatin/Epigenetics	http://www.apexbt.com/ex-527-sen0014196.html	SIRT1 inhibitor	SIRT1	Sirtuin 1	135.106	154.065	120.944	136.091	119.624	135.431	145.886	177.819	144.196	100.874	104.078	182.271	128.291	141.355	154.145	128.48	109.554
Resveratrol	A4182	501-36-0	D10	L1021-03	228.24	C14H12O3	C1=CC(=CC=C1C=CC2=CC(=CC(=C2)O)O)O	Free Base	Infection	Sirtuin	Soluble in DMSO > 10 mM	Chromatin/Epigenetics	http://www.apexbt.com/resveratrol-16559.html		PTGS2	COX-2	248.416	160.308	174.065	387.396	261.936	228.515	152.738	720.682	432.729	117.206	274.221	683.157	205.927	494.177	441.388	122.223	481.101
FG-4592 (ASP1517)	A4187	808118-40-3	D11	L1021-03	352.34	C19H16N2O5	CC1=NC(=C(C2=C1C=C(C=C2)OC3=CC=CC=C3)O)C(=O)NCC(=O)O	Free Base			Soluble in DMSO > 10 mM		http://www.apexbt.com/fg-4592-asp1517.html	HIF prolyl-hydroxylase inhibitor	EGLN1	HIF prolyl hydroxylase	119.671	123.488	88.2365	117.237	96.7786	154.563	166.166	125.992	106.241	96.1644	81.1387	189.023	139.789	109.457	115.685	105.545	101.173
Vehicle			D12	L1021-03											N/A	N/A	100	100	100	100	100	100	100	100	100	100	100	100	100	100	100	100	100
2-Methoxyestradiol (2-MeOE2)	A4188	362-07-2	E01	L1021-03	302.41	C19H26O3	CC12CCC3C(C1CCC2O)CCC4=CC(=C(C=C34)OC)O	Free Base	Cancer	HIF	Soluble in DMSO > 10 mM	Chromatin/Epigenetics	http://www.apexbt.com/2-methoxyestradiol-2-meoe2.html	Apoptotic, antiproliferative and antiangiogenic agent	HIF1A	Hypoxia inducible factor 1 alpha subunit	135.576	146.918	120.806	100.174	89.9564	108.804	118.664	134.418	165.861	86.036	103.527	110.38	117.441	188.456	174.284	101.016	148.438
Lenalidomide (CC-5013)	A4211	191732-72-6	E02	L1021-03	259.3	C13H13N3O3	C1CC(=O)NC(=O)C1N2CC3=C(C2=O)C=CC=C3N	Free Base	Cardiovascular Disease	TNF-α	Soluble in DMSO > 10 mM	Apoptosis	http://www.apexbt.com/lenalidomide-cc-5013.html	Antineoplastic agent,inhibits angiogenesis	CRBN	Cereblon	107.783	113.566	101.494	88.9233	71.9933	76.1345	81.0277	138.238	128.961	92.5391	78.3882	106.96	101.895	79.8202	81.1104	117.086	85.6951
Pomalidomide (CC-4047)	A4212	19171-19-8	E03	L1021-03	273.2	C13H11N3O4	C1CC(=O)NC(=O)C1N2C(=O)C3=C(C2=O)C(=CC=C3)N	Free Base	Cancer	TNF-α	Soluble in DMSO > 10 mM	Apoptosis	http://www.apexbt.com/pomalidomide-cc-4047.html	Immunomodulator,antumor/anti-angiogenic	CRBN	Cereblon	121.027	123.88	102.549	106.927	101.504	70.2608	77.5107	134.418	133.308	89.9603	85.8695	125.638	107.919	98.1059	85.653	140.678	96.5675
Thalidomide	A4216	50-35-1	E04	L1021-03	258.23	C13H10N2O4	C1CC(=O)NC(=O)C1N2C(=O)C3=CC=CC=C3C2=O	Free Base	Immunology	TNF-α	Soluble in DMSO > 10 mM	Apoptosis	http://www.apexbt.com/thalidomide.html	Immunomodulatory agent,sedative drug,angiogenesis inhibitor	CRBN	Cereblon	138.861	149.964	114.223	104.929	98.8441	116.076	89.2035	134.711	155.591	98.1079	104.133	128.569	103.093	139.557	118.107	159.474	109.931
Birinapant (TL32711)	A4219	1260251-31-7	E05	L1021-03	806.94	C42H56F2N8O6	CCC(C(=O)N1CC(CC1CC2=C(NC3=C2C=CC(=C3)F)C4=C(C5=C(N4)C=C(C=C5)F)CC6CC(CN6C(=O)C(CC)NC(=O)C(C)NC)O)O)NC(=O)C(C)NC	Free Base		IAP	Soluble in DMSO > 10 mM	Apoptosis	http://www.apexbt.com/birinapant-tl32711.html	Potent XIAP/cIAP1 antagonist	BIRC2	baculoviral IAP repeat containing 2	128.797	136.756	114.682	99.5296	88.0005	114.23	113.959	135.495	163.328	120.719	171.904	99.5197	128.486	364.995	360.278	98.2653	125.938
YM155	A4221	781661-94-7	E06	L1021-03	443.3	C20H19BrN4O3	CC1=[N+](C2=C(N1CCOC)C(=O)C3=CC=CC=C3C2=O)CC4=NC=CN=C4.[Br-]	Free Base		IAP	Soluble in DMSO > 10 mM	Apoptosis	http://www.apexbt.com/ym155.html	Survivin suppressant,apoptosis inhibitor	BIRC5	Survivin	64.9198	106.088	82.5024	59.6817	48.1468	53.82	57.0939	58.7146	65.866	25.7248	30.8602	48.3274	60.1781	62.6645	75.0536	49.6196	50.6923
Cyclophosphamide monohydrate	A4232	6055-19-2	E07	L1021-03	279.1	C7H15Cl2N2O2P.H2O	C1CNP(=O)(OC1)N(CCCl)CCCl.O	Monohydrate	Cancer	Others	Soluble in DMSO > 10 mM	Others	http://www.apexbt.com/cyclophosphamide-monohydrate-17050.html	alkylating, cytotoxic agent,antitumor activity	N/A	N/A	120.819	145.23	125.371	100.148	96.8256	107.181	104.002	135.593	123.587	102.294	78.2782	146.67	125.312	135.807	143.394	124.049	111.517
Methylprednisolone	A4233	83-43-2	E08	L1021-03	374.48	C22H30O5	CC1CC2C3CCC(C3(CC(C2C4(C1=CC(=O)C=C4)C)O)C)(C(=O)CO)O	Free Base	Immunology	Glucocorticoid Receptor	Soluble in DMSO > 10 mM	GPCR/G protein	http://www.apexbt.com/methylprednisolone-16832.html	Apoptosis inducer,GR agonist	NR3C1	Glucocorticoid receptor	127.597	161.785	210.694	146.143	162.106	113.335	124.83	202.41	184.712	99.6403	147.095	155.643	136.065	446.305	410.196	115.966	146.701
Amuvatinib (MP-470, HPK 56)	A4237	850879-09-3	E09	L1021-03	447.51	C23H21N5O3S	C1CN(CCN1C2=NC=NC3=C2OC4=CC=CC=C43)C(=S)NCC5=CC6=C(C=C5)OCO6	Free Base		c-RET	Soluble in DMSO > 10 mM	Tyrosine Kinase/Adaptors	http://www.apexbt.com/amuvatinib-mp-470-hpk-56.html	Tyrosine kinase inhibitor	RET	multiple RTKs	72.4808	141.068	84.3143	72.1825	73.7458	146.843	151.459	82.0319	68.3701	26.9843	52.9739	119.597	81.749	75.4543	88.53	63.1566	91.8863
Abiraterone	A4240	154229-19-3	E10	L1021-03	349.52	C24H31NO	CC12CCC(CC1=CCC3C2CCC4(C3CC=C4C5=CN=CC=C5)C)O	Free Base	Endocrinology	P45	Soluble in DMSO	Metabolism	http://www.apexbt.com/abiraterone.html	Potent CYP17 inhibitor	CYP17A1	CYP17A1	133.02	142.998	110.6	100.664	87.6249	126.984	135.609	171.353	139.905	89.3997	82.844	167.88	76.5992	174.279	115.382	160.326	119.898
Rosiglitazone maleate	A4302	155141-29-0	E11	L1021-03	473.5	C18H19N3O3S.C4H4O4	CN(CCOC1=CC=C(C=C1)CC2C(=O)NC(=O)S2)C3=CC=CC=N3.C(=CC(=O)O)C(=O)O	Maleate	Infection	PPAR	Soluble in DMSO > 10 mM	Metabolism	http://www.apexbt.com/rosiglitazone-maleate.html	PPARγ agonist,high-affinity and selective,potent insulin sensitizer	FFAR1	FFA1 receptor	117.638	146.225	99.6129	100.354	110.595	173.862	138.761	154.012	118.804	104.947	83.064	115.488	90.1377	107.865	107.155	140.654	90.1498
Vehicle			E12	L1021-03											N/A	N/A	100	100	100	100	100	100	100	100	100	100	100	100	100	100	100	100	100
Rosiglitazone	A4304	122320-73-4	F01	L1021-03	357.43	C18H19N3O3S	CN(CCOC1=CC=C(C=C1)CC2C(=O)NC(=O)S2)C3=CC=CC=N3	Free Base	Cancer	PPAR	Soluble in DMSO > 10 mM	Metabolism	http://www.apexbt.com/rosiglitazone.html	Potent PPARγ agonist	FFAR1	FFA1 receptor	151.323	200.505	142.206	130.936	116.275	185.777	161.553	200.941	196.529	105.62	152.486	161.95	153.328	170.273	207.192	138.706	127.75
Ketoconazole	A4316	65277-42-1	F02	L1021-03	531.43	C26H28Cl2N4O4	CC(=O)N1CCN(CC1)C2=CC=C(C=C2)OCC3COC(O3)(CN4C=CN=C4)C5=C(C=C(C=C5)Cl)Cl	Free Base	Infection	P45	Soluble in DMSO	Metabolism	http://www.apexbt.com/ketoconazole.html	Inhibitor of cyclosporine oxidase and testosterone 6 beta-hydroxylase	KCNA10	K<SUB>v</SUB>1.8	178.125	197.369	122.159	59.5528	52.0273	189.413	154.199	129.421	114.513	34.3621	38.3745	142.561	101.83	77.252	74.7003	86.0673	75.3966
Apremilast (CC-10004)	A4317	608141-41-9	F03	L1021-03	460.5	C22H24N2O7S	CCOC1=C(C=CC(=C1)C(CS(=O)(=O)C)N2C(=O)C3=C(C2=O)C(=CC=C3)NC(=O)C)OC	Free Base	Inflammation	PDE	Soluble in DMSO > 10 mM	Metabolism	http://www.apexbt.com/apremilast-cc-10004.html	PDE4 inhibitor	PDE4A	phosphodiesterase 4A	170.617	151.924	134.958	126.98	107.998	123.851	113.092	151.955	129.045	112.497	112.714	148.891	120.777	161.849	139.155	127.141	104.571
Roflumilast	A4319	162401-32-3	F04	L1021-03	403.21	C17H14Cl2F2N2O3	C1CC1COC2=C(C=CC(=C2)C(=O)NC3=C(C=NC=C3Cl)Cl)OC(F)F	Free Base	Neurological Disease	PDE	Soluble in DMSO > 10 mM	Metabolism	http://www.apexbt.com/roflumilast.html	PDE-4 inhibitor	PDE4B	phosphodiesterase 4B	156.329	144.416	196.359	126.258	111.957	114.062	93.0403	155.384	147.291	79.7197	157.052	145.071	123.757	441.374	428.972	128.991	110.988
Voriconazole	A4320	137234-62-9	F05	L1021-03	349.31	C16H14F3N5O	CC(C1=NC=NC=C1F)C(CN2C=NC=N2)(C3=C(C=C(C=C3)F)F)O	Free Base	Infection		Soluble in DMSO > 10 mM		http://www.apexbt.com/voriconazole.html	CYP51 inhibitor	N/A	N/A	127.337	114.712	115.462	121.503	89.8469	111.824	98.3386	152.738	121.8	106.741	90.8203	132.634	120.615	131.647	141.628	134.275	104.118
Sildenafil Citrate	A4321	171599-83-0	F06	L1021-03	666.7	C22H30N6O4S.C6H8O7	CCCC1=NN(C2=C1NC(=NC2=O)C3=C(C=CC(=C3)S(=O)(=O)N4CCN(CC4)C)OCC)C.C(C(=O)O)C(CC(=O)O)(C(=O)O)O	Citrate	Cardiovascular Disease	PDE	Soluble in DMSO > 10 mM	Metabolism	http://www.apexbt.com/sildenafil-citrate-17354.html	Treat erectile dysfunction and PAH	PDE5A	Phosphodiesterase 5A	114.092	118.029	94.4064	90.9724	85.3717	87.1547	80.3882	61.2913	46.5929	106.405	85.6495	144.094	118.186	113.464	146.271	117.84	89.4703
Clarithromycin	A4322	81103-11-9	F07	L1021-03	747.95	C38H69NO13	CCC1C(C(C(C(=O)C(CC(C(C(C(C(C(=O)O1)C)OC2CC(C(C(O2)C)O)(C)OC)C)OC3C(C(CC(O3)C)N(C)C)O)(C)OC)C)C)O)(C)O	Free Base	Neurological Disease		Soluble in DMSO		http://www.apexbt.com/clarithromycin.html	CYP3A inhibitor, potent	N/A	N/A	108.2	115.376	96.6312	101.695	89.2679	110.817	96.6943	128.441	96.7169	108.012	81.3037	136.92	116.308	117.881	132.845	122.588	92.4148
Pioglitazone HCl	A4324	112529-15-4	F08	L1021-03	392.9	C19H20N2O3S.HCl	CCC1=CN=C(C=C1)CCOC2=CC=C(C=C2)CC3C(=O)NC(=O)S3.Cl	Hydrochloride	Metabolic Disease	PPAR	Soluble in DMSO > 10 mM	Metabolism	http://www.apexbt.com/pioglitazone-hcl.html	PPARγ agonist	PPARG	Peroxisome proliferator-activated receptor-&gamma;	113.623	123.427	102.067	107.726	123.848	125.53	106.56	210.052	153.059	107.377	80.0935	128.636	124.632	125.072	127.849	132.619	103.816
Tadalafil	A4327	171596-29-5	F09	L1021-03	389.4	C22H19N3O4	O=C1N(C)CC(N([C@@H]2C(C=C3)=CC4=C3OCO4)[C@]1([H])CC5=C2NC6=CC=CC=C56)=O	Free Base	Cardiovascular Disease	PDE	Soluble in DMSO > 10 mM	Metabolism	http://www.apexbt.com/tadalafil.html	PDE5 inhibitor	PDE11A	phosphodiesterase 11A	106.844	109.013	88.3741	105.136	88.1882	114.286	110.031	116.489	94.3254	105.396	74.5376	150.024	140.632	93.4318	98.0189	103.403	74.2112
Rolipram	A4328	61413-54-5	F10	L1021-03	275.34	C16H21NO3	COC1=C(C=C(C=C1)C2CC(=O)NC2)OC3CCCC3	Free Base	Inflammation	PDE	Soluble in DMSO > 10 mM	Metabolism	http://www.apexbt.com/rolipram.html	PDE4-inhibitor and an anti-inflammatory agent	PDE4A	phosphodiesterase 4A	133.281	126.081	111.884	113.976	89.2053	109.811	91.5786	135.789	109.406	78.2247	93.3508	139.874	105.749	202.273	148.442	108.248	93.3964
Isotretinoin	A4330	4759-48-2	F11	L1021-03	300.44	C20H28O2	CC1=C(C(CCC1)(C)C)C=CC(=CC=CC(=CC(=O)O)C)C	Free Base	Metabolic Disease	Dopamine β-hydroxylase	Soluble in DMSO > 10 mM	Metabolism	http://www.apexbt.com/isotretinoin-17320.html		RARA	Retinoic acid receptor	137.505	140.375	104.957	191.507	188.081	98.9022	84.1793	142.941	142.93	91.9038	91.4804	108.803	121.976	121.734	117.249	140.045	98.304
Vehicle			F12	L1021-03											N/A	N/A	100	100	100	100	100	100	100	100	100	100	100	100	100	100	100	100	100
Avanafil	A4334	330784-47-9	G01	L1021-03	483.95	C23H26ClN7O3	COC1=C(C=C(C=C1)CNC2=NC(=NC=C2C(=O)NCC3=NC=CC=N3)N4CCCC4CO)Cl	Free Base	Cardiovascular Disease		Soluble in DMSO > 10 mM		http://www.apexbt.com/avanafil.html	PDE5 inhibitor	PDE5A	Phosphodiesterase 5A	149.915	160.458	120.852	114.311	92.9137	131.627	127.936	140.394	129.791	86.036	118.325	116.532	143.255	130.825	114.826	111.973	131.827
Mycophenolate Mofetil	A4336	128794-94-5	G02	L1021-03	433.49	C23H31NO7	CC1=C(C(=C(C2=C1COC2=O)O)CC=C(C)CCC(=O)OCCN3CCOCC3)OC	Free Base	Immunology	Dehydrogenase	Soluble in DMSO > 10 mM	Metabolism	http://www.apexbt.com/mycophenolate-mofetil.html	IMPDH inhibitor	IMPDH1	inosine monophosphate dehydrogenase 1	119.202	163.534	86.241	106.966	75.8582	117.362	107.245	151.269	109.448	70.3761	103.472	106.316	103.19	89.4254	74.1451	107.128	80.712
Cilostazol	A4337	73963-72-1	G03	L1021-03	369.46	C20H27N5O2	C1CCC(CC1)N2C(=NN=N2)CCCCOC3=CC4=C(C=C3)NC(=O)CC4	Free Base	Cardiovascular Disease	PDE	Soluble in DMSO > 10 mM	Metabolism	http://www.apexbt.com/cilostazol-17268.html	PDE3 inhibitor	PDE3A	phosphodiesterase 3A	127.389	138.113	93.6724	85.972	75.6704	172.128	210.836	142.353	107.282	86.7835	69.6418	125.038	105.943	142.69	108.921	100.676	88.7152
Rivaroxaban	A4338	366789-02-8	G04	L1021-03	435.88	C19H18ClN3O5S	C1COCC(=O)N1C2=CC=C(C=C2)N3CC(OC3=O)CNC(=O)C4=CC=C(S4)Cl	Free Base	Metabolic Disease	Factor Xa	Soluble in DMSO > 10 mM	Metabolism	http://www.apexbt.com/rivaroxaban.html	Factor Xa inhibitor	F10	coagulation factor X	106.635	122.221	94.7504	94.5551	75.9364	115.684	102.997	127.266	105.833	92.3523	87.5198	118.797	105.004	140.122	119.369	128.139	99.2856
Pimobendan	A4340	74150-27-9	G05	L1021-03	334.37	C19H18N4O2	CC1CC(=O)NN=C1C2=CC3=C(C=C2)N=C(N3)C4=CC=C(C=C4)OC	Free Base	Cardiovascular Disease	PDE	Soluble in DMSO > 10 mM	Metabolism	http://www.apexbt.com/pimobendan.html	Selective PDE3 inhibitor.Ca2+ channel sensitizer	PDE3A, PDE3B	Phosphodiesterase 3	138.704	128.554	120.783	115.059	123.348	167.541	169.363	124.13	114.231	162.13	95.001	132.056	131.563	138.376	154.498	304.34	92.5659
Apixaban	A4341	503612-47-3	G06	L1021-03	459.5	C25H25N5O4	COC1=CC=C(C=C1)N2C3=C(CCN(C3=O)C4=CC=C(C=C4)N5CCCCC5=O)C(=N2)C(=O)N	Free Base	Cardiovascular Disease	Thrombin	Soluble in DMSO > 10 mM	Proteases/Proteasome	http://www.apexbt.com/apixaban.html	Factor Xa inhibitor	F10	coagulation factor X	100.326	101.233	82.3647	95.019	86.2949	91.7418	103.546	94.7193	75.601	105.359	81.6888	112.712	172.988	155.429	142.789	110.512	88.7907
Gimeracil	A4342	103766-25-2	G07	L1021-03	145.54	C5H4ClNO2	C1=C(C(=CNC1=O)Cl)O	Free Base	Neurological Disease	Dehydrogenase	Soluble in DMSO > 10 mM	Metabolism	http://www.apexbt.com/gimeracil-17258.html	Dihydropyrimidine dehydrogenase inhibitor	DPYD	Dihydropyrimidine dehydrogenase	97.6665	95.2316	91.0347	90.5213	85.0744	112.44	91.3046	113.158	89.486	107.302	80.6436	130.768	112.324	132.982	112.808	119.033	91.3578
Dyphylline	A4343	479-18-5	G08	L1021-03	254.24	C10H14N4O4	CN1C2=C(C(=O)N(C1=O)C)N(C=N2)CC(CO)O	Free Base	Respiratory Disease	PDE	Soluble in DMSO > 10 mM	Metabolism	http://www.apexbt.com/dyphylline.html		PDE4A	Phosphodiesterase 4A	93.0778	103.645	85.874	92.7637	87.5467	103.21	104.779	136.279	102.217	108.872	87.1897	122.329	114.3	127.178	107.508	119.983	102.457
Ozagrel	A4344	82571-53-7	G09	L1021-03	228.25	C13H12N2O2	C1=CC(=CC=C1CN2C=CN=C2)C=CC(=O)O	Free Base	Cardiovascular Disease	Factor Xa	Soluble in DMSO > 10 mM	Metabolism	http://www.apexbt.com/ozagrel-17256.html	Thromboxane A2 synthetase inhibitor	TBXAS1	Thromboxane A Synthase 1	90.4185	99.6947	98.4203	90.3151	85.7629	96.1611	99.5261	101.009	73.336	102.369	79.3784	145.249	105.717	120.193	110.839	102.429	90.3008
Aminophylline	A4346	317-34-0	G10	L1021-03	420.43	C16H24N10O4	CN1C2=C(C(=O)N(C1=O)C)NC=N2.CN1C2=C(C(=O)N(C1=O)C)NC=N2.C(CN)N	Ethylenediamine	Respiratory Disease	PDE	Soluble in DMSO > 10 mM	Metabolism	http://www.apexbt.com/aminophylline.html		PDE4A	Phosphodiesterase 4A	85.204	110.882	75.782	83.3043	60.6646	102.706	92.0811	109.435	75.615	100.051	87.1897	95.1667	99.4008	104.424	97.1609	101.163	87.7337
Methotrexate	A4347	1959-5-2	G11	L1021-03	454.44	C20H22N8O5	CN(CC1=CN=C2C(=N1)C(=NC(=N2)N)N)C3=CC=C(C=C3)C(=O)NC(CCC(=O)O)C(=O)O	Free Base	Cancer	DHFR	Soluble in DMSO > 10 mM	Metabolism	http://www.apexbt.com/methotrexate.html	Folate antagonist,inhibits DFHR	DHFR	dihydrofolate reductase	107.418	95.3221	93.3513	95.2381	83.009	99.3497	102.312	103.85	86.0394	100.388	81.7988	114.755	113.263	98.3628	108.972	109.635	77.0879
Vehicle			G12	L1021-03											N/A	N/A	100	100	100	100	100	100	100	100	100	100	100	100	100	100	100	100	100
Trilostane	A4348	13647-35-3	H01	L1021-03	329.43	C20H27NO3	N#CC1=C([C@@]2([H])O[C@@]2(C([H])([H])C3([H])[H])[C@@](C1([H])[H])(C([H])([H])[H])[C@]4([H])[C@]3([H])[C@@](C([H])([H])C([H])([H])[C@]5([H])O[H])([H])[C@]5(C([H])([H])[H])C([H])([H])C4([H])[H])O[H]	Free Base	Endocrinology	Dehydrogenase	Soluble in DMSO > 10 mM	Metabolism	http://www.apexbt.com/trilostane-17262.html		HSD3B2	hydroxy-delta-5-steroid dehydrogenase, 3 beta- and steroid delta-isomerase 2	148.142	114.019	102.526	120.704	108.764	104.608	126.109	89.517	110.532	86.1107	94.0109	119.108	114.267	86.8058	60.5678	90.2794	101.853
S- (+)-Rolipram	A4349	85416-73-5	H02	L1021-03	275.34	C16H21NO3	COC1=C(C=C(C=C1)C2CC(=O)NC2)OC3CCCC3	Free Base		PDE	Soluble in DMSO > 10 mM	Metabolism	http://www.apexbt.com/s-rolipram.html	CAMP-specific PDE4 inhibitor	PDE4A	Phosphodiesterase 4	137.974	150.748	136.495	107.146	91.7871	118.146	117.476	140.982	126.977	71.7589	117.005	152.111	121.36	165.753	121.994	101.065	97.1715
Pralatrexate	A4350	146464-95-1	H03	L1021-03	477.47	C23H23N7O5	C#CCC(CC1=CN=C2C(=N1)C(=NC(=N2)N)N)C3=CC=C(C=C3)C(=O)NC(CCC(=O)O)C(=O)O	Free Base	Metabolic Disease	DHFR	Soluble in DMSO > 10 mM	Metabolism	http://www.apexbt.com/pralatrexate.html	Antifolate,a folate analog	DHFR	dihydrofolate reductase	144.284	123.457	103.191	103.808	116.322	113.391	128.119	119.624	113.612	109.993	94.1209	116.554	114.688	176.077	138.498	96.634	98.455
Anagrelide HCl	A4352	58579-51-4	H04	L1021-03	292.55	C10H7Cl2N3O.HCl	C1C2=C(C=CC(=C2Cl)Cl)NC3=NC(=O)CN31.Cl	Hydrochloride	Endocrinology	PDE	Soluble in DMSO > 10 mM	Metabolism	http://www.apexbt.com/anagrelide-hcl.html	Thrombocytopenic agent	PDE3A	phosphodiesterase 3A	118.211	123.578	103.237	81.1135	87.6249	113.279	118.025	99.8334	96.323	109.806	96.5963	139.918	119.903	136.27	120.631	111.486	90.9803
Pyrimethamine	A4353	58-14-0	H05	L1021-03	248.71	C12H13ClN4	CCC1=C(C(=NC(=N1)N)N)C2=CC=C(C=C2)Cl	Free Base	Immunology	DHFR	Soluble in DMSO > 10 mM	Metabolism	http://www.apexbt.com/pyrimethamine-17263.html	DHFR inhibitor	Slc47a2	MATE2	106.844	115.918	108.902	73.5228	76.9535	115.46	122.09	102.283	105.031	87.9047	75.3077	129.347	120.745	113.515	96.3028	103.476	80.863
Dorzolamide HCl	A4357	130693-82-2	H06	L1021-03	360.9	C10H16N2O4S3.HCl	CCNC1CC(S(=O)(=O)C2=C1C=C(S2)S(=O)(=O)N)C.Cl	Hydrochloride		Carbonic Anhydrase	Soluble in DMSO	Metabolism	http://www.apexbt.com/dorzolamide-hcl.html	Carbonic anhydrase inhibitor	CA1	carbonic anhydrase 1	96.9365	103.313	98.1909	75.4559	68.191	111.321	99.4804	93.9943	84.52	111.376	82.1839	110.669	130.397	117.727	125.022	99.4583	107.742
Brinzolamide	A4359	138890-62-7	H07	L1021-03	383.51	C12H21N3O5S3	CCNC1CN(S(=O)(=O)C2=C1C=C(S2)S(=O)(=O)N)CCCOC	Free Base	Neurological Disease	Carbonic Anhydrase	Soluble in DMSO > 10 mM	Metabolism	http://www.apexbt.com/brinzolamide.html	CA II inhibitor	CA1	carbonic anhydrase 1	99.8045	117.095	100.37	87.8278	88.5168	112.663	96.0091	101.597	91.5399	108.087	87.1897	142.073	139.109	143.101	120.631	118.79	99.5876
Topiramate	A4360	97240-79-4	H08	L1021-03	339.36	C12H21NO8S	CC1(OC2COC3(C(C2O1)OC(O3)(C)C)COS(=O)(=O)N)C	Free Base	Neurological Disease	Carbonic Anhydrase	Soluble in DMSO > 10 mM	Metabolism	http://www.apexbt.com/topiramate.html	GluR5 receptor antagonist,anticonvulsant	CA1	carbonic anhydrase 1	89.6363	116.069	115.095	83.1239	74.403	115.852	93.634	113.452	105.875	109.47	80.8636	128.214	137.522	134.369	131.735	121.2	89.9233
Fluvastatin Sodium	A4363	93957-55-2	H09	L1021-03	433.45	C24H25FNNaO4	CC(C)N1C2=CC=CC=C2C(=C1C=CC(CC(CC(=O)[O-])O)O)C3=CC=C(C=C3)F.[Na+]	Sodium	Cardiovascular Disease	HMG-CoA Reductase	Soluble in DMSO	Metabolism	http://www.apexbt.com/fluvastatin-sodium.html	HMG-CoA reductase inhibitor	HMGCR	hydroxymethylglutaryl-CoA reductase	80.8239	101.745	135.256	58.2254	51.6361	60.0238	59.1493	120.799	105.537	53.6323	68.7066	135.188	252.308	231.499	208	90.9368	64.9698
Methazolamide	A4364	554-57-4	H10	L1021-03	236.27	C5H8N4O3S2	CC(=O)N=C1N(N=C(S1)S(=O)(=O)N)C	Free Base	Neurological Disease	Carbonic Anhydrase	Soluble in DMSO > 10 mM	Metabolism	http://www.apexbt.com/methazolamide.html	Carbonic anhydrase inhibitor	CA1	carbonic anhydrase 1	97.0929	108.018	122.504	105.187	82.7117	97.168	92.1267	98.5598	96.8013	107.414	77.5631	114.489	119.417	126.048	112.858	104.717	79.3529
Lovastatin	A4365	75330-75-5	H11	L1021-03	404.54	C24H36O5	CCC(C)C(=O)OC1CC(C=C2C1C(C(C=C2)C)CCC3CC(CC(=O)O3)O)C	Free Base	Respiratory Disease	HMG-CoA Reductase	Soluble in DMSO > 10 mM	Metabolism	http://www.apexbt.com/lovastatin-17356.html	HMG-CoA reductase inhibitor	Hmgcr	hydroxymethylglutaryl-CoA reductase	99.2309	137.962	142.344	54.4752	47.0045	76.1345	66.8227	92.5149	93.8189	96.9119	79.5434	114.844	180.599	120.449	140.972	116.526	83.8831
Vehicle			H12	L1021-03											N/A	N/A	100	100	100	100	100	100	100	100	100	100	100	100	100	100	100	100	100
Rasagiline Mesylate	A4366	161735-79-1	A01	L1021-04	267.34	C12H13N.CH4O3S	CS(=O)(=O)O.C#CCNC1CCC2=CC=CC=C12	Mesylate	Cardiovascular Disease	MAO	Soluble in DMSO > 10 mM	Metabolism	http://www.apexbt.com/rasagiline-mesylate-17279.html	Irreversible MAO-B inhibitor	MAOB	Monoamine oxidase B	152.943	161.48	141.126	101.218	113.145	118.46	109.412	127.915	150.261	110.718	122.798	117.222	127.367	122.54	129.368	86.1857	142.697
Atorvastatin Calcium	A4367	134523-03-8	A02	L1021-04	1155.34	2(C33H34FN2O5).Ca	CC(C)C1=C(C(=C(N1CCC(CC(CC(=O)[O-])O)O)C2=CC=C(C=C2)F)C3=CC=CC=C3)C(=O)NC4=CC=CC=C4.CC(C)C1=C(C(=C(N1CCC(CC(CC(=O)[O-])O)O)C2=CC=C(C=C2)F)C3=CC=CC=C3)C(=O)NC4=CC=CC=C4.[Ca+2]	Calcium	Cardiovascular Disease	HMG-CoA Reductase	Soluble in DMSO > 10 mM	Metabolism	http://www.apexbt.com/atorvastatin-calcium.html	HMG-CoA reductase inhibitor	Hmgcr	hydroxymethylglutaryl-CoA reductase	86.2431	92.196	140.12	46.1236	49.3556	36.5324	50.7922	154.282	161.761	71.0245	107.327	138.228	213.564	95.9396	95.4949	90.2677	110.42
Safinamide Mesylate	A4368	202825-46-5	A03	L1021-04	398.45	C17H19FN2O2.CH4O3S	CC(C(=O)N)NCC1=CC=C(C=C1)OCC2=CC(=CC=C2)F.CS(=O)(=O)O	Mesylate		MAO	Soluble in DMSO > 10 mM	Metabolism	http://www.apexbt.com/safinamide-mesylate.html	MAO-B inhibitor,potent,selective and reversible	MAOB	Monoamine oxidase B	214.641	221.336	256.063	197.024	182.052	215.757	151.843	311.724	289.25	258.67	238.022	288.084	161.319	165.487	217.167	601.422	193.266
Pravastatin sodium	A4369	81131-70-6	A04	L1021-04	446.51	C23H35O7.Na	CCC(C)C(=O)OC1CC(C=C2C1C(C(C=C2)C)CCC(CC(CC(=O)[O-])O)O)O.[Na+]	Free Base	Metabolic Disease	HMG-CoA Reductase	Soluble in DMSO > 10 mM	Metabolism	http://www.apexbt.com/pravastatin-sodium.html	HMG-CoA reductase inhibitor,highly selective and competitive	HMGCR	hydroxymethylglutaryl-CoA reductase	132.933	151.833	152.312	97.4331	102.816	90.4131	119.286	157.442	154.907	145.719	105.716	183.764	112.567	142.218	142.375	151.689	143.717
Moclobemide (Ro 111163)	A4370	71320-77-9	A05	L1021-04	268.74	C13H17ClN2O2	C1COCCN1CCNC(=O)C2=CC=C(C=C2)Cl	Free Base	Neurological Disease	MAO	Soluble in DMSO > 10 mM	Metabolism	http://www.apexbt.com/moclobemide-ro-111163.html	Reversible inhibitor of MAO-A	MAOA	Monoamine oxidase A	129.932	128.921	110.172	103.092	115.619	100	122.311	140.88	135.242	129.676	98.9475	170.516	113.16	100.26	103.299	141.892	180.635
Evacetrapib (LY2484595)	A4377	1186486-62-3	A06	L1021-04	638.65	C31H36F6N6O2	CC1=CC(=C2C(=C1)C(CCCN2CC3CCC(CC3)C(=O)O)N(CC4=CC(=CC(=C4)C(F)(F)F)C(F)(F)F)C5=NN(N=N5)C)C	Free Base		CETP	Soluble in DMSO > 10 mM	Metabolism	http://www.apexbt.com/evacetrapib-ly2484595.html	CETP inhibitor,potent and selective	CETP	Cholesterol ester transfer protein	30.0684	52.3686	138.551	117.836	120.812	88.3223	95.3133	114.731	105.86	24.6334	99.1892	134.641	98.459	45.2733	57.5571	116.747	22.5376
Lonafarnib	A4379	193275-84-2	A07	L1021-04	638.82	C27H31Br2ClN4O2	C1CN(CCC1CC(=O)N2CCC(CC2)C3C4=C(C=C(C=C4CCC5=CC(=CN=C35)Br)Cl)Br)C(=O)N	Free Base		Transferase	Soluble in DMSO > 10 mM	Metabolism	http://www.apexbt.com/lonafarnib.html	Ftase inhibitor,potent and selective	HRAS	HRAS	120.394	24.5125	170.304	269.89	296.734	134.88	117.863	119.852	109.638	11.015	14.5279	120.528	163.494	54.9193	31.445	37.446	19.844
Tolcapone	A4383	134308-13-7	A08	L1021-04	273.24	C14H11NO5	CC1=CC=C(C=C1)C(=O)C2=CC(=C(C(=C2)O)O)[N+](=O)[O-]	Free Base	Metabolic Disease	Transferase	Soluble in DMSO > 10 mM	Metabolism	http://www.apexbt.com/tolcapone.html	COMT inhibitor	COMT	Catechol-O-methyltransferase	42.3278	98.8832	84.2495	58.6151	84.6713	98.7251	134.808	124.864	114.223	15.6428	13.6093	52.4732	57.4536	63.8209	64.4943	27.2681	66.517
Ganetespib (STA-9090)	A4385	888216-25-9	A09	L1021-04	364.4	C20H20N4O3	CC(C)C1=CC(=C2NNC(=O)N2C3=CC4=C(C=C3)N(C=C4)C)C(=O)C=C1O	Free Base		HSP	Soluble in DMSO > 10 mM	Proteases/Proteasome	http://www.apexbt.com/ganetespib-sta-9090.html	Hsp90 inhibitor,non-geldanamycin	HSP90AA1	hsp90	39.2863	78.8763	68.24	41.657	55.5415	89.4442	100.65	97.9734	95.2591	23.9296	26.719	53.9212	36.4895	477.095	396.775	46.2088	181.244
Pemetrexed	A4390	150399-23-8	A10	L1021-04	471.37	C20H19N5Na2O6	C1=CC(=CC=C1CCC2=CNC3=C2C(=O)N=C(N3)N)C(=O)NC(CCC(=O)[O-])C(=O)[O-].[Na+].[Na+]	Free Base	Cancer	DHFR	Soluble in DMSO	Metabolism	http://www.apexbt.com/pemetrexed.html	TS, DHFR,GARFT and AICARFT inhibitor	DHFR	dihydrofolate reductase	96.6483	91.6478	104.846	83.9764	102.854	88.3733	101.94	123.012	137.268	95.8093	81.543	102.418	92.8554	108.902	101.402	106.977	122.564
Paclitaxel (Taxol)	A4393	33069-62-4	A11	L1021-04	853.91	C47H51NO14	O=C(N[C@H]([C@H](C(O[C@H]1C[C@]2(O)C(C)(C)C([C@@H](OC(C)=O)C([C@@]3(C)[C@]([C@@](CO4)(OC(C)=O)[C@H]4C[C@@H]3O)([H])[C@@H]2OC(C5=CC=CC=C5)=O)=O)=C1C)=O)O)C6=CC=CC=C6)C7=CC=CC=C7	Free Base	Cancer	Autophagy	Soluble in DMSO > 10 mM	Ubiquitination	http://www.apexbt.com/paclitaxel-17642.html	Antineoplastic agent	NR1I2	Pregnane X receptor	118.726	128.921	156.455	62.8356	69.5253	101.173	84.6389	118.98	108.572	97.9283	92.0985	92.4116	96.4813	94.0135	106.443	107.059	97.9874
Vehicle			A12	L1021-04											N/A	N/A	100	100	100	100	100	100	100	100	100	100	100	100	100	100	100	100	100
Docetaxel	A4394	114977-28-5	B01	L1021-04	807.88	C43H53NO14	O=C(N[C@H]([C@H](C(O[C@H]1C[C@]2(O)C(C)(C)C([C@@H](O)C([C@@]3(C)[C@]([C@@](CO4)(OC(C)=O)[C@@]4([H])C[C@@H]3O)([H])[C@@H]2OC(C5=CC=CC=C5)=O)=O)=C1C)=O)O)C6=CC=CC=C6)OC(C)(C)C	Free Base	Cancer	Mitotic	Soluble in DMSO > 10 mM	Cell Cycle/Checkpoint	http://www.apexbt.com/docetaxel-17473.html	Microtubulin disassembly inhibitor	TUBB	tubulin beta class I	136.068	172.662	208.537	74.5511	89.4512	91.025	101.54	138.048	130.505	87.2198	112.484	105.897	123.511	100.312	132.132	104.718	140.643
10-DAB (10-Deacetylbaccatin)	A4395	32981-86-5	B02	L1021-04	544.59	C29H36O10	O[C@](C(C)(C)C1=C(C)[C@H]2O)(C2)[C@H]([C@@H]([C@@](C([C@H]1O)=O)(C)[C@@H]3O)[C@]4([C@@H](C3)OC4)OC(C)=O)OC(C5=CC=CC=C5)=O	Free Base	Cancer	Cytoskeleton	Soluble in DMSO > 10 mM	Cell Cycle/Checkpoint	http://www.apexbt.com/10-dab-10-deacetylbaccatin-17473.html	Precursor of antitumor compound Palitaxel and Docetaxel	CKAP5	Cytoskeleton associated protein 5	124.396	151.065	125.738	81.2321	77.192	72.361	97.0479	120.506	130.673	100.842	97.8194	107.367	108.381	95.9917	99.6138	133.946	118.547
Mitomycin C	A4452	1950-7-7	B03	L1021-04	334.33	C15H18N4O5	NC(C1=O)=C(C)C(C2=C1[C@@H](COC(N)=O)[C@]3(OC)N2C[C@H]4[C@@H]3N4)=O	Free Base		Apoptosis Inducers	Soluble in DMSO > 10 mM	Apoptosis	http://www.apexbt.com/mitomycin-c.html	Inhibits DNA synthesis,antibiotic and antitumor agent	N/A	N/A	45.2093	48.2028	61.4338	32.648	31.979	51.3514	43.2846	57.8775	57.652	37.688	33.0523	56.9036	64.6395	42.6132	47.3247	123.523	75.4194
Streptozocin	A4457	18883-66-4	B04	L1021-04	265.22	C8H15N3O7	CN(C(=O)NC1C(C(C(OC1O)CO)O)O)N=O	Free Base	Cancer	Apoptosis Inducers	Soluble in DMSO > 10 mM	Apoptosis	http://www.apexbt.com/streptozocin.html	Antibiotic and antitumor agent	PARP1	Poly ADP-ribose polymerase 1	102.184	108.311	112.865	82.7651	83.584	73.8909	96.0694	123.121	124.687	107.956	99.1086	122.841	99.5138	89.0161	89.75	130.299	117.862
Melphalan	A4473	148-82-3	B05	L1021-04	305.2	C13H18Cl2N2O2	C1=CC(=CC=C1CC(C(=O)O)N)N(CCCl)CCCl	Free Base	Cancer	Other Apoptosis	Soluble in DMSO > 10 mM	Apoptosis	http://www.apexbt.com/melphalan-20924.html	DNA alkylating agent	N/A	N/A	65.8863	86.0569	63.0909	67.8133	82.7405	52.3712	64.6689	126.389	121.823	86.69	95.5633	115.86	106.634	75.2212	80.2656	133.075	109.462
Asenapine	A5010	85650-56-2	B06	L1021-04	401.84	C17H16ClNO.C4H4O4	[H][C@@]1(C(C=C(Cl)C=C2)=C2OC3=C4C=CC=C3)[C@]4([H])CN(C)C1.OC(/C=C/C(O)=O)=O	Free Base	Neurological Disease	5-HT Receptor	Soluble in DMSO > 10 mM	Neuroscience	http://www.apexbt.com/asenapine.html	Inhibits adrenergic receptor/5-HT receptor	HTR1A	5-HT<sub>1A</sub> receptor	86.9768	96.9099	120.796	66.9995	74.9613	69.5563	89.4424	132.164	96.828	65.008	72.7038	93.0167	93.7454	69.2868	76.0924	108.256	86.3763
Ivacaftor (VX-770)	A5047	873054-44-5	B07	L1021-04	392.49	C24H28N2O3	CC(C)(C)C1=CC(=C(C=C1NC(=O)C2=CNC3=CC=CC=C3C2=O)O)C(C)(C)C	Free Base	Respiratory disease	CFTR	Soluble in DMSO > 10 mM	Membrane Transporter/Ion Channel	http://www.apexbt.com/ivacaftor-vx-770.html	Potent CFTR potentiator	CFTR	CFTR	58.2224	24.6002	121.033	82.9544	111.533	34.0184	34.8385	213.118	186.741	20.9063	16.5503	83.7669	139.267	32.3634	26.5781	83.5459	18.3983
Edaravone	A5059	89-25-8	B08	L1021-04	174.2	C10H10N2O	CC1=NN(C(=O)C1)C2=CC=CC=C2	Free Base	Cardiovascular Disease	Others	Soluble in DMSO > 10 mM	Others	http://www.apexbt.com/edaravone.html	A radical scavenger and antioxidant	N/A	N/A	88.8444	72.7372	112.777	76.6519	99.0674	66.1907	100.072	137.503	123.392	101.069	82.4294	107.821	100.404	100	98.7467	93.8327	77.3217
Bicalutamide	A5065	90357-06-5	B09	L1021-04	430.37	C18H14F4N2O4S	CC(CS(=O)(=O)C1=CC=C(C=C1)F)(C(=O)NC2=CC(=C(C=C2)C#N)C(F)(F)F)O	Free Base	Endocrinology	Androgen Receptor	Soluble in DMSO > 10 mM	Endocrinology and Hormones	http://www.apexbt.com/bicalutamide.html	Androgen receptor antagonist	AR	Androgen receptor	101.317	113.902	107.627	81.6674	97.6428	85.6706	94.7351	109.719	105.327	100.009	81.2207	113.051	90.1854	124.206	129.26	126.271	101.746
Heparin sodium	A5066	9041-8-1	B10	L1021-04	6000-20000	(C12H16NS2Na3)20	O[C@@H]1C(OS([O-])(=O)=O)[C@H](OC2[C@@H](COS([O-])(=O)=O)OC(O)C(NS([O-])(=O)=O)[C@H]2O)OC(C([O-])=O)C1O.[Na+].[Na+].[Na+].[Na+]	Free Base	Cardiovascular Disease	Others	Soluble in DMSO	Others	http://www.apexbt.com/heparin-sodium-22464.html		SERPINC1	serpin family C member 1	95.9813	92.9085	104.076	72.9991	81.2784	68.2815	81.1253	131.292	118.152	89.5658	77.2403	95.2643	97.2394	88.3394	84.7639	109.372	91.1851
Meropenem	A5124	96036-03-2	B11	L1021-04	383.46	C17H25N3O5S	CC1C2C(C(=O)N2C(=C1SC3CC(NC3)C(=O)N(C)C)C(=O)O)C(C)O	Free Base	Infection	Antibiotic	Soluble in DMSO > 10 mM	Microbiology & Virology	http://www.apexbt.com/meropenem-22012.html	β-lactam antibiotic of the carbapenem subclass	N/A	N/A	107.787	97.8417	103.396	78.0146	68.4568	80.1122	86.5959	115.385	108.206	82.7547	91.3733	105.53	95.0968	100.26	96.9582	106.324	89.7698
Vehicle			B12	L1021-04											N/A	N/A	100	100	100	100	100	100	100	100	100	100	100	100	100	100	100	100	100
Irinotecan	A5133	97682-44-5	C01	L1021-04	586.68	C33H38N4O6	O=C(OC1)C(O)(CC)C2=C1C(N(CC3=C4N=C5C(C=C(OC(N6CCC(N7CCCCC7)CC6)=O)C=C5)=C3CC)C4=C2)=O	Free Base	Cancer	Topoisomerase	Soluble in DMSO	DNA Damage/DNA Repair	http://www.apexbt.com/irinotecan-22148.html	Topoisomerase I inhibitor	TOP1	Topoisomerase I	114.724	106.173	140.357	111.098	102.423	62.7231	72.141	118.871	106.485	117.226	231.092	132.523	222.695	122.332	119.233	138.953	236.485
Finasteride	A5143	98319-26-7	C02	L1021-04	372.54	C23H36N2O2	CC12CCC3C(C1CCC2C(=O)NC(C)(C)C)CCC4C3(C=CC(=O)N4)C	Free Base	Endocrinology	5-alpha Reductase	Soluble in DMSO > 10 mM	Endocrinology and Hormones	http://www.apexbt.com/finasteride.html	Inhibitor of Type II 5α-reductase	SRD5A2	steroid 5 alpha-reductase 2	121.261	150.024	99.7855	81.9324	80.3412	92.9118	95.0909	143.277	168.158	108.75	96.6913	115.147	124.862	99.6356	92.6766	146.981	139.547
Ondansetron HCl	A5166	99614-01-4	C03	L1021-04	329.82	C18H19N3O.HCl	CC1=NC=CN1CC2CCC3=C(C2=O)C4=CC=CC=C4N3C.Cl	Hydrochloride	Infection	5-HT Receptor	Soluble in DMSO > 10 mM	Neuroscience	http://www.apexbt.com/ondansetron-hcl.html	5-HT3 receptor antagonist	HTR3A	5-HT<sub>3</sub>A	113.59	138.404	103.84	79.5855	80.9972	68.5875	99.2272	134.234	121.26	100.501	86.6999	123.057	111.314	94.7944	98.6383	128.585	106.996
Alfuzosin HCl	A5173	81403-68-1	C04	L1021-04	425.91	C19H27N5O4.HCl	CN(CCCNC(=O)C1CCCO1)C2=NC3=CC(=C(C=C3C(=N2)N)OC)OC.Cl	Hydrochloride		Adrenergic Receptor	Soluble in DMSO > 10 mM	GPCR/G protein	http://www.apexbt.com/alfuzosin-hcl.html	α1 adrenoceptor antagonist,functionally uro-selective	ADRA1A	&alpha;<sub>1A</sub>-adrenoceptor	101.117	105.351	112.717	85.623	97.5491	83.3248	87.5744	139.028	126.515	111.248	98.7863	97.4039	112.6	83.3941	117.987	133.048	143.2
Linezolid	A5181	165800-03-3	C05	L1021-04	337.35	C16H20FN3O4	CC(=O)NCC1CN(C(=O)O1)C2=CC(=C(C=C2)N3CCOCC3)F	Free Base	Infection	Antibiotic	Soluble in DMSO > 10 mM	Microbiology & Virology	http://www.apexbt.com/linezolid.html	Antibacterial reagent	N/A	N/A	97.4487	101.514	110.054	72.3556	89.545	79.8062	81.6145	146.764	126.774	97.5121	90.0841	108.339	103.173	96.0437	100.21	135.415	109.416
Clopidogrel	A5183	120202-66-6	C06	L1021-04	419.9	C16H16ClNO2S.H2SO4	COC(=O)C(C1=CC=CC=C1Cl)N2CCC3=C(C2)C=CS3.OS(=O)(=O)O	Sulfate	Cardiovascular Disease	P2 Receptor	Soluble in DMSO > 10 mM	Neuroscience	http://www.apexbt.com/clopidogrel.html	P2Y12 receptor antagonist	P2RY12	Purinergic receptor P2Y12	103.985	99.7602	100.584	65.1257	88.2141	80.0102	80.0133	140.553	131.267	100.35	81.6236	115.061	118.863	106.091	99.3429	118.951	83.5762
Vecuronium Bromide	A5220	50700-72-6	C07	L1021-04	637.73	C34H57N2O4.Br	CC(=O)OC1CC2CCC3C(C2(CC1N4CCCCC4)C)CCC5(C3CC(C5OC(=O)C)[N+]6(CCCCC6)C)C.[Br-]	Bromide	Neurological Disease	AChR	Soluble in DMSO > 10 mM	Neuroscience	http://www.apexbt.com/vecuronium-bromide-22201.html	Nonpolarizing neuromuscular relaxant	CHRM2	muscarinic AChR	92.3128	77.1771	93.8966	81.9135	93.3877	75.7267	86.1066	157.442	152.622	91.0037	90.0035	145.512	104.656	100.26	120.642	120.883	101.594
Tigecycline	A5226	220620-09-7	C08	L1021-04	585.65	C29H39N5O8	CC(C)(C)NCC(=O)NC1=C(C2=C(CC3CC4C(C(=O)C(=C(C4(C(=O)C3=C2O)O)O)C(=O)N)N(C)C)C(=C1)N(C)C)O	Free Base	Infection		Soluble in DMSO > 10 mM		http://www.apexbt.com/tigecycline-22347.html	Glycylcycline antibiotic	N/A	N/A	87.3103	72.7372	119.967	82.027	111.308	86.4865	117.062	135.542	123.331	101.75	89.7618	121.198	81.9448	113.378	145.356	123.36	80.0152
Tenofovir	A5275	147127-20-6	C09	L1021-04	287.21	C9H14N5O4P	CC(CN1C=NC2=C1N=CN=C2N)OCP(=O)(O)O	Free Base	Infection	Reverse Transcriptase	Soluble in DMSO > 10 mM	Microbiology & Virology	http://www.apexbt.com/tenofovir.html	HIV reverse transcriptase inhibitor	N/A	N/A	95.7812	82.4392	115.972	85.6987	95.4871	109.383	89.2645	122.14	120.422	113.707	92.0985	122.56	106.403	119.365	104.383	124.557	113.434
Ranolazine 2HCl	A5300	95635-56-6	C10	L1021-04	500.46	C24H33N3O4.2HCl	CC1=C(C(=CC=C1)C)NC(=O)CN2CCN(CC2)CC(COC3=CC=CC=C3OC)O.Cl.Cl	Dihydrochloride	Cardiovascular Disease	Calcium Channel	Soluble in DMSO > 10 mM	Membrane Transporter/Ion Channel	http://www.apexbt.com/ranolazine-2hcl.html	Partial fatty acid oxidation inhibitor	SCN5A	Sodium voltage-gated channel alpha subunit 5	102.451	88.7427	137.723	75.8002	95.5621	114.992	112.57	172.369	144.199	107.729	96.9331	124.289	109.238	109.474	100.915	115.468	106.814
Repaglinide	A5316	135062-02-1	C11	L1021-04	452.59	C27H36N2O4	CCOC1=C(C=CC(=C1)CC(=O)NC(CC(C)C)C2=CC=CC=C2N3CCCCC3)C(=O)O	Free Base	Endocrinology	Potassium Channel	Soluble in DMSO > 10 mM	Membrane Transporter/Ion Channel	http://www.apexbt.com/repaglinide-22136.html	Kir6 (KATP) channel blocker	ABCC8	ATP-binding cassette, sub-family C (CFTR/MRP), member 8	87.1769	88.7427	118.31	80.7211	80.6223	92.9118	100.695	139.355	113.324	128.238	106.602	130.535	111.215	88.912	71.5941	128.884	99.2049
Vehicle			C12	L1021-04											N/A	N/A	100	100	100	100	100	100	100	100	100	100	100	100	100	100	100	100	100
Prazosin HCl	A5318	19237-84-4	D01	L1021-04	419.86	C19H21N5O4.HCl	COC1=C(C=C2C(=C1)C(=NC(=N2)N3CCN(CC3)C(=O)C4=CC=CO4)N)OC.Cl	Free Base		Adrenergic Receptor	Soluble in DMSO	GPCR/G protein	http://www.apexbt.com/prazosin-hcl.html	α1 and α2B-adrenoceptor antagonist	Adra1a	&alpha;<sub>1A</sub>-adrenoceptor	154.144	150.024	155.597	134.642	144.768	49.2045	55.7736	115.276	112.928	35.7998	38.0642	129.281	131.422	97.189	119.342	203.613	299.486
Tianeptine sodium	A5322	30123-17-2	D02	L1021-04	458.93	C21H24ClN2NaO4S	CN1C2=CC=CC=C2C(C3=C(S1(=O)=O)C=C(C=C3)Cl)NCCCCCCC(=O)[O-].[Na+]	Sodium Salt		5-HT Receptor	Soluble in DMSO > 10 mM	Neuroscience	http://www.apexbt.com/tianeptine-sodium-22273.html	5-HT uptake facilitator,selective,antidepressant	HTR3A	5-hydroxytryptamine receptor	116.325	147.667	119.967	125.236	118.731	79.7042	90.9546	141.97	142.508	102.469	87.7474	134.252	121.763	96.5122	95.3865	134.68	127.906
Moxifloxacin HCl	A5323	186826-86-8	D03	L1021-04	437.89	C21H24FN3O4.HCl	COC1=C2C(=CC(=C1N3CC4CCCNC4C3)F)C(=O)C(=CN2C5CC5)C(=O)O.Cl	Hydrochloride	Infection	Topoisomerase	Soluble in DMSO > 10 mM	DNA Damage/DNA Repair	http://www.apexbt.com/moxifloxacin-hcl.html	Fluoroquinolone antibiotic	N/A	N/A	127.997	136.047	114.108	125.009	141.113	85.9765	98.6045	145.021	122.311	94.7119	99.4309	123.64	119.654	103.227	122.648	131.796	118.151
TSU-68 (SU6668,Orantinib)	A5331	252916-29-3	D04	L1021-04	310.35	C18H18N2O3	CC1=C(NC(=C1CCC(=O)O)C)C=C2C3=CC=CC=C3NC2=O	Free Base		VEGFR	Soluble in DMSO > 10 mM	Tyrosine Kinase/Adaptors	http://www.apexbt.com/tsu-68-su6668.html	PDGFR/Flk-1/FGFR1 inhibitor,potent and competitive	EGFR	epidermal growth factor receptor	92.3795	66.05	110.823	110.587	135.489	64.1509	57.5527	102.778	120.803	73.3327	108.214	115.644	105.843	56.1166	65.4156	71.5175	48.2557
Ispinesib (SB-715992)	A5343	336113-53-2	D05	L1021-04	517.06	C30H33ClN4O2	CC1=CC=C(C=C1)C(=O)N(CCCN)C(C2=NC3=C(C=CC(=C3)Cl)C(=O)N2CC4=CC=CC=C4)C(C)C	Free Base			Soluble in DMSO > 10 mM		http://www.apexbt.com/ispinesib-sb-715992.html	Kinesin spindle protein (KSP)inhibitor	KIF11	Kinesin spindle protein	34.0237	35.086	45.5426	116.378	128.141	34.1407	35.5234	42.5692	36.9826	20.5279	24.2856	41.1703	56.7944	41.1556	35.5315	32.5203	25.3072
Marbofloxacin	A5346	115550-35-1	D06	L1021-04	362.36	C17H19FN4O4	FC1=C(C2=C(C3=C1[H])N(C([H])=C(C(O[H])=O)C3=O)N(C([H])([H])[H])C([H])([H])O2)N4C([H])([H])C([H])([H])N(C([H])([H])[H])C([H])([H])C4([H])[H]	Free Base	Infection	Antibiotic	Soluble in DMSO	Microbiology & Virology	http://www.apexbt.com/marbofloxacin.html	Fluoroquinolone antibiotic for veterinary use	N/A	N/A	98.6493	99.5958	113.753	123.059	148.423	73.6869	77.3447	168.991	126.149	63.5701	76.2411	99.3489	137.52	140.864	117.119	102.732	94.0156
Ziprasidone HCl	A5350	122883-93-6	D07	L1021-04	449.4	C21H21ClN4OS.HCl	C1CN(CCN1CCC2=C(C=C3C(=C2)CC(=O)N3)Cl)C4=NSC5=CC=CC=C54.Cl	Hydrochloride	Neurological Disease	5-HT Receptor	Soluble in DMSO > 10 mM	Neuroscience	http://www.apexbt.com/ziprasidone-hcl.html	Serotonin and dopamine receptor antagonist	HTR1A	5-HT<sub>1A</sub> receptor	37.3787	54.0788	46.5488	123.078	136.52	34.1305	42.1549	131.401	115.441	19.0937	48.5632	78.6449	57.7833	49.9479	41.7858	29.9895	30.116
Zonisamide	A5354	68291-97-4	D08	L1021-04	212.23	C8H8N2O3S	C1=CC=C2C(=C1)C(=NO2)CS(=O)(=O)N	Free Base	Neurological Disease	Calcium Channel	Soluble in DMSO > 10 mM	Membrane Transporter/Ion Channel	http://www.apexbt.com/zonisamide-22129.html	Antiepileptic with anticonvulsant and mechanistic effect	CA1	carbonic anhydrase 1	95.8479	96.4166	99.0752	118.915	141.169	87.8123	97.8929	132.164	126.606	86.5386	93.5489	135.765	108.381	103.904	129.151	123.169	113.403
Venlafaxine	A5355	99300-78-4	D09	L1021-04	313.86	C17H27NO2.HCl	CN(C)CC(C1=CC=C(C=C1)OC)C2(CCCCC2)O.Cl	Hydrochloride	Neurological Disease	5-HT Receptor	Soluble in DMSO > 10 mM	Neuroscience	http://www.apexbt.com/venlafaxine-22334.html	Dual serotonin/noradrenalin re-uptake inhibitor	SLC6A2	NET	106.12	100.144	105.674	107.01	131.609	110.403	124.801	193.833	144.549	99.404	99.1086	138.898	103.469	131.494	115.656	121.645	121.21
Tranilast	A5375	53902-12-8	D10	L1021-04	327.33	C18H17NO5	COC1=C(C=C(C=C1)C=CC(=O)NC2=CC=CC=C2C(=O)O)OC	Free Base	Respiratory Disease	Angiotensin Receptor	Soluble in DMSO > 10 mM	GPCR/G protein	http://www.apexbt.com/tranilast.html	Angiogenesis inhibitor	#N/A	#N/A	245.723	193.107	107.509	110.152	122.761	707.802	343.937	681.521	344.084	293.558	167.598	391.82	87.911	211.661	245.783	203.368	255.659
Zileuton	A5384	111406-87-2	D11	L1021-04	236.29	C11H12N2O2S	CC(C1=CC2=CC=CC=C2S1)N(C(=O)N)O	Free Base	Respiratory Disease	5-Lipoxygenase	Soluble in DMSO > 10 mM	Metabolism	http://www.apexbt.com/zileuton-22127.html	5-lipoxygenase (5-LOX) inhibitor, orally active	ALOX5	5-LOX	109.788	91.5382	128.431	109.092	114.738	96.5834	126.491	143.604	125.007	112.686	98.2223	136.089	101.492	117.074	150.451	119.577	105.322
Vehicle			D12	L1021-04											N/A	N/A	100	100	100	100	100	100	100	100	100	100	100	100	100	100	100	100	100
Varenicline Tartrate	A5391	375815-87-5	E01	L1021-04	361.35	C13H13N3.C4H6O6	O=C([C@]([C@@](C(O[H])=O)([H])O[H])([H])O[H])O[H].[H][C@@]12C([H])([H])C(C([H])([H])N([H])C2([H])[H])([H])C3=C([H])C4=NC([H])=C([H])N=C4C([H])=C13	Tartrate	Neurological Disease	AChR	Soluble in DMSO	Neuroscience	http://www.apexbt.com/varenicline-tartrate-22146.html	Subtype-selective agonist of α4β2 nicotinic receptors,orally active	CHRNA4	nicotinic acetylcholine receptor &alpha;4 subunit	169.952	168.989	152.874	93.7046	106.134	110.046	102.874	175.855	140.756	127.329	135.207	128.352	138.047	128.943	128.718	152.533	198.897
Iloperidone	A5399	133454-47-4	E02	L1021-04	426.48	C24H27FN2O4	CC(=O)C1=CC(=C(C=C1)OCCCN2CCC(CC2)C3=NOC4=C3C=CC(=C4)F)OC	Free Base	Neurological Disease	5-HT Receptor	Soluble in DMSO > 10 mM	Neuroscience	http://www.apexbt.com/iloperidone.html	Dopamine (D2) and serotonin (5HT2) receptor antagonist	Htr1a	5-HT<sub>1A</sub> receptor	136.068	170.853	172.109	89.4083	86.9207	110.454	101.985	122.794	122.844	130.622	103.218	101.251	102.711	110.255	130.831	148.206	132.836
Fludarabine	A5424	21679-14-1	E03	L1021-04	285.23	C10H12FN5O4	C1=NC2=C(N1C3C(C(C(O3)CO)O)O)N=C(N=C2N)F	Free Base	Cancer	DNA Synthesis	Soluble in DMSO > 10 mM	DNA Damage/DNA Repair	http://www.apexbt.com/fludarabine.html	DNA synthsis inhibitor	RRM1	ribonucleotide reductase catalytic subunit M1	112.123	149.695	170.511	102.127	107.803	107.649	104.876	127.261	115.685	110.453	96.2885	134.273	116.391	158.043	172.183	163.146	136.625
Zibotentan (ZD4054)	A5489	186497-07-4	E04	L1021-04	424.43	C19H16N6O4S	CC1=CN=C(C(=N1)OC)NS(=O)(=O)C2=C(N=CC=C2)C3=CC=C(C=C3)C4=NN=CO4	Free Base		Endothelin Receptor	Soluble in DMSO > 10 mM	GPCR/G protein	http://www.apexbt.com/zibotentan-zd4054.html	ETA receptor antagonist,potent and specific	EDNRA	ET<sub>A</sub> receptor	111.522	132.922	124.732	98.7012	97.118	83.1719	88.1526	143.495	133.734	112.156	98.5446	115.904	116.621	117.074	133.649	162.901	130.645
LY2228820	A5566	862507-23-1	E05	L1021-04	612.74	C24H29FN6.2CH4O3S	CC(C)(C)CN1C2=C(C=CC(=N2)C3=C(N=C(N3)C(C)(C)C)C4=CC=C(C=C4)F)N=C1N.CS(=O)(=O)O.CS(=O)(=O)O	Mesylate		p38	Soluble in DMSO > 10 mM	MAPK Signaling	http://www.apexbt.com/ly2228820.html	P38 MAP kinase inhibitor	MAPK14	p38 MAP kinase	55.1876	61.6101	72.2941	37.796	35.578	36.7517	42.2794	71.0177	57.3169	25.9881	47.693	54.1589	80.9559	59.4482	58.0448	118.624	89.1459
Pimasertib (AS-703026)	A5573	1236699-92-5	E06	L1021-04	431.2	C15H15FIN3O3	C1=CC(=C(C=C1I)F)NC2=C(C=CN=C2)C(=O)NCC(CO)O	Free Base		MEK1/2	Soluble in DMSO > 10 mM	MAPK Signaling	http://www.apexbt.com/pimasertib-as-703026.html	MEK1/2 inhibitor	MAP2K1, MAP2K2	MEK 1/2	70.035	75.5875	115.617	70.8794	70.2563	35.8797	47.8568	139.464	119.538	35.7506	74.7827	72.9178	83.0655	68.3498	60.4295	60.7137	84.2458
Daclatasvir (BMS-790052)	A5618	1214735-16-6	E07	L1021-04	738.88	C40H50N8O6	CC(C)C(C(=O)N1CCCC1C2=NC=C(N2)C3=CC=C(C=C3)C4=CC=C(C=C4)C5=CN=C(N5)C6CCCN6C(=O)C(C(C)C)NC(=O)OC)NC(=O)OC	Free Base	Infection	HCV Protease	Soluble in DMSO > 10 mM	Proteases/Proteasome	http://www.apexbt.com/daclatasvir-bms-790052.html	HCV NS5A inhibitor	N/A	N/A	77.7055	81.8362	87.1791	63.1006	61.4462	54.0031	63.557	110.046	94.5432	17.7353	67.5792	99.5651	72.6164	211.14	51.7905	91.4379	103.77
SAR245409 (XL765)	A5634	1349796-36-6	E08	L1021-04	599.66	C31H29N5O6S	CC1=C(C=C(C=C1)C(=O)NC2=CC=C(C=C2)S(=O)(=O)NC3=NC4=CC=CC=C4N=C3NC5=CC(=CC(=C5)OC)OC)OC	Free Base		PI3K	Soluble in DMSO > 10 mM	PI3K/Akt/mTOR Signaling	http://www.apexbt.com/sar245409-xl765.html	mTOR/PI3K inhibitor	PIK3CD	Phosphatidylinositol-4,5-bisphosphate 3-kinase catalytic subunit delta	83.4417	89.3457	94.9027	78.7149	90.3135	45.5635	63.0678	105.186	71.7718	49.6831	49.6671	101.813	86.9221	78.9693	54.8472	104.5	56.7168
BIRB 796 (Doramapimod)	A5639	285983-48-4	E09	L1021-04	527.66	C31H37N5O3	CC1=CC=C(C=C1)N2C(=CC(=N2)C(C)(C)C)NC(=O)NC3=CC=C(C4=CC=CC=C43)OCCN5CCOCC5	Free Base		p38	Soluble in DMSO > 10 mM	MAPK Signaling	http://www.apexbt.com/birb-796-doramapimod.html	P38 MAPK inhibitor,cell permeable and highly selective	MAPK11	mitogen-activated protein kinase 11	109.055	167.29	87.4454	57.1388	67.0509	95.4105	84.1497	115.82	90.3241	107.123	79.9396	89.6237	71.0672	50.8745	46.0944	169.596	102.477
Tazarotene	A5710	118292-40-3	E10	L1021-04	351.46	C21H21NO2S	CCOC(=O)C1=CN=C(C=C1)C#CC2=CC3=C(C=C2)SCCC3(C)C	Free Base	Inflammation	RARs	Soluble in DMSO > 10 mM	Others	http://www.apexbt.com/tazarotene.html	Topical retinoid;antiproliferative;inducer of TIG3 tumor suppressor	RARA	Retinoic acid receptor-&alpha;	107.587	175.238	97.862	92.2283	115.038	121.52	123.778	195.576	181.105	111.399	142.136	108.037	113.49	190.109	177.495	203.803	161.309
Fasudil (HA-1077) HCl	A5734	105628-07-7	E11	L1021-04	327.83	C14H17N3O2S.HCl	C1CNCCN(C1)S(=O)(=O)C2=CC=CC3=C2C=CN=C3.Cl	Hydrochloride		ROCK	Soluble in DMSO > 10 mM	TGF-β / Smad Signaling	http://www.apexbt.com/fasudil-ha-1077-hcl.html	Protein kinase inhibitor	ROCK1	Rho associated coiled-coil containing protein kinase 1	68.6343	94.5529	121.713	67.3969	53.3296	85.3136	89.3534	100.697	83.5155	62.8512	75.8302	93.4057	76.2093	83.4982	75.7672	96.3908	90.8655
Vehicle			E12	L1021-04											N/A	N/A	100	100	100	100	100	100	100	100	100	100	100	100	100	100	100	100	100
Sulfasalazine	A5770	599-79-1	F01	L1021-04	398.39	C18H14N4O5S	C1=CC=NC(=C1)NS(=O)(=O)C2=CC=C(C=C2)NN=C3C=CC(=O)C(=C3)C(=O)O	Free Base	Inflammation	Others	Soluble in DMSO > 10 mM	Others	http://www.apexbt.com/sulfasalazine.html	NF-κB activation inhibitor	SLC46A1	Proton-coupled folate transporter	183.892	227.859	179.803	96.941	103.96	111.066	98.7825	199.39	162.979	112.875	125.699	123.749	137.19	141.645	179.663	123.387	220.658
Natamycin	A5786	7681-93-8	F02	L1021-04	665.73	C33H47NO13	O[C@](C1)(C[C@H](C[C@H]2O[C@@H]2/C=C\C(O[C@H](C)C/C=C\C=C/C=C\C=C/[C@@H]3O[C@@H]([C@H]([C@H]4N)O)O[C@H](C)[C@H]4O)=O)O)O[C@](C3)([H])[C@H](C(O)=O)[C@H]1O	Free Base	Infection	Antibiotic	Soluble in DMSO	Microbiology & Virology	http://www.apexbt.com/natamycin.html	Antifungal macrolide polyene	N/A	N/A	181.557	271.819	215.669	122.586	190.075	96.4814	109.457	223.36	175.317	134.481	107.972	137.083	146.024	145.549	143.513	210.879	287.617
Ibuprofen Lysine	A5791	57469-77-9	F03	L1021-04	352.47	C19H32N2O4	CC(C)CC1=CC=C(C=C1)C(C)C(=O)O.C(CCN)CC(C(=O)O)N	Free Base	Inflammation	COX	Soluble in DMSO	Neuroscience	http://www.apexbt.com/ibuprofen-lysine.html	COX inhibitor	ASIC1	ASIC1	142.071	274.834	162.077	111.798	153.016	82.3049	87.352	186.206	153.993	114.388	98.0611	130.297	138.08	126.184	134.95	156.288	247.746
Quizartinib (AC220)	A5793	950769-58-1	F04	L1021-04	560.67	C29H32N6O4S	CC(C)(C)C1=CC(=NO1)NC(=O)NC2=CC=C(C=C2)C3=CN4C5=C(C=C(C=C5)OCCN6CCOCC6)SC4=N3	Free Base		FLT3	Soluble in DMSO > 10 mM	Tyrosine Kinase/Adaptors	http://www.apexbt.com/quizartinib-ac220.html	FLT3 inhibitor,potent and selective	CSF1R	colony stimulating factor 1 receptor	148.474	187.187	126.626	125.69	166.175	71.5961	76.9	217.368	168.767	82.4142	80.5761	112.359	111.117	105.882	82.1083	156.751	195.092
Dapagliflozin	A5854	461432-26-8	F05	L1021-04	408.87	C21H25ClO6	CCOC1=CC=C(C=C1)CC2=C(C=CC(=C2)C3C(C(C(C(O3)CO)O)O)O)Cl	Free Base	Metabolic Disease	SGLT	Soluble in DMSO > 10 mM	Metabolism	http://www.apexbt.com/dapagliflozin.html	SGLT2 inhibitor,potent and selective	SLC5A1	Sodium/glucose cotransporter 1	105.986	118.342	128.401	82.1784	75.43	79.0923	88.9087	119.743	85.8459	96.0363	83.1546	112.597	109.732	94.5341	120.317	136.34	123.051
Aztreonam	A5931	78110-38-0	F06	L1021-04	435.43	C13H17N5O8S2	CC1C(C(=O)N1S(=O)(=O)O)NC(=O)C(=NOC(C)(C)C(=O)O)C2=CSC(=N2)N	Free Base	Infection	Antibiotic	Soluble in DMSO > 10 mM	Microbiology & Virology	http://www.apexbt.com/aztreonam.html		N/A	N/A	106.853	100.856	114.493	98.0009	93.7626	78.3784	90.4209	144.149	102.129	101.296	91.6956	112.791	108.546	106.819	128.176	128.612	124.269
Candesartan	A5932	139481-59-7	F07	L1021-04	440.45	C24H20N6O3	CCOC1=NC2=CC=CC(=C2N1CC3=CC=C(C=C3)C4=CC=CC=C4C5=NNN=N5)C(=O)O	Free Base	Cardiovascular Disease	RAAS	Soluble in DMSO > 10 mM	Endocrinology and Hormones	http://www.apexbt.com/candesartan.html	Angiotensin II receptor 1 (AT1) antagonist	AGTR1	AT<sub>1</sub> receptor	94.1137	101.788	109.344	82.3488	81.9532	80.3162	91.5328	128.459	96.0512	95.2039	92.0179	121.782	100.898	128.735	126.983	123.223	130.66
Cyclosporine	A5938	79217-60-0	F08	L1021-04	1202.61	C62H111N11O12	CCC1C(=O)N(CC(=O)N(C(C(=O)NC(C(=O)N(C(C(=O)NC(C(=O)NC(C(=O)N(C(C(=O)N(C(C(=O)N(C(C(=O)N(C(C(=O)N1)C(C(C)CC=CC)O)C)C(C)C)C)CC(C)C)C)CC(C)C)C)C)C)CC(C)C)C)C(C)C)CC(C)C)C)C	Free Base	Immunology	Others	Soluble in DMSO > 10 mM	Others	http://www.apexbt.com/cyclosporine.html	Immunosuppressant drug	PPIA	Cyclophilin A (peptidylprolyl isomerase A)	71.7692	58.3762	74.1289	41.2217	47.6498	39.7654	47.0117	93.5389	65.9533	18.6018	25.7521	55.2827	96.1187	41.4784	33.808	40.249	59.1973
Irbesartan	A5970	138402-11-6	F09	L1021-04	428.53	C25H28N6O	CCCCC1=NC2(CCCC2)C(=O)N1CC3=CC=C(C=C3)C4=CC=CC=C4C5=NNN=N5	Free Base	Cardiovascular Disease	Angiotensin Receptor	Soluble in DMSO	GPCR/G protein	http://www.apexbt.com/irbesartan-22336.html	Angiotensin II inhibitor	AGTR1	AT<sub>1</sub> receptor	87.7772	84.9058	107.124	99.25	107.015	108.516	101.54	99.9455	65.405	97.3607	91.8568	104.665	91.8006	112.181	115.548	117.808	144.158
Perindopril Erbumine	A8019	107133-36-8	F10	L1021-04	441.6	C19H32N2O5.C4H11N	CCCC(C(=O)OCC)NC(C)C(=O)N1C2CCCCC2CC1C(=O)O.CC(C)(C)N	t-Butylamine		RAAS	Soluble in DMSO	Endocrinology and Hormones	http://www.apexbt.com/perindopril-erbumine.html	ACE inhibitor	ACE	Angiotensin-converting enzyme	93.7802	76.026	107.894	72.1474	72.7307	97.0933	99.2272	134.125	94.5432	87.1819	103.057	101.337	93.5146	132.535	124.599	120.91	118.258
Rapamycin (Sirolimus)	A8167	53123-88-9	F11	L1021-04	914.18	C51H79NO13	O[C@H]1[C@H](OC)C[C@H](C[C@@H](C)[C@H](CC([C@H](C)/C=C(C)/[C@H]([C@@H](OC)C([C@@H](C[C@@H](/C=C/C=C/C=C(C)/[C@@H](OC)C[C@@H]2CC[C@@H](C)[C@@](C(C(N3[C@H]4CCCC3)=O)=O)(O)O2)C)C)=O)O)=O)OC4=O)CC1	Free Base	Immunology	mTOR	Soluble in DMSO > 10 mM	PI3K/Akt/mTOR Signaling	http://www.apexbt.com/rapamycin.html	Original antifungal antibiotic	FKBP1A	FK506 binding protein 1A	35.0842	45.7143	57.1429	27.5947	23.4313	40.5048	43.5159	89.4857	48.2388	36.6474	24.4951	69.6113	51.5863	35.8303	43.2599	111.113	45.6839
Vehicle			F12	L1021-04											N/A	N/A	100	100	100	100	100	100	100	100	100	100	100	100	100	100	100	100	100
Everolimus (RAD001)	A8169	159351-69-6	G01	L1021-04	958.22	C53H83NO14	OCCO[C@H]1[C@H](OC)C[C@H](C[C@H](C)[C@H](CC([C@H](C)/C=C(C)/[C@@H](O)[C@H]2OC)=O)OC([C@@H]3CCCCN3C(C([C@@]4(O)[C@H](C)CC[C@@H](C[C@H](OC)/C(C)=C/C=C/C=C/[C@@H](C)C[C@@H](C)C2=O)O4)=O)=O)=O)CC1	Free Base	Cancer	mTOR	Soluble in DMSO > 10 mM	PI3K/Akt/mTOR Signaling	http://www.apexbt.com/everolimus.html	MTOR inhibitor	MTOR	mechanistic target of rapamycin kinase	189.695	302.843	179.271	48.2434	62.196	38.4855	45.3216	184.572	135.212	30.2526	24.6724	69.849	101.59	55.1796	54.6304	232.541	238.159
Entinostat (MS-275,SNDX-275)	A8171	209783-80-2	G02	L1021-04	376.4	C21H20N4O3	C1=CC=C(C(=C1)N)NC(=O)C2=CC=C(C=C2)CNC(=O)OCC3=CN=CC=C3	Free Base		HDAC	Soluble in DMSO > 10 mM	DNA Damage/DNA Repair	http://www.apexbt.com/ms-275.html	HDAC1 and HDAC3 inhibitor	HDAC1	histone deacetylase 1	2631.98	2996.64	1778.21	476.945	478.373	63.641	87.8412	1724.78	1725.75	209.933	28.806	108.599	375.113	53.4617	63.8981	2365.41	1524.82
Romidepsin (FK228, depsipeptide)	A8173	128517-07-7	G03	L1021-04	540.7	C24H36N4O6S2	CC=C1C(=O)NC(C(=O)OC2CC(=O)NC(C(=O)NC(CSSCCC=C2)C(=O)N1)C(C)C)C(C)C	Free Base	Cancer	HDAC	Soluble in DMSO > 10 mM	DNA Damage/DNA Repair	http://www.apexbt.com/romidepsin-fk228-depsipeptide.html	HDAC1/HDAC2 inhibitor,potent and selective	HDAC1	histone deacetylase 1	2670	4740.8	1394.39	553.408	505.178	31.4533	37.3203	627.479	577.13	97.8905	57.1204	176.697	1060.4	70.8485	61.4051	717.08	1078.79
Panobinostat (LBH589)	A8178	404950-80-7	G04	L1021-04	349.43	C21H23N3O2	CC1=C(C2=CC=CC=C2N1)CCNCC3=CC=C(C=C3)C=CC(=O)NO	Free Base	Cancer	HDAC	Soluble in DMSO > 10 mM	DNA Damage/DNA Repair	http://www.apexbt.com/panobinostat-lbh589.html	HDAC inhibitor	HDAC1	histone deacetylase 1	360.98	827.133	1235.48	574.038	499.555	34.4161	38.6768	1850.08	2321.31	92.101	44.4458	129.54	954.594	51.1504	38.7941	938.327	854.023
Semagacestat (LY450139)	A8190	425386-60-3	G05	L1021-04	361.44	C19H27N3O4	CC(C)C(C(=O)NC(C)C(=O)NC1C2=CC=CC=C2CCN(C1=O)C)O	Free Base		Gap Junction	Soluble in DMSO > 10 mM	Neuroscience	http://www.apexbt.com/semagacestat-ly450139.html	γ-secretase inhibitor	PSEN1	presenilin 1	123.995	163.398	179.803	95.408	66.6573	69.8623	70.0951	191.981	176.84	76.3599	66.0402	105.681	119.324	87.2462	117.174	162.003	167.548
DAPT (GSI-IX)	A8200	208255-80-5	G06	L1021-04	432.46	C23H26F2N2O4	CC(C(=O)NC(C1=CC=CC=C1)C(=O)OC(C)(C)C)NC(=O)CC2=CC(=CC(=C2)F)F	Free Base	Cancer	Amyloid β	Soluble in DMSO > 10 mM	Neuroscience	http://www.apexbt.com/dapt.html	γ-secretase inhibitor,potent and specific	PSEN1	Presenilin 1	101.651	120.808	130.147	58.6151	61.5961	73.9929	74.3648	141.425	105.495	68.5649	59.6666	114.996	104.458	122.644	108.99	115.359	109.355
Amprenavir (agenerase)	A8201	161814-49-9	G07	L1021-04	505.63	C25H35N3O6S	CC(C)CN(CC(C(CC1=CC=CC=C1)NC(=O)OC2CCOC2)O)S(=O)(=O)C3=CC=C(C=C3)N	Free Base	Infection	HIV Protease	Soluble in DMSO > 10 mM	Proteases/Proteasome	http://www.apexbt.com/amprenavir-agenerase-16605.html	HIV-1 protease inhibitor	N/A	N/A	88.5109	104.09	114.907	54.5648	59.0093	84.9567	72.6747	129.767	94.9697	88.809	82.3488	99.1112	104.392	108.225	97.6086	107.657	120.936
Abiraterone acetate	A8202	154229-18-2	G08	L1021-04	391.55	C26H33NO2	CC(=O)OC1CCC2(C3CCC4(C(C3CC=C2C1)CC=C4C5=CN=CC=C5)C)C	acetate	Cancer	P45	Soluble in DMSO	Metabolism	http://www.apexbt.com/abiraterone-acetate.html	Cytochrome p450 17a1 inhibitor	CYP17A1	CYP17A1	86.71	106.667	97.9803	61.2837	63.9955	81.1831	109.857	152.866	80.7433	45.7856	85.733	87.6138	88.7351	59.8126	76.255	167.609	83.9718
Ritonavir	A8203	155213-67-5	G09	L1021-04	720.9	C37H48N6O5S2	CC(C)C1=NC(=CS1)CN(C)C(=O)NC(C(C)C)C(=O)NC(CC2=CC=CC=C2)CC(C(CC3=CC=CC=C3)NC(=O)OCC4=CN=CS4)O	Free Base	Infection	HIV Protease	Soluble in DMSO > 10 mM	Proteases/Proteasome	http://www.apexbt.com/ritonavir.html	HIV protease inhibitor	CYP3A4	CYP3A4	69.368	74.6557	96.0568	41.0703	41.8389	60.7343	64.5355	93.3973	70.5381	48.5858	47.7816	98.009	83.56	60.0729	55.4434	77.5861	77.3521
Lopinavir	A8204	192725-17-0	G10	L1021-04	628.81	C37H48N4O5	CC1=C(C(=CC=C1)C)OCC(=O)NC(CC2=CC=CC=C2)C(CC(CC3=CC=CC=C3)NC(=O)C(C(C)C)N4CCCNC4=O)O	Free Base	Infection	HIV Protease	Soluble in DMSO > 10 mM	Proteases/Proteasome	http://www.apexbt.com/lopinavir.html	HIV protease inhibitor,highly potent	N/A	N/A	84.2421	81.7814	116.357	50.7795	45.1568	64.5589	82.593	107.856	85.0082	42.9855	71.6483	101.856	88.4054	98.126	89.208	70.2112	77.2912
Atazanavir	A8205	198904-31-3	G11	L1021-04	704.9	C38H52N6O7	CC(C)(C)C(C(=O)NC(CC1=CC=CC=C1)C(CN(CC2=CC=C(C=C2)C3=CC=CC=N3)NC(=O)C(C(C)(C)C)NC(=O)OC)O)NC(=O)OC	Free Base	Infection	HIV Integrase	Soluble in DMSO	Proteases/Proteasome	http://www.apexbt.com/atazanavir-16735.html	HIV protease inhibitor,highly potent	N/A	N/A	87.8439	88.8523	151.276	49.379	53.817	74.6048	72.8081	86.0209	78.2301	58.8781	56.0971	80.0065	74.4953	78.0323	85.3059	109.181	93.346
Vehicle			G12	L1021-04											N/A	N/A	100	100	100	100	100	100	100	100	100	100	100	100	100	100	100	100	100
Darunavir	A8206	635728-49-3	H01	L1021-04	593.73	C27H37N3O7S.C2H5OH	CCO.CC(C)CN(CC(C(CC1=CC=CC=C1)NC(=O)OC2COC3C2CCO3)O)S(=O)(=O)C4=CC=C(C=C4)N	Ethanolate	Infection	HIV Protease	Soluble in DMSO > 10 mM	Proteases/Proteasome	http://www.apexbt.com/darunavir-16604.html	HIV-1 protease inhibitor	N/A	N/A	197.899	210.922	191.611	95.7108	79.1227	104.131	114.794	162.672	162.37	102.015	117.48	111.841	133.696	96.252	99.5055	129.836	181.853
AZD6244 (Selumetinib)	A8207	606143-52-6	H02	L1021-04	457.69	C17H15BrClFN4O3	CN1C=NC2=C1C=C(C(=C2F)NC3=C(C=C(C=C3)Br)Cl)C(=O)NOCCO	Free Base		MEK1/2	Soluble in DMSO > 10 mM	MAPK Signaling	http://www.apexbt.com/azd6244-selumetinib.html	MEK inhibitor	MAP2K1	mitogen-activated protein kinase kinase 1	148.474	309.366	244.285	93.2882	75.4862	85.7216	73.6977	213.663	288.336	66.9757	98.8669	83.8966	111.611	92.7642	91.6469	163.717	175.157
GDC-0941	A8210	957054-30-7	H03	L1021-04	513.64	C23H27N7O3S2	CS(=O)(=O)N1CCN(CC1)CC2=CC3=C(S2)C(=NC(=N3)C4=C5C=NNC5=CC=C4)N6CCOCC6	Free Base		PI3K	Soluble in DMSO > 10 mM	PI3K/Akt/mTOR Signaling	http://www.apexbt.com/gdc-0941.html	PI3K inhibitor,potent and selective	PIK3CA	Phosphatidylinositol-4,5-bisphosphate 3-kinase catalytic subunit alpha	144.072	236.903	217.445	99.0229	78.073	61.3972	65.9143	1962.3	2322.84	88.6955	89.7618	94.7889	114.083	93.0245	88.3409	141.348	150.23
Lapatinib	A8218	231277-92-2	H04	L1021-04	581.06	C29H26ClFN4O4S	CS(=O)(=O)CCNCC1=CC=C(O1)C2=CC3=C(C=C2)N=CN=C3NC4=CC(=C(C=C4)OCC5=CC(=CC=C5)F)Cl	Free Base	Neurological Disease	EGFR	Soluble in DMSO > 10 mM	JAK/STAT Signaling	http://www.apexbt.com/lapatinib.html	EGFR/HER2 inhibitor,potent,selective and reversible	EGFR	epidermal growth factor receptor	67.7005	156.656	167.67	53.6753	48.6433	36.8995	44.4721	683.373	1067.44	27.3541	51.2384	45.4278	98.8216	42.4883	41.8291	103.711	103.618
Gefitinib (ZD1839)	A8219	184475-35-2	H05	L1021-04	446.9	C22H24ClFN4O3	COC1=C(C=C2C(=C1)N=CN=C2NC3=CC(=C(C=C3)F)Cl)OCCCN4CCOCC4	Free Base	Cancer	EGFR	Soluble in DMSO > 10 mM	JAK/STAT Signaling	http://www.apexbt.com/gefitinib-zd1839.html	Selective EGFR inhibitor	EGFR	epidermal growth factor receptor	59.6165	131.607	94.7548	51.2905	53.1609	46.2672	49.369	129.113	127.52	62.435	93.3877	55.2827	109.996	64.4456	62.218	80.3347	97.5613
Nilotinib(AMN-107)	A8232	641571-10-0	H06	L1021-04	529.53	C28H22F3N7O	CC1=C(C=C(C=C1)C(=O)NC2=CC(=CC(=C2)N3C=C(N=C3)C)C(F)(F)F)NC4=NC=CC(=N4)C5=CN=CC=C5	Free Base	Cancer	Bcr-Abl	Soluble in DMSO > 10 mM	TGF-β / Smad Signaling	http://www.apexbt.com/nilotinib-amn-107.html	Bcr-Abl kinase inhibitor,selective	ABL1	ABL proto-oncogene 1, non-receptor tyrosine kinase	61.5374	148.325	92.0914	47.6756	47.9873	74.5538	63.646	73.3275	76.5851	104.664	75.5804	79.7688	76.6049	81.8844	100.752	132.041	133.186
Erlotinib Hydrochloride	A8234	183319-69-9	H07	L1021-04	429.91	C22H24ClN3O4	COCCOC1=C(C=C2C(=C1)C(=NC=N2)NC3=CC=CC(=C3)C#C)OCCOC.Cl	Hydrochloride	Cancer	EGFR	Soluble in DMSO	JAK/STAT Signaling	http://www.apexbt.com/erlotinib-hydrochloride.html	Selective EGFR inhibitor	EGFR	epidermal growth factor receptor	50.0517	100.144	100.2	51.1391	53.6482	53.8501	42.1015	88.1783	80.7738	50.6669	67.4019	50.0311	104.227	65.695	73.9245	87.1926	94.2134
Regorafenib	A8236	755037-03-7	H08	L1021-04	500.83	C21H15ClF4N4O3.H2O	CNC(=O)C1=NC=CC(=C1)OC2=CC(=C(C=C2)NC(=O)NC3=CC(=C(C=C3)Cl)C(F)(F)F)F	Free Base	Cancer	c-RET	Soluble in DMSO > 10 mM	Tyrosine Kinase/Adaptors	http://www.apexbt.com/regorafenib.html	Inhibitor of VEGFR/PDGFR/FGFR/mutant kit/RET/Raf-1	BRAF	B-Raf proto-oncogene, serine/threonine kinase	19.5698	25.5101	39.6538	114.297	120.662	25.2779	35.8792	43.9093	45.8475	10.4626	15.8816	48.0212	43.4775	79.0213	87.0944	21.9152	63.6256
Sorafenib Tosylate	A8245	475207-59-1	H09	L1021-04	637.03	C21H16ClF3N4O3.C7H8O3S	CC1=CC=C(C=C1)S(=O)(=O)O.CNC(=O)C1=NC=CC(=C1)OC2=CC=C(C=C2)NC(=O)NC3=CC(=C(C=C3)Cl)C(F)(F)F	Tosylate	Cancer	Raf	Soluble in DMSO > 10 mM	MAPK Signaling	http://www.apexbt.com/sorafenib-tosylate.html	Raf kinases and tyrosine kinases inhibitor	BRAF	B-Raf proto-oncogene, serine/threonine kinase	22.2044	21.876	45.9274	83.314	81.8595	31.8562	32.4768	54.8486	28.9859	9.67174	19.5719	65.505	63.9473	77.6158	33.4449	16.0452	21.031
Afatinib (BIBW2992)	A8247	439081-18-2	H10	L1021-04	485.94	C24H25ClFN5O3	CN(C)CC=CC(=O)NC1=C(C=C2C(=C1)C(=NC=N2)NC3=CC(=C(C=C3)F)Cl)OC4CCOC4	Free Base	Cancer	EGFR	Soluble in DMSO > 10 mM	JAK/STAT Signaling	http://www.apexbt.com/afatinib-bibw2992.html	Irreversible EGFR/HER2 inhibitor	EGFR	epidermal growth factor receptor	25.4327	25.7787	55.3969	18.4419	18.97	32.7894	36.4219	48.7143	39.8157	16.3504	13.843	47.7186	73.4734	44.4977	42.3169	23.2758	37.6032
Nintedanib (BIBF 1120)	A8252	928326-83-4	H11	L1021-04	539.62	C31H33N5O4	CN1CCN(CC1)CC(=O)N(C)C2=CC=C(C=C2)NC(=C3C4=C(C=C(C=C4)C(=O)OC)NC3=O)C5=CC=CC=C5	Free Base	Respiratory Disease	PDGFR	Soluble in DMSO	Tyrosine Kinase/Adaptors	http://www.apexbt.com/nintedanib-bibf-1120.html	VEGFR/PDGFR/FGFR inhibitor	FGFR1	fibroblast growth factor receptor 1	56.8951	84.1932	85.4628	33.2158	36.5528	75.8287	54.6172	54.9466	39.0998	83.8899	18.8387	63.6248	59.0029	79.3337	63.1394	98.5679	79.8326
Vehicle			H12	L1021-04											N/A	N/A	100	100	100	100	100	100	100	100	100	100	100	100	100	100	100	100	100
Sunitinib malate	A8255	341031-54-7	A01	L1021-05	532.56	C22H27FN4O2.C4H6O5	CCN(CC)CCNC(=O)C1=C(NC(=C1C)C=C2C3=C(C=CC(=C3)F)NC2=O)C.C(C(C(=O)O)O)C(=O)O	Malate	Cancer	VEGFR	Soluble in DMSO > 10 mM	Tyrosine Kinase/Adaptors	http://www.apexbt.com/sunitinib-malate.html	VEGFR/PDGFRβ/ KIT/ FLT3/RET/CSF-1R inhibitor	FGFR1	fibroblast growth factor receptor 1	50.4566	24.9827	128.225	14.5288	16.1529	22.871	40.4315	33.8358	49.5584	10.9415	11.6913	73.5864	110.889	56.9097	59.2462	34.7743	136.797
Crenolanib (CP-868596)	A8307	670220-88-9	A02	L1021-05	443.54	C26H29N5O2	CC1(COC1)COC2=CC3=C(C=C2)N(C=N3)C4=NC5=C(C=CC=C5N6CCC(CC6)N)C=C4	Free Base		PDGFR	Soluble in DMSO > 10 mM	Tyrosine Kinase/Adaptors	http://www.apexbt.com/crenolanib-cp-868596.html	PDGFR-β inhibitor,potent and selective	CSF1R	colony stimulating factor 1 receptor	56.2887	25.87	401.597	40.932	27.099	25.9375	44.1154	62.7159	57.8999	11.0028	14.3877	729.321	275.283	43.7238	9.40704	38.5814	125.297
Maraviroc	A8311	376348-65-1	A03	L1021-05	513.67	C29H41F2N5O	CC1=NN=C(N1C2CC3CCC(C2)N3CCC(C4=CC=CC=C4)NC(=O)C5CCC(CC5)(F)F)C(C)C	Free Base	Inflammation	HIV	Soluble in DMSO > 10 mM	Microbiology & Virology	http://www.apexbt.com/maraviroc.html	Selective CCR5 antagonist,antiretroviral agent	CCR5	CCR5	118.763	101.816	163.135	89.7362	87.9555	72.7125	110.061	109.941	135.749	98.3872	93.3368	208.455	128.939	84.0545	63.3166	136.759	116.955
Temsirolimus	A8314	162635-04-3	A04	L1021-05	1030.29	C56H87NO16	CO[C@@H]1C[C@H](C[C@@H](C)[C@@H](OC([C@]2([H])CCCCN2C(C([C@]3(O)O[C@@](C[C@H](OC)/C(C)=C/C=C/C=C/[C@H](C[C@@H](C)C4=O)C)([H])CC[C@H]3C)=O)=O)=O)CC([C@H](C)/C=C(C)/[C@@H](O)[C@H]4OC)=O)CC[C@H]1OC(C(CO)(C)CO)=O	Free Base	Cancer	mTOR	Soluble in DMSO > 10 mM	PI3K/Akt/mTOR Signaling	http://www.apexbt.com/temsirolimus.html	MTOR inhibitor	MTOR	mechanistic target of rapamycin kinase	32.7658	30.8166	45.1888	21.5059	24.6988	31.8315	52.9185	31.6058	29.3004	32.7669	20.5756	57.5388	54.2811	32.6211	16.6533	96.4386	26.328
PD 0332991 (Palbociclib) HCl	A8316	827022-32-2	A05	L1021-05	483.99	C24H30ClN7O2	O=C1N(C2=NC(NC3=NC=C(C=C3)N4CCNCC4)=NC=C2C(C)=C1C(C)=O)C5CCCC5.Cl	Hydrochloride	Cancer	Cyclin-Dependent Kinases	Soluble in DMSO	Cell Cycle/Checkpoint	http://www.apexbt.com/pd-0332991-palbociclib-hcl.html	CDK4/6 inhibitor,highly selective	CDK4	cyclin dependent kinase 4	81.8851	185.387	113.688	83.2505	82.4776	83.3257	94.2085	136.371	127.744	79.1423	93.1294	141.194	152.246	132.245	88.0402	114.875	142.341
Fludarabine Phosphate (Fludara)	A8317	75607-67-9	A06	L1021-05	365.21	C10H13FN5O7P	C1=NC2=C(N1C3C(C(C(O3)COP(=O)(O)O)O)O)N=C(N=C2N)F	Phosphate	Cancer	DNA Synthesis	Soluble in DMSO > 10 mM	DNA Damage/DNA Repair	http://www.apexbt.com/fludarabine-phosphate-fludara.html	Inhibits STAT1 activation and DNA synthesis	RRM1	ribonucleotide reductase catalytic subunit M1	112.813	89.7269	105.795	95.0664	101.389	104.107	149.943	106.362	124.253	110.388	85.8007	133.869	124.071	91.6139	105.98	132.562	129.964
Dacomitinib (PF299804, PF299)	A8319	1110813-31-4	A07	L1021-05	469.94	C24H25ClFN5O2	COC1=C(C=C2C(=C1)N=CN=C2NC3=CC(=C(C=C3)F)Cl)NC(=O)C=CCN4CCCCC4	Free Base		EGFR	Soluble in DMSO > 10 mM	JAK/STAT Signaling	http://www.apexbt.com/dacomitinib-pf299804-pf299.html	HER inhibitor	EGFR	epidermal growth factor receptor	36.9426	32.0144	55.0636	27.6526	31.7832	37.369	50.4656	48.5925	46.2919	21.328	23.2443	49.833	56.9952	34.9533	14.2362	39.151	106.563
Cisplatin	A8321	15663-27-1	A08	L1021-05	300.05	Cl2H6N2Pt	N.N.Cl[Pt+2]Cl	Free Base	Cancer	Caspase	Soluble in DMSO > 10 mM	Apoptosis	http://www.apexbt.com/cisplatin.html	Inhibits DNA synthesis,chemotherapy drug	N/A	N/A	113.284	114.682	117.139	91.8313	107.951	103.742	129.911	122.881	142.296	17.0105	110.898	124.219	119.074	85.4719	47.7889	149.499	128.378
Tivantinib (ARQ 197)	A8325	905854-02-6	A09	L1021-05	369.42	C23H19N3O2	O=C([C@H](C(C1=CC=C2)=CN3C1=C2CCC3)[C@@H]4C5=CNC6=CC=CC=C56)NC4=O	Free Base		c-MET	Soluble in DMSO > 10 mM	Tyrosine Kinase/Adaptors	http://www.apexbt.com/tivantinib-arq-197.html	C-Met inhibitor,non-ATP-competitive	MET	MET proto-oncogene, receptor tyrosine kinase	146.686	175.073	124.774	85.0992	78.5096	99.6911	114.649	128.846	164.868	48.0764	54.9512	81.0014	110.932	50.3382	36.7789	62.6237	67.6509
LDK378	A8328	1032900-25-6	A10	L1021-05	558.14	C28H36ClN5O3S	CC1=CC(=C(C=C1C2CCNCC2)OC(C)C)NC3=NC=C(C(=N3)NC4=CC=CC=C4S(=O)(=O)C(C)C)Cl	Free Base		ALK	Soluble in DMSO > 10 mM	Tyrosine Kinase/Adaptors	http://www.apexbt.com/ldk378.html	Potent ALK inhibitor	ALK	ALK RTK	29.0309	39.7449	44.5648	24.7718	24.9504	42.3313	48.6032	30.1007	28.4593	16.6213	18.4392	37.7837	29.2558	39.6134	15.5075	26.3205	131.511
CX-4945 (Silmitasertib)	A8330	1009820-21-6	A11	L1021-05	349.77	C19H12ClN3O2	C1=CC(=CC(=C1)Cl)NC2=C3C=CN=CC3=C4C=CC(=CC4=N2)C(=O)O	Free Base		PKC	Soluble in DMSO > 10 mM	TGF-β / Smad Signaling	http://www.apexbt.com/cx-4945-silmitasertib.html	CK2 inhibitor	CSNK2A1	casein kinase 2, alpha 1 polypeptide subunit	70.9867	158.824	106.089	83.7589	72.2962	99.1645	99.7956	69.7915	90.0182	19.4072	37.5629	110.879	136.694	176.442	208.141	82.6488	103.378
Vehicle			A12	L1021-05											N/A	N/A	100	100	100	100	100	100	100	100	100	100	100	100	100	100	100	100	100
Bleomycin Sulfate	A8331	9041-93-4	B01	L1021-05	1512.6	C55H85N17O25S4	CC1=C(N=C(N=C1N)C(CC(=O)N)NCC(C(=O)N)N)C(=O)NC(C(C2=CN=CN2)OC3C(C(C(C(O3)CO)O)O)OC4C(C(C(C(O4)CO)O)OC4C(C(C(C(O4)CO)O)OC(=O)N)O)C(=O)NC(C)C(C(C)C(=O)NC(C(C)O)C(=O)NCCC5=NC(=CS5)C6=NC(=CS6)C(=O)NCCC[S+](C)C)O.OS(=O)(=O)[O-]	Sulfate	Cancer	DNA Synthesis	Soluble in DMSO > 10 mM	DNA Damage/DNA Repair	http://www.apexbt.com/bleomycin-sulfate.html	Chemotherapy agent, induces DNA strand break	N/A	N/A	118.822	114.294	83.4396	114.092	104.776	77.8976	76.1299	80.8865	119.038	50.3469	71.973	205.366	106.279	55.8789	22.5477	105.072	155.364
Canagliflozin	A8333	842133-18-0	B02	L1021-05	444.52	C24H25FO5S	CC1=C(C=C(C=C1)C2C(C(C(C(O2)CO)O)O)O)CC3=CC=C(S3)C4=CC=C(C=C4)F	Free Base	Cardiovascular Disease	SGLT	Soluble in DMSO > 10 mM	Metabolism	http://www.apexbt.com/canagliflozin.html	SGLT2 inhibitor,potent and selective	SLC5A1	Sodium/glucose cotransporter 1	118.527	109.358	123.746	82.4957	69.5088	29.6683	101.249	106.27	114.608	36.9042	74.7386	149.517	108.433	62.708	91.9598	78.392	79.8865
Linsitinib	A8334	867160-71-2	B03	L1021-05	421.51	C26H23N5O	CC1(CC(C1)C2=NC(=C3N2C=CN=C3N)C4=CC5=C(C=C4)C=CC(=N5)C6=CC=CC=C6)O	Free Base		Insulin Receptor	Soluble in DMSO > 10 mM	Tyrosine Kinase/Adaptors	http://www.apexbt.com/linsitinib.html	IGF1R/IR inhibitor,potent and novel	IGF1R	Insulin-like growth factor I receptor	111.222	112.907	127.197	73.5914	69.625	94.4655	110.288	117.833	134.221	46.0222	100.596	108.626	76.2951	41.383	35.7236	169.884	113.577
BYL-719	A8346	1217486-61-7	B04	L1021-05	441.47	C19H22F3N5O2S	CC1=C(SC(=N1)NC(=O)N2CCCC2C(=O)N)C3=CC(=NC=C3)C(C)(C)C(F)(F)F	Free Base		PI3K	Soluble in DMSO > 10 mM	PI3K/Akt/mTOR Signaling	http://www.apexbt.com/byl-719.html	Selective PI3Kα inhibitor	PIK3CA	Phosphatidylinositol-4,5-bisphosphate 3-kinase catalytic subunit alpha	79.1753	92.1669	93.6447	36.711	40.2807	52.0533	79.2187	64.4963	67.3069	25.1806	32.419	45.8166	75.9074	39.3257	49.1256	104.982	59.3347
Pazopanib Hydrochloride	A8347	635702-64-6	B05	L1021-05	473.98	C21H24ClN7O2S	CC1=C(C=C(C=C1)NC2=NC=CC(=N2)N(C)C3=CC4=NN(C(=C4C=C3)C)C)S(=O)(=O)N.Cl	Hydrochloride	Cancer	VEGFR	Soluble in DMSO > 10 mM	Tyrosine Kinase/Adaptors	http://www.apexbt.com/pazopanib-hydrochloride.html	VEGFR/PDGFR/FGFR/c-Kit/ c-Fms inhibitor	CSF1R	colony stimulating factor 1 receptor	108.277	136.919	134.355	85.4689	104.312	105.2	149.716	80.6112	72.8866	76.5835	77.435	100.993	96.8444	84.57	66.6332	237.394	130.737
LY2157299	A8348	700874-72-2	B06	L1021-05	369.42	C22H19N5O	CC1=CC=CC(=N1)C2=NN3CCCC3=C2C4=C5C=C(C=CC5=NC=C4)C(=O)N	Free Base		TGF-βR1(ALK5)	Soluble in DMSO > 10 mM	TGF-β / Smad Signaling	http://www.apexbt.com/ly2157299.html	TGF-βR1 inhibitor,potent and selective	TGFBR1	TGF-beta receptor 1	118.645	115.625	89.7903	70.7876	75.4319	117.677	175.698	113.245	109.071	154.717	75.1534	90.0702	98.7399	60.8612	51.7588	202.5	90.9876
VX-809	A8351	936727-05-8	B07	L1021-05	452.41	C24H18F2N2O5	CC1=C(N=C(C=C1)NC(=O)C2(CC2)C3=CC4=C(C=C3)OC(O4)(F)F)C5=CC(=CC=C5)C(=O)O	Free Base		CFTR	Soluble in DMSO > 10 mM	Membrane Transporter/Ion Channel	http://www.apexbt.com/vx-1801.html	CFTR corrector	CFTR	cystic fibrosis transmembrane conductance regulator	81.8262	125.218	103.446	86.6089	87.0264	72.5505	112.333	148.026	165.989	77.6286	78.6795	89.5432	100.894	67.7333	64.1709	122.879	91.1037
Arsonic acid	A8355	97-44-9	B08	L1021-05	275.09	C8H10AsNO5	CC(=O)NC1=C(C=CC(=C1)[As](=O)(O)O)O	Free Base		Others	Soluble in DMSO	Others	http://www.apexbt.com/acetarsone.html		N/A	N/A	108.571	102.315	105.061	94.5272	130.094	84.703	117.511	121.412	142.296	117.704	86.9069	143.683	112.224	76.4093	70.0503	177.529	114.376
Albendazole	A8358	54965-21-8	B09	L1021-05	265.33	C12H15N3O2S	CCCSC1=CC2=C(C=C1)N=C(N2)NC(=O)OC	Free Base	Vermifuge	Antibiotic	Soluble in DMSO > 10 mM	Microbiology & Virology	http://www.apexbt.com/albendazole.html		N/A	N/A	192.636	139.249	160.418	77.9511	112.867	103.215	142.539	234.382	206.645	196.594	147.265	130.634	93.5703	134.865	120.05	430.182	223.698
Alendronate sodium	A8359	129318-43-0	B10	L1021-05	271.08	C4H12NNaO7P2	C(CC(O)(P(=O)(O)O)P(=O)(O)[O-])CN.[Na+]	Sodium		Others	Soluble to 50 mM in sterile water	Others	http://www.apexbt.com/alendronate-sodium.html	Osteoclast-mediated bone resorption inhibitor	FDPS	farnesyl diphosphate synthase	96.2003	107.14	97.0587	74.9316	83.0777	84.622	102.839	121.871	110.01	107.577	82.6203	111.134	97.3183	94.8352	100.302	147.071	98.1821
Allopurinol	A8360	315-30-0	B11	L1021-05	136.11	C5H4N4O	C1=C2C(=NC=NC2=O)NN1	Free Base	Neurological Disease	OX Receptor	Soluble in DMSO > 10 mM	GPCR/G protein	http://www.apexbt.com/allopurinol.html		XDH	xanthine dehydrogenase	104.978	117.177	103.483	82.1876	86.8328	97.1391	97.8424	116.09	127.506	103.685	84.8328	131.725	109.768	106.99	90.7538	131.603	97.2537
Vehicle			B12	L1021-05											N/A	N/A	100	100	100	100	100	100	100	100	100	100	100	100	100	100	100	100	100
Arbidol HCl	A8362	131707-23-8	C01	L1021-05	513.88	C22H25BrN2O3S.HCl	CCOC(=O)C1=C(N(C2=CC(=C(C(=C21)CN(C)C)O)Br)C)CSC3=CC=CC=C3.Cl	hydrochloride	Cardiovascular Disease	Influenza A virus	Soluble in DMSO > 10 mM	Microbiology & Virology	http://www.apexbt.com/arbidol-hcl-22449.html	Antiviral chemical agent	N/A	N/A	105.744	59.3928	92.3232	36.4953	34.9577	32.8442	45.7415	80.4919	89.9481	55.5005	61.623	87.2896	114.12	72.2431	56.5829	129.804	147.628
Argatroban	A8363	74863-84-6	C02	L1021-05	508.63	C23H36N6O5S	O=C([C@H](CCC/N=C(N)/N)NS(=O)(C1=C2NC[C@H](C)CC2=CC=C1)=O)N3[C@@H](C(O)=O)C[C@H](C)CC3	Free Base	Cardiovascular Disease		Soluble in DMSO > 10 mM		http://www.apexbt.com/argatroban.html	Thrombin mediated fibrinogen cleavage inhibitor	F2	coagulation factor II, thrombin	120.53	110.467	96.6182	85.6384	75.0254	86.0803	111.651	122.055	141.736	102.568	93.4059	129.998	116.317	99.4309	91.005	181.456	110.895
Atropine	A8369	5908-99-6	C04	L1021-05	694.83	2(C17H23NO3).H2O.H2SO4	CN1C2CCC1CC(C2)OC(=O)C(CO)C3=CC=CC=C3.CN1C2CCC1CC(C2)OC(=O)C(CO)C3=CC=CC=C3.O.OS(=O)(=O)O	sulfate	Respiratory Disease	AChR	Soluble in DMSO > 10 mM	Neuroscience	http://www.apexbt.com/atropine-22501.html	MAChRs antagonist	CHRM1, CHRM2, CHRM3, CHRM4	muscarinic AChR	109.337	98.7107	100.84	87.1635	79.4193	78.4647	104.792	92.8717	103.925	119.47	96.6554	133.906	113.689	92.1293	98.6432	177.708	119.985
Axitinib (AG 013736)	A8370	319460-85-0	C05	L1021-05	386.47	C22H18N4OS	CNC(=O)C1=CC=CC=C1SC2=CC3=C(C=C2)C(=NN3)C=CC4=CC=CC=N4	Free Base	Cancer	VEGFR	Soluble in DMSO > 10 mM	Tyrosine Kinase/Adaptors	http://www.apexbt.com/axitinib.html	VEGFR1/ c-Kit inhibitor	KDR	kinase insert domain receptor	271.163	200.305	150.287	187.329	193.951	233.976	204.86	534.196	375.999	406.163	233.549	336.4	157.674	271.234	225.829	1163.74	228.21
Bephenium Hydroxynaphthoate	A8376	3818-50-6	C06	L1021-05	443.53	C28H29NO4	C[N+](C)(CCOC1=CC=CC=C1)CC2=CC=CC=C2.C1=CC=C2C=C(C(=CC2=C1)C(=O)O)[O-]	hydroxynaphthoa	Vermifuge	Others	Soluble in DMSO	Others	http://www.apexbt.com/bephenium-hydroxynaphthoate.html	Anthelmintic agent	N/A	N/A	114.05	127.326	104.144	81.2324	97.9434	97.2201	127.595	164.912	136.478	143.725	111.589	127.454	125.191	117.642	87.8894	191.288	114.827
Betamethasone Dipropionate	A8378	5593-20-4	C07	L1021-05	504.59	C28H37FO7	CCC(=O)OCC(=O)C1(C(CC2C1(CC(C3(C2CCC4=CC(=O)C=CC43C)F)O)C)C)OC(=O)CC	Free Base	Inflammation	Others	Soluble in DMSO > 10 mM	Others	http://www.apexbt.com/betamethasone-dipropionate.html		NR3C1	Glucocorticoid receptor	109.396	141.8	223.595	137.647	157.077	73.8063	110.834	198.591	206.365	132.444	167.522	138.467	136.263	423.408	372.764	151.538	132.285
Betamethasone Valerate	A8379	2152-44-5	C08	L1021-05	476.58	C27H37FO6	CCCCC(=O)OC1(C(CC2C1(CC(C3(C2CCC4=CC(=O)C=CC43C)F)O)C)C)C(=O)CO	Valerate	Inflammation	Others	Soluble in DMSO > 10 mM	Others	http://www.apexbt.com/betamethasone-valerate.html	anti-inflammatory corticosteroid	NR3C1	Glucocorticoid receptor	111.34	128.601	202.781	153.869	167.859	68.1756	109.607	182.44	205.944	123.687	171.532	169.145	123.511	329.647	347.085	168.355	152.269
Bexarotene	A8380	153559-49-0	C09	L1021-05	348	C24H28O2	CC1=CC2=C(C=C1C(=C)C3=CC=C(C=C3)C(=O)O)C(CCC2(C)C)(C)C	Free Base	Cardiovascular Disease	RXR	Soluble in DMSO > 10 mM	Microbiology & Virology	http://www.apexbt.com/bexarotene-22567.html		PPARG	Peroxisome proliferator-activated receptor-&gamma;	82.651	37.7762	84.7245	87.8259	108.183	34.5942	55.0988	96.9096	90.7052	101.162	95.8258	85.872	100.075	52.6576	55.9799	100.186	118.566
BIBR-1048	A8381	211915-06-9	C10	L1021-05	627.73	C34H41N7O5	CCCCCCOC(=O)N=C(C1=CC=C(C=C1)NCC2=NC3=C(N2C)C=CC(=C3)C(=O)N(CCC(=O)OCC)C4=CC=CC=N4)N	Free Base	Infection	Thrombin	Soluble in DMSO > 10 mM	Proteases/Proteasome	http://www.apexbt.com/bibr-1048.html	Thrombin inhibitor	F2	Coagulation factor II (Thrombin)	87.4816	100.984	106.64	86.763	97.1111	84.0549	129.821	123.523	107.795	100.261	110.691	124.401	110.716	123.913	112.714	68.6792	107.427
Busulfan	A8386	55-98-1	C11	L1021-05	246.3	C6H14O6S2	CS(=O)(=O)OCCCCOS(=O)(=O)C	Free Base	Cardiovascular Disease	DNA Alkylating	Soluble in DMSO > 10 mM	DNA Damage/DNA Repair	http://www.apexbt.com/busulfan.html	DNA alkylating agent	N/A	N/A	99.9705	99.9307	108.035	78.7368	84.1616	94.7491	100.477	135.729	150.147	111.938	122.098	115.459	104.771	112.917	106.03	96.4087	102.862
Vehicle			C12	L1021-05											N/A	N/A	100	100	100	100	100	100	100	100	100	100	100	100	100	100	100	100	100
Calcium Gluceptate	A8387	17140-60-2	D01	L1021-05	490.42	C14H26CaO16	C(C(C(C(C(C(C(=O)[O-])O)O)O)O)O)O.C(C(C(C(C(C(C(=O)[O-])O)O)O)O)O)O.[Ca+2]	Gluceptate		Others	Soluble in DMSO	Others	http://www.apexbt.com/calcium-gluceptate.html	Calcium supplement	VDR	Vitamin D receptor	136.848	132.15	123.93	96.4221	77.8902	111.114	106.564	135.178	146.642	108.947	115.876	161.73	126.828	115.924	104.271	118.412	136.539
Carbadox	A8388	6804-7-5	D02	L1021-05	262.22	C11H10N4O4	COC(=O)N=NC=C1C=[N+](C2=CC=CC=C2N1O)[O-]	Free Base	Infection	Others	Soluble in DMSO	Others	http://www.apexbt.com/carbadox.html		N/A	N/A	108.336	103.923	98.8207	63.7474	80.9485	89.9286	103.702	120.219	106.926	91.6479	103.984	116.041	107.184	126.189	85.9296	175.43	115.253
Carbenoxolone disodium	A8389	7421-40-1	D03	L1021-05	614.72	C34H48Na2O7	CC1(C2CCC3(C(C2(CCC1OC(=O)CCC(=O)[O-])C)C(=O)C=C4C3(CCC5(C4CC(CC5)(C)C(=O)[O-])C)C)C)C.[Na+].[Na+]	disodium	Endocrinology	Gap Junction	Soluble to 100 mM in sterile water	Neuroscience	http://www.apexbt.com/carbenoxolone-disodium.html	11β-HSD inhibitor	GJE1	Cx23	89.9558	78.5803	107.814	83.5432	81.142	100.38	116.239	99.6627	96.0886	85.9897	92.3689	121.856	102.703	190.744	68.1407	147.281	133.832
Cefdinir	A8391	91832-40-5	D04	L1021-05	395.41	C14H13N5O5S2	C=CC1=C(N2C(C(C2=O)NC(=O)C(=NO)C3=CSC(=N3)N)SC1)C(=O)O	Free Base	Infection	Antibiotic	Soluble in DMSO > 10 mM	Microbiology & Virology	http://www.apexbt.com/cefdinir.html		N/A	N/A	103.682	88.7287	121.14	88.3805	104.873	82.7181	113.468	119.76	108.426	111.001	102.048	137.85	120.065	133.104	126.332	165.627	126.882
Cefoperazone	A8392	62893-19-0	D05	L1021-05	645.66	C25H27N9O8S2	CCN1CCN(C(=O)C1=O)C(=O)NC(C2=CC=C(C=C2)O)C(=O)NC3C4N(C3=O)C(=C(CS4)CSC5=NN=NN5C)C(=O)O	Free Base	Infection	Antibiotic	Soluble in DMSO > 10 mM	Microbiology & Virology	http://www.apexbt.com/cefoperazone.html		N/A	N/A	110.515	109.746	103.776	117.712	143.895	92.5616	122.962	327.804	204.262	131.615	108.616	157.841	132.213	166.821	180.402	165.927	122.035
Chlorothiazide	A8397	58-94-6	D06	L1021-05	295.72	C7H6ClN3O4S2	C1=C2C(=CC(=C1Cl)S(=O)(=O)N)S(=O)(=O)N=CN2	Free Base	Cardiovascular Disease	Others	Soluble in DMSO > 10 mM	Others	http://www.apexbt.com/chlorothiazide-23071.html	Carbonic anhydrase inhibitor	SLC12A3	Na-Cl symporter	103.505	97.657	90.0106	84.3751	103.266	70.6061	108.244	144.263	103.252	110.641	92.9911	149.136	120.969	123.483	145.477	152.857	126.328
Chlorprothixene	A8398	113-59-7	D07	L1021-05	315.87	C18H18ClNS	CN(C)CCC=C1C2=CC=CC=C2SC3=C1C=C(C=C3)Cl	Free Base	Neurological Disease	Dopamine Receptor	Soluble in DMSO > 10 mM	Neuroscience	http://www.apexbt.com/chlorprothixene.html		DRD2	Dopamine receptor D2	76.1708	95.4388	83.8434	52.6555	56.1336	35.4327	64.2744	133.618	115.043	62.42	81.3759	87.1078	93.8718	106.947	103.266	103.274	105.093
Clotrimazole	A8401	23593-75-1	D08	L1021-05	344.84	C22H17ClN2	C1=CC=C(C=C1)C(C2=CC=CC=C2)(C3=CC=CC=C3Cl)N4C=CN=C4	Free Base		Antibiotic	Soluble in DMSO > 10 mM	Microbiology & Virology	http://www.apexbt.com/clotrimazole.html	antifungal compound	NR1I3	Constitutive androstane receptor	67.57	97.4906	79.8054	73.7916	85.4198	62.3829	84.9875	124.257	125.711	27.4691	82.8278	70.8421	95.1212	100.247	70.7035	128.905	102.54
Conivaptan HCl	A8402	168626-94-6	D09	L1021-05	535.04	C32H26N4O2.HCl	CC1=NC2=C(N1)CCN(C3=CC=CC=C32)C(=O)C4=CC=C(C=C4)NC(=O)C5=CC=CC=C5C6=CC=CC=C6.Cl	HCl		Vasopressin Receptor	Soluble in DMSO > 10 mM	GPCR/G protein	http://www.apexbt.com/conivaptan-hcl.html		AVPR1A	V<sub>1A</sub> receptor	98.2032	123.333	105.575	69.8787	73.4769	88.5108	120.055	139.491	142.296	55.4284	65.4671	83.2731	85.3419	87.4906	111.608	150.429	87.3646
Cyproterone Acetate	A8404	427-51-0	D10	L1021-05	416.94	C24H29ClO4	ClC1=C([H])C(C(C([H])([H])C2([H])[H])([H])C(C2(C(C([H])([H])[H])=O)OC(C([H])([H])[H])=O)(C([H])([H])[H])C([H])([H])C3([H])[H])([H])C3([H])C(C1=C([H])C4=O)(C([H])([H])[H])C5([H])C4([H])C5([H])[H]	Acetate		Androgen Receptor	Soluble in DMSO > 10 mM	Endocrinology and Hormones	http://www.apexbt.com/cyproterone-acetate-22671.html	Androgen receptor antagonist	AR	Androgen receptor	79.8233	97.3243	110.494	84.0516	94.4012	92.2781	140.495	122.697	133.562	61.2668	84.971	111.988	87.0652	150.156	138.894	107.231	72.4858
Cytarabine	A8405	147-94-4	D11	L1021-05	243.2	C9H13N3O5	C1=CN(C(=O)N=C1N)C2C(C(C(O2)CO)O)O	Free Base	Cancer	DNA Synthesis	Soluble in DMSO	DNA Damage/DNA Repair	http://www.apexbt.com/cytarabine-22710.html	cytotoxic agent, blocks DNA synthesis	N/A	N/A	64.1532	65.881	83.2928	79.6149	103.17	52.2963	64.5015	85.9614	86.1769	94.9635	93.4751	100.975	136.09	68.8929	83.9196	115.385	107.568
Vehicle			D12	L1021-05											N/A	N/A	100	100	100	100	100	100	100	100	100	100	100	100	100	100	100	100	100
Dextrose (D-glucose)	A8406	50-99-7	E01	L1021-05	180.16	C6H12O6	C(C1C(C(C(C(O1)O)O)O)O)O	Free Base		Others	Soluble in DMSO > 10 mM	Others	http://www.apexbt.com/dextrose-d-glucose.html		N/A	N/A	123.888	122.945	109.54	89.197	88.3426	102.527	107.972	161.057	144.399	104.802	106.611	257.343	124.588	119.231	129.045	93.1711	134.09
Dibucaine (Cinchocaine) HCl	A8407	1961-12-1	E02	L1021-05	379.92	C20H29N3O2.HCl	CCCCOC1=NC2=CC=CC=C2C(=C1)C(=O)NCCN(CC)CC.Cl	Free Base	Endocrinology	Sodium Channel	Soluble in DMSO > 10 mM	Membrane Transporter/Ion Channel	http://www.apexbt.com/dibucaine-cinchocaine-hcl.html		SCN5A	Sodium voltage-gated channel alpha subunit 5A	114.816	133.148	100.546	70.3408	65.5601	92.2376	100.613	112.602	106.014	98.8918	85.7316	154.188	102.876	119.832	112.613	144.613	99.7808
Dicyclomine HCl	A8409	67-92-5	E03	L1021-05	345.95	C19H35NO2.HCl	CCN(CC)CCOC(=O)C1(CCCCC1)C2CCCCC2.Cl	Hydrochloride	Neurological Disease	Others	Soluble in DMSO	Others	http://www.apexbt.com/dicyclomine-hcl.html		CHRM1	M<sub>1</sub> receptor	120.648	130.764	140.522	69.9249	67.3022	102.203	104.928	115.539	119.122	109.271	94.2356	122.529	99.6877	97.3263	82.8643	146.292	116.555
Didanosine	A8410	69655-05-6	E04	L1021-05	236.23	C10H12N4O3	C1CC(OC1CO)N2C=NC3=C2NC=NC3=O	Free Base		Reverse Transcriptase	Soluble in DMSO > 10 mM	Microbiology & Virology	http://www.apexbt.com/didanosine.html		N/A	N/A	105.508	105.143	90.7814	89.9519	103.654	83.3257	113.695	89.7791	91.322	100.369	90.433	138.849	118.384	98.6148	99.7487	159.722	105.144
Difloxacin HCl	A8411	98106-17-3	E05	L1021-05	435.86	C21H19F2N3O3 HCl	CN1CCN(CC1)C2=C(C=C3C(=C2)N(C=C(C3=O)C(=O)O)C4=CC=C(C=C4)F)F	hydrochloride	Infection	Others	Soluble in DMSO	Others	http://www.apexbt.com/difloxacin-hcl.html	quinolone antimicrobial antibiotic	N/A	N/A	60.9131	59.5037	94.8194	108.947	122.913	56.9953	86.1231	146.649	113.739	52.1849	54.9581	84.6725	189.725	121.164	108.945	113.076	73.7622
Dinaciclib (SCH727965)	A8412	779353-01-4	E06	L1021-05	396.49	C21H28N6O2	CCC1=C2N=C(C=C(N2N=C1)NCC3=C[N+](=CC=C3)[O-])N4CCCCC4CCO	Free Base		Cyclin-Dependent Kinases	Soluble in DMSO > 10 mM	Cell Cycle/Checkpoint	http://www.apexbt.com/dinaciclib-sch727965.html	Potent CDK inhibitor	CDK1	cyclin dependent kinase 1	35.7526	40.5268	92.9106	37.5891	46.6683	40.3909	57.0066	70.4614	61.8393	37.625	87.3218	406.37	72.5902	567.808	470.603	190.089	234.012
Diperodon HCl	A8413	537-12-2	E07	L1021-05	433.93	C22H27N3O4.HCl	C1CCN(CC1)CC(COC(=O)NC2=CC=CC=C2)OC(=O)NC3=CC=CC=C3.Cl	hydrochloride	Neurological Disease	Others	Soluble in DMSO	Others	http://www.apexbt.com/diperodon-hcl.html		SLC6A3	Dopamine transporter	97.5552	100.541	138.21	75.2243	93.2011	79.9635	108.608	178.218	155.054	99.5405	96.3097	124.092	118.945	126.919	196.683	138.557	91.671
Diphemanil Methylsulfate	A8414	62-97-5	E08	L1021-05	389.51	C20H24N.CH3O4S	C[N+]1(CCC(=C(C2=CC=CC=C2)C3=CC=CC=C3)CC1)C.COS(=O)(=O)[O-]	Methylsulfate	Neurological Disease	AChR	Soluble in DMSO > 10 mM	Neuroscience	http://www.apexbt.com/diphemanil-methylsulfate.html		CHRM3	muscarinic AChR	98.5567	102.814	84.7245	84.9759	103.925	82.9207	110.379	161.7	162.064	106.208	89.465	120.875	109.079	115.28	123.518	160.231	88.9892
Diphenylpyraline HCl	A8415	132-18-3	E09	L1021-05	317.85	C19H23NO.HCl	CN1CCC(CC1)OC(C2=CC=CC=C2)C3=CC=CC=C3.Cl	hydrochloride	Neurological Disease	Others	Soluble in DMSO	Others	http://www.apexbt.com/diphenylpyraline-hcl.html		HRH1	Histamine receptor H1	83.6524	88.396	91.7359	66.8746	84.1423	69.7959	99.5685	116.549	97.3924	109.523	85.939	99.8841	106.107	88.2208	106.131	147.371	95.3455
Docosanol (Abreua)	A8416	661-19-8	E10	L1021-05	326.6	C22H46O	CCCCCCCCCCCCCCCCCCCCCCO	Free Base	Infection	Others	Soluble in DMSO	Others	http://www.apexbt.com/docosanol-abreua.html		N/A	N/A	81.0604	84.625	84.4675	68.8311	84.1229	68.0541	95.4804	103.792	99.4813	88.1881	76.8819	93.4324	95.552	116.482	78.1407	151.178	98.0531
Dofetilide	A8417	115256-11-6	E11	L1021-05	441.56	C19H27N3O5S2	CN(CCC1=CC=C(C=C1)NS(=O)(=O)C)CCOC2=CC=C(C=C2)NS(=O)(=O)C	Free Base	Cardiovascular Disease	Potassium Channel	Soluble in DMSO > 10 mM	Membrane Transporter/Ion Channel	http://www.apexbt.com/dofetilide.html		KCNH1	K<SUB>v</SUB>10.1	101.502	101.927	89.3131	72.5284	90.7622	83.1637	97.2973	109.115	101.921	98.4593	91.1244	113.515	94.1734	109.825	85.6784	131.992	94.4301
Vehicle			E12	L1021-05											N/A	N/A	100	100	100	100	100	100	100	100	100	100	100	100	100	100	100	100	100
Dovitinib Dilactic acid	A8418	852433-84-2	F01	L1021-05	572.59	C21H21FN6O.2C3H6O3	CC(C(=O)O)O.CC(C(=O)O)O.CN1CCN(CC1)C2=CC3=C(C=C2)NC(=C4C(=C5C(=NC4=O)C=CC=C5F)N)N3	Dilactic Acid		VEGFR	Soluble in DMSO > 10 mM	Tyrosine Kinase/Adaptors	http://www.apexbt.com/dovitinib-dilactic-acid.html		CSF1R	colony stimulating factor 1 receptor	47.1635	39.1293	44.4179	23.9399	19.8984	43.587	60.7313	334.045	274.218	20.0234	19.6975	1240.56	65.9558	80.6185	77.3367	58.5167	74.3038
Doxapram HCl	A8419	7081-53-0	F02	L1021-05	432.98	C24H30N2O2.HCl.H2O	CCN1CC(C(C1=O)(C2=CC=CC=C2)C3=CC=CC=C3)CCN4CCOCC4.O.C	hydrochloride	Neurological Disease	Others	Soluble in DMSO > 10 mM	Others	http://www.apexbt.com/doxapram-hcl.html		KCNK3	K channel	102.563	103.258	104.804	77.5043	69.6056	79.842	85.8506	124.349	109.323	91.5758	72.2496	197.733	100.635	92.5588	89.799	106.062	106.679
Duloxetine HCl	A8421	136434-34-9	F03	L1021-05	333.88	C18H19NOS.HCl	CNCCC(C1=CC=CS1)OC2=CC=CC3=CC=CC=C32.Cl	hydrochloride	Neurological Disease	5-HT Receptor	Soluble in DMSO > 10 mM	Neuroscience	http://www.apexbt.com/duloxetine-hcl.html		HTR2A	5-HT<sub>2A</sub> receptor	91.782	82.8504	66.6269	32.151	29.5959	37.9888	38.9871	73.9578	87.8873	32.0533	79.7857	106.427	70.7808	103.898	119.196	74.9146	84.0253
Emtricitabine	A8422	143491-57-0	F04	L1021-05	247.25	C8H10FN3O3S	C1C(OC(S1)CO)N2C=C(C(=NC2=O)N)F	Free Base	Infection	Reverse Transcriptase	Soluble in DMSO > 10 mM	Microbiology & Virology	http://www.apexbt.com/emtricitabine.html		N/A	N/A	112.106	98.877	94.5992	80.3389	79.2838	83.7713	96.2071	99.0204	97.126	112.118	95.6184	152.752	106.581	120.434	104.975	154.955	115.91
Enoxacin (Penetrex)	A8423	74011-58-8	F05	L1021-05	320.32	C15H17FN4O3	CCN1C=C(C(=O)C2=CC(=C(N=C21)N3CCNCC3)F)C(=O)O	Free Base		Antibiotic	Soluble in DMSO	Microbiology & Virology	http://www.apexbt.com/enoxacin-penetrex.html		ATP6V1B2	V-type ATPase V<sub>1</sub> motor B2 subunit	96.8483	104.922	91.0017	80.2003	79.0515	76.6013	94.3448	100.764	96.9017	110.965	92.5763	143.647	109.295	112.359	95.3769	165.657	109.58
Estradiol	A8425	50-28-2	F06	L1021-05	272.38	C18H24O2	CC12CCC3C(C1CCC2O)CCC4=C3C=CC(=C4)O	Free Base	Endocrinology	Estrogen/progestogen Receptor	Soluble in DMSO > 10 mM	Endocrinology and Hormones	http://www.apexbt.com/estradiol-22654.html	Sex hormone	ESR1	Estrogen receptor 1	96.5538	103.147	91.4055	89.274	82.4776	87.8627	127.867	69.2867	79.0831	94.495	88.2897	111.134	92.9672	200.494	271.407	159.812	138.989
Estrone	A8426	53-16-7	F07	L1021-05	270.37	C18H22O2	CC12CCC3C(C1CCC2=O)CCC4=C3C=CC(=C4)O	Free Base		Estrogen/progestogen Receptor	Soluble in DMSO > 10 mM	Endocrinology and Hormones	http://www.apexbt.com/estrone-22656.html	Estrogenic hormone	ESR1	Estrogen receptor-&alpha;	95.1399	103.813	89.4599	82.6189	91.9816	97.8682	128.594	162.617	143.418	104.117	90.433	111.77	102.488	205.39	264.623	158.673	123.247
Ethambutol HCl	A8427	1070-11-7	F08	L1021-05	277.23	C10H24N2O2.2HCl	CCC(CO)NCCNC(CC)CO.Cl.Cl	Dihydrochloride	Neurological Disease	Others	Soluble in DMSO > 10 mM	Others	http://www.apexbt.com/ethambutol-hcl.html	Antitubercular agent	N/A	N/A	96.9072	100.319	102.014	84.6216	88.8265	78.4647	108.29	157.845	147.624	107.289	96.3097	122.111	103.436	156.77	135.477	157.204	104.809
Ethinyl Estradiol	A8428	57-63-6	F09	L1021-05	296.4	C20H24O2	CC12CCC3C(C1CCC2(C#C)O)CCC4=C3C=CC(=C4)O	Free Base		Estrogen/progestogen Receptor	Soluble in DMSO > 10 mM	Endocrinology and Hormones	http://www.apexbt.com/ethinyl-estradiol-22538.html	Oral contraceptive	ESR1	Estrogen receptor 1	101.62	112.63	93.2777	81.6022	86.4844	89.321	124.824	124.074	94.897	113.416	92.5071	118.585	101.842	335.23	312.01	172.522	105.647
Ethionamide	A8429	536-33-4	F10	L1021-05	166.24	C8H10N2S	CCC1=NC=CC(=C1)C(=S)N	Free Base	Infection	Antibiotic	Soluble in DMSO > 10 mM	Microbiology & Virology	http://www.apexbt.com/ethionamide-22551.html	Anti-tuberculosis antibiotic	N/A	N/A	97.4374	113.129	100.179	75.2552	89.2524	86.6069	98.8871	105.169	91.8688	102.82	97.7616	110.643	103.866	126.06	146.834	167.306	102.901
Ezetimibe	A8430	163222-33-1	F11	L1021-05	409.4	C24H21F2NO3	C1=CC(=CC=C1C2C(C(=O)N2C3=CC=C(C=C3)F)CCC(C4=CC=C(C=C4)F)O)O	Free Base	Cardiovascular Disease	Cholesterol absorption	Soluble in DMSO > 10 mM	Metabolism	http://www.apexbt.com/ezetimibe.html	Cholesterol transport inhibitor	NPC1L1	NPC1 like intracellular cholesterol transporter 1	104.624	113.24	97.2789	83.6357	79.1483	92.1566	99.7956	96.7261	104.164	72.3669	100.804	101.647	92.5363	118.845	123.618	115.325	95.6937
Vehicle			F12	L1021-05											N/A	N/A	100	100	100	100	100	100	100	100	100	100	100	100	100	100	100	100	100
Famprofazone	A8431	22881-35-2	G01	L1021-05	377.52	C24H31N3O	CC(C)C1=C(N(N(C1=O)C2=CC=CC=C2)C)CN(C)C(C)CC3=CC=CC=C3	Free Base	Inflammation	Others	Soluble in DMSO	Others	http://www.apexbt.com/famprofazone.html		TAAR1	Trace amine associated receptor 1	103.918	137.973	120.809	95.621	79.8451	86.4044	108.744	129.763	118.001	82.7822	75.5682	128.526	110.544	95.2217	75.3769	107.201	136.539
Fenticonazole Nitrate	A8432	73151-29-8	G02	L1021-05	518.41	C24H20Cl2N2OS.HNO3	C1=CC=C(C=C1)SC2=CC=C(C=C2)COC(CN3C=CN=C3)C4=C(C=C(C=C4)Cl)Cl.[N+](=O)(O)[O-]	Nitrate	Neurological Disease		Soluble in DMSO > 10 mM		http://www.apexbt.com/fenticonazole-nitrate.html	Antifungal drug	N/A	N/A	41.4197	40.122	104.621	58.8947	59.3467	32.7915	48.5578	97.7356	85.9526	17.4935	20.9489	96.94	74.7873	44.9694	44.5126	78.9915	29.4611
Flucytosine	A8433	2022-85-7	G03	L1021-05	129.09	C4H4FN3O	C1=NC(=O)NC(=C1F)N	Free Base	Infection	Antibiotic	Soluble in DMSO > 10 mM	Microbiology & Virology	http://www.apexbt.com/flucytosine.html		N/A	N/A	104.801	107.14	94.746	82.434	80.271	93.3718	94.0722	81.171	82.9805	103.108	86.2155	136.905	93.0964	138.602	132.261	141.705	103.726
Furosemide	A8435	54-31-9	G04	L1021-05	330.74	C12H11ClN2O5S	C1=COC(=C1)CNC2=CC(=C(C=C2C(=O)O)S(=O)(=O)N)Cl	Free Base	Cardiovascular Disease	NKCC	Soluble in DMSO > 10 mM	Membrane Transporter/Ion Channel	http://www.apexbt.com/furosemide.html	GABAA receptors antagonist	SLC12A2	Basolateral Na-K-Cl symporter	103.27	113.739	94.5258	83.4508	83.6777	97.3011	99.3414	83.3092	74.5128	104.442	92.2997	125.655	104.513	101.106	77.1859	168.745	132.414
Gabapentin	A8436	60142-96-3	G05	L1021-05	171.24	C9H17NO2	C1CCC(CC1)(CC(=O)O)CN	Free Base	Respiratory Disease	GABA Receptor	Soluble in DMSO	Neuroscience	http://www.apexbt.com/gabapentin.html	GABA enhancer	GABBR1	GABA type B receptor	91.3697	102.26	76.0244	78.4287	77.2707	82.2725	93.9814	84.8235	69.0733	104.55	91.1244	118.712	103.694	86.3739	89.8995	186.882	102.72
Gemcitabine	A8437	95058-81-4	G06	L1021-05	263.2	C9H11F2N3O4	C1=CN(C(=O)N=C1N)C2C(C(C(O2)CO)O)(F)F	Free Base	Cancer	DNA Synthesis	Soluble in DMSO > 10 mM	DNA Damage/DNA Repair	http://www.apexbt.com/gemcitabine.html	inhibitor of DNA synthesis	RRM1	ribonucleotide reductase catalytic subunit M1	62.5626	78.1367	64.718	101.013	100.131	63.1931	94.5265	110.859	128.123	68.4026	81.7907	95.8677	111.664	113.948	121.457	142.844	114.814
Glipizide	A8438	29094-61-9	G07	L1021-05	445.54	C21H27N5O4S	CC1=NC=C(N=C1)C(=O)NCCC2=CC=C(C=C2)S(=O)(=O)NC(=O)NC3CCCCC3	Free Base	Endocrinology	Potassium Channel	Soluble in DMSO > 10 mM	Membrane Transporter/Ion Channel	http://www.apexbt.com/glipizide.html		ABCC8	Sulfonylurea receptor 1	92.9602	116.013	99.0777	87.5486	79.6322	79.3559	95.117	145.823	129.497	117.596	94.7887	127.618	107.744	94.3627	91.8593	160.052	128.546
Guaifensin	A8442	93-14-1	G08	L1021-05	198.22	C10H14O4	COC1=CC=CC=C1OCC(CO)O	Free Base	Respiratory Disease	Others	Soluble in DMSO > 10 mM	Others	http://www.apexbt.com/guaifensin.html	Expectorant agent	#N/A	#N/A	104.683	111.41	117.432	90.9686	92.4075	82.151	107.836	133.985	148.605	126.318	97.1394	130.671	102.316	246.236	217.035	157.384	109.27
Ibuprofen	A8446	15687-27-1	G09	L1021-05	206.28	C13H18O2	CC(C)CC1=CC=C(C=C1)C(C)C(=O)O	Free Base	Inflammation	COX	Soluble in DMSO > 10 mM	Neuroscience	http://www.apexbt.com/ibuprofen.html	inhibitor of cyclooxygenase 1 and cyclooxygenase 2	ASIC1	ASIC1	104.094	144.129	90.1574	85.8848	91.9235	92.6832	110.788	106.821	100.631	126.462	92.5763	114.569	103.823	128.423	138.442	150.489	95.7452
Imidapril HCl	A8447	89396-94-1	G10	L1021-05	441.91	C20H27N3O6.HCl	CCOC(=O)C(CCC1=CC=CC=C1)NC(C)C(=O)N2C(CN(C2=O)C)C(=O)O.Cl	hydrochloride	Cardiovascular Disease	RAAS	Soluble in DMSO > 10 mM	Endocrinology and Hormones	http://www.apexbt.com/imidapril-hcl.html		ACE	Angiotensin-converting enzyme	99.2636	111.022	94.2321	75.286	80.6968	102.486	107.109	110.675	96.5793	104.766	94.7887	113.097	102.014	125.072	127.035	168.445	107.285
Indomethacin	A8449	53-86-1	G11	L1021-05	357.79	C19H16ClNO4	CC1=C(C2=C(N1C(=O)C3=CC=C(C=C3)Cl)C=CC(=C2)OC)CC(=O)O	Free Base	Inflammation	COX	Soluble in DMSO > 10 mM	Neuroscience	http://www.apexbt.com/indomethacin.html	Cox inhibitor	PTGS1	COX-1	91.3108	119.839	91.9928	81.6946	63.1599	89.0779	95.2078	96.7261	89.1771	97.4502	95.8949	88.6708	79.1815	108.064	101.106	133.701	74.4456
Vehicle			G12	L1021-05											N/A	N/A	100	100	100	100	100	100	100	100	100	100	100	100	100	100	100	100	100
Ipratropium Bromide	A8451	22254-24-6	H01	L1021-05	412.37	C20H30BrNO3	CC(C)[N+]1(C2CCC1CC(C2)OC(=O)C(CO)C3=CC=CC=C3)C.[Br-]	Bromide	Respiratory Disease	AChR	Soluble in DMSO > 10 mM	Neuroscience	http://www.apexbt.com/ipratropium-bromide.html		CHRM1, CHRM2, CHRM3, CHRM4	muscarinic AChR	106.392	169.805	239.343	151.311	143.973	91.954	113.286	163.902	196.551	102.207	213.845	151.207	107.787	330.978	340.905	47.7846	119.237
Isradipine (Dynacirc)	A8453	75695-93-1	H02	L1021-05	371.39	C19H21N3O5	CC1=C(C(C(=C(N1)C)C(=O)OC(C)C)C2=CC=CC3=NON=C32)C(=O)OC	Free Base	Neurological Disease	Calcium Channel	Soluble in DMSO > 10 mM	Membrane Transporter/Ion Channel	http://www.apexbt.com/isradipine-dynacirc-22609.html	Calcium channel blocker	Cacna1c	Ca<sub>v</sub>1.2	98.5567	123.666	116.955	69.6168	82.8647	84.622	100.477	86.1633	91.2099	19.7135	77.6424	118.258	91.9332	113.562	104.774	62.7136	87.8932
Nilvadipine	A8455	75530-68-6	H03	L1021-05	385.37	C19H19N3O6	CC1=C(C(C(=C(N1)C#N)C(=O)OC)C2=CC(=CC=C2)[N+](=O)[O-])C(=O)OC(C)C	Free Base	Cancer	Calcium Channel	Soluble in DMSO > 10 mM	Membrane Transporter/Ion Channel	http://www.apexbt.com/ivilvadipine.html		CACNA1C	Calcium voltage-gated channel subunit alpha1C	117.644	106.197	101.207	69.4011	70.9025	107.509	124.279	76.2062	90.6771	80.2234	73.8398	124.928	85.6866	158.66	117.94	60.0755	74.8969
Lamivudine	A8458	134678-17-4	H04	L1021-05	229.26	C8H11N3O3S	C1C(OC(S1)CO)N2C=CC(=NC2=O)N	Free Base	Infection	Reverse Transcriptase	Soluble in DMSO > 10 mM	Microbiology & Virology	http://www.apexbt.com/lamivudine.html	Nucleoside analog reverse transcriptase inhibitor	N/A	N/A	93.5493	117.843	95.2232	82.8808	92.4268	86.4854	102.021	75.729	93.0324	100.081	89.8107	130.398	107.227	117.986	129.095	89.8735	117.238
Lithocholic Acid	A8463	434-13-9	H05	L1021-05	376.57	C24H40O3	CC(CCC(=O)O)C1CCC2C1(CCC3C2CCC4C3(CCC(C4)O)C)C	Free Base		Others	Soluble in DMSO > 10 mM	Others	http://www.apexbt.com/lithocholic-acid.html	Activator of vitamin D receptor,PXR and FXR	N/A	N/A	100.619	30.3175	91.2954	82.2184	91.3816	30.3691	45.1828	94.6154	85.6442	111.938	78.3338	131.798	102.531	79.8883	89.7487	92.7813	103.03
Meloxicam (Mobic)	A8466	71125-38-7	H06	L1021-05	351.4	C14H13N3O4S2	CC1=CN=C(S1)NC(=O)C2=C(C3=CC=CC=C3S(=O)(=O)N2C)O	Free Base	Inflammation	COX	Soluble in DMSO > 10 mM	Neuroscience	http://www.apexbt.com/meloxicam-mobic.html	Nonsteroidal anti-inflammatory drug	PTGS1	COX-1	96.8483	111.188	88.8359	85.0376	75.8771	85.6752	102.385	72.1132	90.551	109.091	83.1043	124.637	101.712	127.607	120.553	105.012	129.19
Mepenzolate Bromide	A8467	76-90-4	H07	L1021-05	420.34	C21H26BrNO3	C[N+]1(CCCC(C1)OC(=O)C(C2=CC=CC=C2)(C3=CC=CC=C3)O)C.[Br-]	bromide		Others	Soluble in DMSO	Others	http://www.apexbt.com/mepenzolate-bromide.html	mAChR antagonist	CHRM1, CHRM2, CHRM3, CHRM4	muscarinic AChR	103.8	113.517	108.255	93.4951	81.5292	92.7642	103.339	130.039	126.16	106.965	98.6604	133.488	107.614	114.034	151.709	103.513	123.711
Mepiroxol	A8468	6968-72-5	H08	L1021-05	125.13	C6H7NO2	C1=CC(=C[N+](=C1)[O-])CO	Free Base		Others	Soluble in DMSO	Others	http://www.apexbt.com/mepiroxol.html		#N/A	#N/A	108.336	126.549	97.022	84.714	97.0723	88.6728	102.703	120.678	157.437	105.919	104.537	119.494	102.617	99.0873	99.397	103.483	111.269
Mesna	A8469	19767-45-4	H09	L1021-05	164.18	C2H5NaO3S2	C(CS(=O)(=O)[O-])S.[Na+]	Free Base	Cancer	Others	Soluble in DMSO > 10 mM	Others	http://www.apexbt.com/mesna.html	Chemotherapy adjuvant;potential antioxidant	N/A	N/A	112.459	112.297	97.2055	86.5935	91.9623	91.3869	109.244	101.315	110.599	103.217	93.6133	117.895	103.005	121.508	161.457	113.466	115.021
Mestranol	A8470	72-33-3	H10	L1021-05	310.43	C21H26O2	CC12CCC3C(C1CCC2(C#C)O)CCC4=C3C=CC(=C4)OC	Free Base			Soluble in DMSO > 10 mM		http://www.apexbt.com/mestranol-22554.html	Estrogen used in contraceptives	ESR1	Estrogen receptor 1	123.24	139.526	103.923	86.2854	56.0755	150.408	167.022	121.321	121.113	94.7112	94.6504	136.414	105.59	463.868	346.884	137.718	122.408
Meticrane	A8471	1084-65-7	H11	L1021-05	275.34	C10H13NO4S2	CC1=C(C=C2C(=C1)CCCS2(=O)=O)S(=O)(=O)N	Free Base	Cardiovascular Disease	Others	Soluble in DMSO	Others	http://www.apexbt.com/meticrane.html		#N/A	#N/A	102.563	115.07	110.494	103.693	88.9233	102.284	91.6648	82.364	78.4242	97.5583	106.542	117.204	88.9607	110.083	96.4824	111.098	102.811
Vehicle			H12	L1021-05											N/A	N/A	100	100	100	100	100	100	100	100	100	100	100	100	100	100	100	100	100
Methimazole	A8472	60-56-0	A01	L1021-06	114.17	C4H6N2S	CN1C=CNC1=S	Free Base	Endocrinology	Others	Soluble in DMSO > 10 mM	Others	http://www.apexbt.com/methimazole.html	ICAM-1 inhibitor	TPO	thyroid peroxidase	150.29	134.846	125.984	99.8538	100.271	105.313	108.714	141.306	136.007	146.562	113.689	119.15	112.316	97.0067	67.0522	121.706	99.0125
Methyocarbamol	A8473	532-03-6	A02	L1021-06	241.24	C11H15NO5	COC1=CC=CC=C1OCC(COC(=O)N)O	Free Base	Neurological Disease	Others	Soluble in DMSO > 10 mM	Others	http://www.apexbt.com/methyocarbamol.html		CA1, CA2	Carbonic anhydrase	140.885	155.514	110.522	110.295	98.4077	85.249	123.555	135.623	132.389	174.99	112.318	131.93	108.426	111.074	106.085	187.658	124.192
Mirabegron (YM178)	A8474	223673-61-8	A03	L1021-06	396.51	C21H24N4O2S	C1=CC=C(C=C1)C(CNCCC2=CC=C(C=C2)NC(=O)CC3=CSC(=N3)N)O	Free Base		Adrenergic Receptor	Soluble in DMSO > 10 mM	GPCR/G protein	http://www.apexbt.com/mirabegron-ym178.html		ADRB1	&beta;<sub>1</sub>-adrenoceptor	131.607	122.724	136.834	75.4272	88.9867	83.2046	110.708	135.404	129.45	172.237	99.7879	108.803	107.056	148.634	130.683	153.051	101.38
Mitotane (Lsodren)	A8475	53-19-0	A04	L1021-06	320.04	C14H10Cl4	C1=CC=C(C(=C1)C(C2=CC=C(C=C2)Cl)C(Cl)Cl)Cl	Free Base		Others	Soluble in DMSO > 10 mM	Others	http://www.apexbt.com/mitotane-lsodren.html	Antineoplastic agents against adrenocortical carcinoma	CYP11A1	CYP11A1	124.363	129.453	120.675	97.8459	97.8957	79.496	113.073	149.393	134.311	189.205	105.923	112.282	107.232	93.6207	88.8165	164.621	94.3591
Monobenzone	A8478	103-16-2	A05	L1021-06	200.23	C13H12O2	C1=CC=C(C=C1)COC2=CC=C(C=C2)O	Free Base	Metabolic Disease	Others	Soluble in DMSO > 10 mM	Others	http://www.apexbt.com/monobenzone.html		TYR	Tyrosinase	178.95	194.232	152.793	176.346	157.145	128.563	160.751	237.477	190.84	330.836	130.266	179.608	157.313	177.328	184.28	351.901	106.406
Noscapine HCl	A8479	912-60-7	A06	L1021-06	449.88	C22H23NO7.HCl	CN1CCC2=CC3=C(C(=C2C1C4C5=C(C(=C(C=C5)OC)OC)C(=O)O4)OC)OCO3.Cl	hydrochloride	Cancer	Others	Soluble to 50 mM in 1eq. HCl	Others	http://www.apexbt.com/noscapine-hcl.html	Multi-action opioid alkaloid	SIGMAR1	Sigma non-opioid intracellular receptor 1	131.353	121.923	117.258	97.2348	90.0927	97.801	123.833	139.885	139.06	161.8	92.2826	114.175	116.736	105.664	96.7989	175.47	97.7819
Nevirapine	A8481	129618-40-2	A07	L1021-06	266.3	C15H14N4O	CC1=C2C(=NC=C1)N(C3=C(C=CC=N3)C(=O)N2)C4CC4	Free Base	Infection	Reverse Transcriptase	Soluble in DMSO > 10 mM	Microbiology & Virology	http://www.apexbt.com/nevirapine.html		N/A	N/A	110.064	113.538	95.9562	101.67	91.8949	77.1187	109.177	125.896	133.859	156.614	87.7141	105.18	113.111	99.2757	93.7037	143.164	84.3286
Nicotine Difartrate	A8482	65-31-6	A08	L1021-06	462.46	C21H29NO4S	CN1CCCC1C2=CN=CC=C2.C(C(C(=O)O)O)(C(=O)O)O.C(C(C(=O)O)O)(C(=O)O)O	ditartrate	Neurological Disease	Others	Soluble in DMSO > 10 mM	Others	http://www.apexbt.com/nicotine-difartrate.html		Kcnd3	K<SUB>v</SUB>4.3	120.486	110.12	98.677	108.357	91.854	92.7137	106.58	122.727	118.936	154.309	98.1563	107.199	113.597	96.4133	101.947	142.752	100.874
Nifenazone	A8483	2139-47-1	A09	L1021-06	308.33	C17H16N4O2	CC1=C(C(=O)N(N1C)C2=CC=CC=C2)NC(=O)C3=CN=CC=C3	Free Base	Inflammation	Others	Soluble in DMSO	Others	http://www.apexbt.com/nifenazone.html		#N/A	#N/A	123.791	106.702	122.036	93.5682	99.8618	82.4914	105.281	132.016	123.458	145.857	86.1478	95.8969	113.907	95.5057	109.603	132.967	93.3561
Nimodipine	A8484	66085-59-4	A10	L1021-06	418.45	C21H26N2O7	CC1=C(C(C(=C(N1)C)C(=O)OC(C)C)C2=CC(=CC=C2)[N+](=O)[O-])C(=O)OCCOC	Free Base	Cardiovascular Disease	Autophagy	Soluble in DMSO > 10 mM	Ubiquitination	http://www.apexbt.com/nimodipine.html		CACNA1S	Ca<sub>v</sub>1.1	135.674	136.395	121.438	110.609	117.843	126.423	137.608	176.605	137.364	145.601	110.295	106.784	115.056	83.6024	91.6185	210.008	71.0822
Nitazoxanide	A8485	55981-09-4	A11	L1021-06	307.28	C12H9N3O5S	CC(=O)OC1=CC=CC=C1C(=O)NC2=NC=C(S2)[N+](=O)[O-]	Free Base	Vermifuge	Others	Soluble in DMSO > 10 mM	Others	http://www.apexbt.com/nitazoxanide.html		N/A	N/A	180.729	293.885	127.676	148.078	160.217	252.847	151.197	665.328	402.708	59.3802	262.555	234.875	167.523	164.901	240.124	681.487	23.8664
Vehicle			A12	L1021-06											N/A	N/A	100	100	100	100	100	100	100	100	100	100	100	100	100	100	100	100	100
Nitrofurazone	A8486	59-87-0	B01	L1021-06	198.14	C6H6N4O4	C1=C(OC(=C1)[N+](=O)[O-])C=NNC(=O)N	Free Base	Infection	Antibiotic	Soluble in DMSO > 10 mM	Microbiology & Virology	http://www.apexbt.com/nitrofurazone.html		N/A	N/A	127.858	122.51	147.584	147.607	126.916	100.226	110.708	130.268	105.041	49.3149	27.75	148.514	92.2924	167.379	150.819	144.091	103.066
Olsalazine Sodium	A8490	6054-98-4	B02	L1021-06	346.2	C14H8N2O6.2Na	C1=CC(=C(C=C1NN=C2C=CC(=O)C(=C2)C(=O)O)C(=O)[O-])[O-].[Na+].[Na+]	Free Base	Inflammation	Antibiotic	Soluble in DMSO > 10 mM	Microbiology & Virology	http://www.apexbt.com/olsalazine-sodium.html		N/A	N/A	124.299	120.854	88.2253	96.8856	86.6725	81.2552	92.4343	117.482	107.076	160.328	94.11	107.542	102.414	141.513	99.4706	162.184	90.6365
Orlistat	A8492	96829-58-2	B03	L1021-06	495.73	C29H53NO5	CCCCCCCCCCCC(CC1C(C(=O)O1)CCCCCC)OC(=O)C(CC(C)C)NC=O	Free Base	Metabolic Disease	Others	Soluble in DMSO > 10 mM	Others	http://www.apexbt.com/orlistat.html	Lipase inhibitor for obesity treatment	DAGLA	Diacylglycerol lipase &alpha;	126.396	126.996	81.2907	75.3574	76.7805	64.4717	93.7793	128.191	118.596	152.004	93.3268	121.926	110.061	106.606	88.6862	164.312	92.5185
Oxeladin Citrate	A8493	52432-72-1	B04	L1021-06	527.6	C20H33NO3.C6H8O7	CCC(CC)(C1=CC=CC=C1)C(=O)OCCOCCN(CC)CC.C(C(=O)O)C(CC(=O)O)(C(=O)O)O	citrate	Respiratory Disease	Others	Soluble in DMSO	Others	http://www.apexbt.com/oxeladin-citrate.html		#N/A	#N/A	110.319	111.936	121.538	81.6954	88.0446	65.1848	99.5768	133.546	103.707	194.583	91.1731	92.6523	99.3646	114.67	82.8215	165.17	94.7004
Oxethazaine	A8494	126-27-2	B05	L1021-06	467.64	C28H41N3O3	CC(C)(CC1=CC=CC=C1)N(C)C(=O)CN(CCO)CC(=O)N(C)C(C)(C)CC2=CC=CC=C2	Free Base	Neurological Disease	Others	Soluble in DMSO	Others	http://www.apexbt.com/oxethazaine.html		SLC6A2, SLC6A3, SLC6A4	Sodium-dependent noradrenaline transporter, sodium-dependent dopamine transporter, sodium-dependent serotonin transporter	93.542	99.6529	83.1488	35.9327	42.6809	36.5767	49.8116	103.012	89.733	97.8358	40.992	55.8798	87.8723	53.8616	37.5336	101.794	56.3259
Oxybutynin	A8495	5633-20-5	B06	L1021-06	357.49	C22H31NO3	CCN(CC)CC#CCOC(=O)C(C1CCCCC1)(C2=CC=CC=C2)O	Free Base		AChR	Soluble in DMSO > 10 mM	Neuroscience	http://www.apexbt.com/oxybutynin.html		Chrm1	M<sub>1</sub> receptor	133.323	147.824	133.649	78.797	87.0002	75.9777	118.314	152.671	143.582	183.698	80.6004	130.416	117.885	128.807	104.553	164.037	81.2264
Pasiniazid	A8497	2066-89-9	B07	L1021-06	290.27	C6H7N3O.C7H7NO3	C1=CC(=C(C=C1N)O)C(=O)O.C1=CN=CC=C1C(=O)NN	Isonicotinic	Infection	Others	Soluble in DMSO	Others	http://www.apexbt.com/pasiniazid.html		N/A	N/A	102.566	87.2096	83.7128	97.3221	92.9394	57.4825	103.612	129.284	136.459	169.868	83.4068	111.002	121.598	188.498	175.483	147.867	95.5587
Piroxicam	A8503	36322-90-4	B08	L1021-06	331.35	C15H13N3O4S	CN1C(=C(C2=CC=CC=C2S1(=O)=O)O)C(=O)NC3=CC=CC=N3	Free Base	Inflammation	COX	Soluble in DMSO > 10 mM	Neuroscience	http://www.apexbt.com/piroxicam.html	Prostaglandin synthesis/Coxinhibitor	PTGS1	COX-1	110.064	96.1816	90.5479	88.6794	87.8603	79.2583	103.797	126.115	107.246	33.3461	74.3351	102.134	132.692	100.183	105.27	137.19	76.9764
Pitavastatin Calcium	A8504	147526-32-7	B09	L1021-06	880.98	C50H46CaF2N2O8	C1CC1C2=NC3=CC=CC=C3C(=C2C=CC(CC(CC(=O)[O-])O)O)C4=CC=C(C=C4)F.C1CC1C2=NC3=CC=CC=C3C(=C2C=CC(CC(CC(=O)[O-])O)O)C4=CC=C(C=C4)F.[Ca+2]	Calcium	Cardiovascular Disease	HMG-CoA Reductase	Soluble in DMSO > 10 mM	Metabolism	http://www.apexbt.com/pitavastatin-calcium.html	Enzyme HMGCR inhibitor	Hmgcr	hydroxymethylglutaryl-CoA reductase	91.1907	76.5287	113.143	49.2721	51.1392	83.9653	51.574	96.772	89.8574	34.9597	72.8341	78.3759	256.058	166.995	129.022	93.7259	65.5499
Pridinol Methanesulfonate	A8507	6856-31-1	B10	L1021-06	391.52	C21H29NO4S	CS(=O)(=O)O.C1CCN(CC1)CCC(C2=CC=CC=C2)(C3=CC=CC=C3)O	Methanesulfonat		Others	Soluble in DMSO	Others	http://www.apexbt.com/pridinol-methanesulfonate.html		CHRM1, CHRM2, CHRM3, CHRM4, CHRM5	muscarinic AChR	115.784	110.601	111.617	81.7827	90.4613	226.887	100.458	136.169	121.31	156.806	90.9121	103.972	118.636	100.916	84.1899	142.202	83.2118
Prochlorperazine	A8508	58-38-8	B11	L1021-06	373.94	C20H24ClN3S	CN(CC1)CCN1CCCN2C3=CC=CC=C3SC4=C2C=C(Cl)C=C4	Free Base	Neurological Disease	Others	Soluble in DMSO > 10 mM	Others	http://www.apexbt.com/prochlorperazine.html	Dopamine (D2) receptor antagonist	DRD1	D<sub>1</sub> receptor	115.021	110.814	92.1405	58.2291	69.1209	78.1647	71.1462	362.717	206.781	92.5855	104.944	117.51	91.1432	140.187	116.771	180.894	52.6446
Vehicle			B12	L1021-06											N/A	N/A	100	100	100	100	100	100	100	100	100	100	100	100	100	100	100	100	100
Progesterone	A8509	57-83-0	C01	L1021-06	314.46	C21H30O2	CC(=O)C1CCC2C1(CCC3C2CCC4=CC(=O)CCC34C)C	Free Base	Endocrinology	Progesterone Receptor	Soluble in DMSO > 10 mM	Others	http://www.apexbt.com/progesterone.html	Progesterone	CATSPER1	CatSper1	151.942	168.812	112.546	91.7174	86.1809	119.244	176.845	134.093	112.22	107.056	48.5952	107.974	90.6127	149.402	159.192	111.304	103.924
Ranolazine	A8510	95635-55-5	C02	L1021-06	427.54	C24H33N3O4	CC1=C(C(=CC=C1)C)NC(=O)CN2CCN(CC2)CC(COC3=CC=CC=C3OC)O	Free Base	Cardiovascular Disease	Others	Soluble in DMSO > 10 mM	Others	http://www.apexbt.com/ranolazine.html	Anti-ischemic	SCN5A	Sodium voltage-gated channel alpha subunit 5	134.149	138.104	120.111	102.665	76.1047	96.1369	122.535	141.961	117.466	186.516	80.6004	96.2574	103.078	144.585	95.3327	150.339	86.8311
Rifaximin (Xifaxan)	A8512	80621-81-4	C03	L1021-06	785.88	C43H51N3O11	O[C@@H]([C@H](C)[C@H]([C@H](/C=C/C=C(C)\C(NC1=C2O)=O)C)O)[C@@H](C)[C@@H]([C@H](C)[C@H](/C=C/O[C@@](C3=O)(C)OC4=C3C(C5=C1N(C=CC(C)=C6)C6=N5)=C2C(O)=C4C)OC)OC(C)=O	Free Base	Infection	DNA Synthesis	Soluble in DMSO > 10 mM	DNA Damage/DNA Repair	http://www.apexbt.com/rifaximin-xifaxan-22616.html	RNA synthesis inhibitor, PXR activator	N/A	N/A	130.336	112.47	97.6152	97.4792	86.3448	59.1466	78.0103	136.606	119.727	145.153	83.7983	114.986	98.79	121.965	75.5559	133.173	80.213
Riluzole	A8513	1744-22-5	C04	L1021-06	234.2	C8H5F3N2OS	C1=CC2=C(C=C1OC(F)(F)F)SC(=N2)N	Free Base	Neurological Disease	Sodium Channel	Soluble in DMSO > 10 mM	Membrane Transporter/Ion Channel	http://www.apexbt.com/riluzole.html	Sodium channel protein inhibitor	KCNK2	K<sub>2P</sub>2.1	219.493	211.322	138.725	185.425	163.944	150.149	139.788	247.531	195.475	414.458	144.95	158.176	161.688	180.051	141.435	431.894	151.388
Risperidone	A8514	106266-06-2	C05	L1021-06	410.48	C23H27FN4O2	CC1=C(C(=O)N2CCCCC2=N1)CCN3CCC(CC3)C4=NOC5=C4C=CC(=C5)F	Free Base	Neurological Disease	5-HT Receptor	Soluble in DMSO	Neuroscience	http://www.apexbt.com/risperidone.html	SR-2A inhibitor	HTR1A	5-HT<sub>1A</sub> receptor	127.476	138.585	106.607	91.6999	75.8384	68.4179	103.519	138.136	117.014	150.659	64.2389	82.7561	104.757	145.528	91.2927	161.772	96.4893
Rivastigmine Tartrate	A8515	129101-54-8	C06	L1021-06	400.42	C14H22N2O2.C4H6O6	CCN(C)C(=O)OC1=CC=CC(=C1)C(C)N(C)C.C(C(C(=O)O)O)(C(=O)O)O	Tartrate	Cardiovascular Disease	AChR	Soluble in DMSO > 10 mM	Neuroscience	http://www.apexbt.com/rivastigmine-tartrate.html		ACHE	acetylcholinesterase (Cartwright blood group)	115.847	115.674	150.803	122.098	100.251	69.9394	113.63	140.104	121.536	170.444	83.3415	116.392	119.034	168.671	96.5708	149.343	94.0799
Rizatriptan Benzoate	A8516	145202-66-0	C07	L1021-06	391.47	C15H19N5.C7H6O2	CN(C)CCC1=CNC2=C1C=C(C=C2)CN3C=NC=N3.C1=CC=C(C=C1)C(=O)O	Benzoate	Neurological Disease	5-HT Receptor	Soluble in DMSO > 10 mM	Neuroscience	http://www.apexbt.com/rizatriptan-benzoate.html		HTR1A	5-HT<sub>1A</sub> receptor	115.974	100.24	106.076	109.038	94.9875	71.6035	101.015	128.41	119.275	187.476	85.691	117.528	121.421	124.513	95.2024	118.685	80.9472
Rosuvastatin Calcium	A8518	147098-20-2	C08	L1021-06	1001.14	C44H54F2N6O12S2 Ca	CC(C)C1=NC(=NC(=C1C=CC(CC(CC(=O)[O-])O)O)C2=CC=C(C=C2)F)N(C)S(=O)(=O)C.CC(C)C1=NC(=NC(=C1C=CC(CC(CC(=O)[O-])O)O)C2=CC=C(C=C2)F)N(C)S(=O)(=O)C.[Ca+2]	Free Base		RAAS	Soluble in DMSO > 10 mM	Endocrinology and Hormones	http://www.apexbt.com/rosuvastatin-calcium.html		HMGCR	hydroxymethylglutaryl-CoA reductase	110.7	106.702	116.959	47.8404	53.7402	39.3058	48.884	96.0179	80.8016	142.848	80.8615	114.824	238.908	147.029	103.967	134.409	81.9709
Silodosin	A8521	160970-54-7	C09	L1021-06	495.53	C25H32F3N3O4	CC(CC1=CC2=C(C(=C1)C(=O)N)N(CC2)CCCO)NCCOC3=CC=CC=C3OCC(F)(F)F	Free Base	Cardiovascular Disease	Adrenergic Receptor	Soluble in DMSO > 10 mM	GPCR/G protein	http://www.apexbt.com/silodosin.html	α1-adrenoceptor antagonist	ADRA1A	&alpha;<sub>1A</sub>-adrenoceptor	108.349	97.9439	117.357	92.7126	72.2339	82.9193	113.073	98.8156	89.6313	133.5	78.0551	99.502	127.123	108.107	85.1674	141.825	88.9096
Simvastatin (Zocor)	A8522	79902-63-9	C10	L1021-06	418.6	C25H38O5	CCC(C)(C)C(=O)OC1CC(C=C2C1C(C(C=C2)C)CCC3CC(CC(=O)O3)O)C	Free Base	Cardiovascular Disease	HMG-CoA Reductase	Soluble in DMSO > 10 mM	Metabolism	http://www.apexbt.com/simvastatin-zocor.html	HMGCR (HMG-CoA reductase) inhibitor	HMGCR	hydroxymethylglutaryl-CoA reductase	99.3248	126.836	100.203	52.9038	43.3772	79.2583	45.067	112.017	95.1937	102.51	93.6531	105.595	256.81	54.4899	59.4282	132.624	79.8511
Sodium 4-amiropparaty Hyalrate	A8523	94-16-6	C11	L1021-06	216.17	C9H9N2NaO3	C1=CC(=CC=C1C(=O)NCC(=O)[O-])N.[Na+]	Sodium		Others	Soluble in DMSO	Others	http://www.apexbt.com/sodium-4-amiropparaty-hyalrate.html		#N/A	#N/A	106.633	107.557	106.64	97.6887	85.2184	91.1447	99.6695	185.566	156.131	146.562	97.3731	109.488	109.929	120.953	103.511	135.885	86.3451
Vehicle			C12	L1021-06											N/A	N/A	100	100	100	100	100	100	100	100	100	100	100	100	100	100	100	100	100
Sotrastaurin (AEB071)	A8525	425637-18-9	D01	L1021-06	438.48	C25H22N6O2	CN1CCN(CC1)C2=NC3=CC=CC=C3C(=N2)C4=C(C(=O)NC4=O)C5=CNC6=CC=CC=C65	Free Base		PKC	Soluble in DMSO > 10 mM	TGF-β / Smad Signaling	http://www.apexbt.com/sotrastaurin.html	PKC inhibitor	PRKCA	protein kinase C alpha	105.68	161.495	110.655	64.9338	62.7925	187.472	201.751	115.077	106.443	197.464	149.388	101.755	136.096	110.236	107.616	167.162	102.818
Sulfadiazine	A8527	68-35-9	D02	L1021-06	250.28	C10H10N4O2S	C1=CN=C(N=C1)NS(=O)(=O)C2=CC=C(C=C2)N	Free Base		Antibiotic	Soluble in DMSO > 10 mM	Microbiology & Virology	http://www.apexbt.com/sulfadiazine-22640.html		N/A	N/A	124.553	137.41	100.668	106.838	84.1124	85.8196	115.995	131.033	105.165	216.481	98.7437	126.072	103.033	174.047	132.671	182.542	92.6943
Tebipenempivoxil	A8529	161715-24-8	D03	L1021-06	497.63	C22H31N3O6S2	CC1C2C(C(=O)N2C(=C1SC3CN(C3)C4=NCCS4)C(=O)OCOC(=O)C(C)(C)C)C(C)O	Free Base			Soluble in DMSO > 10 mM		http://www.apexbt.com/tebipenempivoxil.html	Carbapenem antibiotic	N/A	N/A	144.761	115.514	89.652	105.162	89.2325	73.8381	149.296	145.677	121.197	202.011	82.232	109.939	114.791	125.351	77.413	182.405	102.901
Telbivudine	A8530	3424-98-4	D04	L1021-06	242.23	C10H14N2O5	CC1=CN(C(=O)NC1=O)C2CC(C(O2)CO)O	Free Base	Infection	HBV	Soluble in DMSO > 10 mM	Microbiology & Virology	http://www.apexbt.com/telbivudine.html		N/A	N/A	122.393	127.85	99.4401	102.054	89.0277	82.4914	105.699	140.869	106.725	196.888	86.0826	128.019	114.791	210.943	116.054	185.735	101.008
Telmisattan	A8531	144701-48-4	D05	L1021-06	514.62	C33H30N4O2	CCCC1=NC2=C(C=C(C=C2N1CC3=CC=C(C=C3)C4=CC=CC=C4C(=O)O)C5=NC6=CC=CC=C6N5C)C	Free Base	Cardiovascular Disease	RAAS	Soluble in DMSO > 10 mM	Endocrinology and Hormones	http://www.apexbt.com/telmisattan.html	Angiotensin II receptor antagonist	AGTR1, AGTR2	Angiotensin II Receptor	90.4917	122.937	116.329	121.836	122.718	72.3642	97.6752	147.207	144.939	155.27	71.3983	110.57	101.398	1411.99	168.836	184.053	83.3566
Teniposide	A8532	29767-20-2	D06	L1021-06	656.7	C32H32O13S	COC1=CC(=CC(=C1O)OC)C2C3C(COC3=O)C(C4=CC5=C(C=C24)OCO5)OC6C(C(C7C(O6)COC(O7)C8=CC=CS8)O)O	Free Base		Topoisomerase	Soluble in DMSO > 10 mM	DNA Damage/DNA Repair	http://www.apexbt.com/teniposide.html		Top2a	DNA topoisomerase II alpha	102.629	106.328	118.087	112.634	110.122	70.9854	103.612	93.559	99.6707	130.17	79.4909	112.408	110.724	162.039	105.14	153.978	93.749
Terbinafine	A8533	91161-71-6	D07	L1021-06	291.43	C21H25N	CC(C)(C)C#CC=CCN(C)CC1=CC=CC2=CC=CC=C21	Free Base		Antibiotic	Soluble in DMSO > 10 mM	Microbiology & Virology	http://www.apexbt.com/terbinafine.html	Allylamine antifungal agent	N/A	N/A	109.365	100.988	139.488	103.555	107.87	55.7233	90.44	119.449	114.639	186.067	86.8657	113.778	107.498	128.807	92.2375	159.849	91.9084
Terfenadine	A8534	50679-08-8	D08	L1021-06	471.67	C32H41NO2	CC(C)(C)C1=CC=C(C=C1)C(CCCN2CCC(CC2)C(C3=CC=CC=C3)(C4=CC=CC=C4)O)O	Free Base		Others	Soluble in DMSO > 10 mM	Others	http://www.apexbt.com/terfenadine.html	Histamine H1-receptor antagonist	CYP2J2	CYP2J2	38.0396	30.6916	45.7882	32.2661	37.868	40.038	43.9724	32.1189	27.1223	32.501	28.3374	38.1244	55.3401	51.6974	44.8644	53.6263	25.9656
Thiabendazole	A8536	148-79-8	D09	L1021-06	201.25	C10H7N3S	C1=CC=C2C(=C1)NC(=N2)C3=CSC=N3	Free Base	Vermifuge	Others	Soluble in DMSO > 10 mM	Others	http://www.apexbt.com/thiabendazole-23042.html	Fungicide	N/A	N/A	154.166	141.041	119.083	157	177.81	110.686	128.61	102.346	102.068	24.6831	140.969	160.032	162.131	156.209	167.728	363.917	121.917
Thioridazine HCl	A8537	130-61-0	D10	L1021-06	407	C21H26N2S2.HCl	CN1CCCCC1CCN2C3=CC=CC=C3SC4=C2C=C(C=C4)SC.Cl	Hydrochloride	Neurological Disease	Others	Soluble in DMSO > 10 mM	Others	http://www.apexbt.com/thioridazine-hcl.html	Calcium channel protein inhibitor	HTR1A	5-HT<sub>1A</sub> receptor	51.4544	38.3124	41.3753	36.439	37.1922	35.0886	49.3014	64.4782	59.3434	25.541	27.2997	52.1124	88.4027	58.0155	53.1726	42.8804	90.4607
Tiopronin (Thiola)	A8538	1953-2-2	D11	L1021-06	163.19	C5H9NO3S	CC(C(=O)NCC(=O)O)S	Free Base	Cardiovascular Disease	Others	Soluble in DMSO > 10 mM	Others	http://www.apexbt.com/tiopronin-thiola.html	Drug for cystinuria treatment	N/A	N/A	107.268	101.415	99.3074	96.2221	91.1372	93.0465	112.47	118.684	112.243	20.8029	88.432	109.362	107.144	117.742	92.9543	143.404	81.578
Vehicle			D12	L1021-06											N/A	N/A	100	100	100	100	100	100	100	100	100	100	100	100	100	100	100	100	100
Tretinoin (Aberela)	A8539	302-79-4	E01	L1021-06	300.4	C20H28O2	CC1=C(C(CCC1)(C)C)C=CC(=CC=CC(=CC(=O)O)C)C	Free Base		RARs	Soluble in DMSO > 10 mM	Others	http://www.apexbt.com/tretinoin-aberela.html	retinoic acid, treats acne vulgaris and keratosis pilaris	PPARD	Peroxisome proliferator-activated receptor-&beta;/&delta;	197.569	434.713	174.725	449.421	444.626	44.9352	72.1201	570.359	431.65	248.047	172.687	143.269	149.003	137.534	154.077	322.959	159.868
Triamcinolone Acetonide	A8540	76-25-5	E02	L1021-06	434.5	C24H31FO6	F[C@@]1([C@@](C([H])([H])[H])(C([H])=C2[H])C3=C([H])C2=O)[C@](C([H])([H])C3([H])[H])([H])[C@@]4([H])[C@@](C([H])([H])[C@]1([H])O[H])(C([H])([H])[H])[C@]5(C(C([H])([H])O[H])=O)OC(C([H])([H])[H])(C([H])([H])[H])O[C@]5([H])C4([H])[H]	Free Base		Others	Soluble in DMSO > 10 mM	Others	http://www.apexbt.com/triamcinolone-acetonide.html	Antiinflammatory steroid	NR3C1	Glucocorticoid receptor	146.223	148.091	241.848	210.917	185.592	80.2567	97.9999	226.767	191.179	197.464	169.489	171.299	110.68	305.088	244.653	171.213	133.499
Triflurdine (Viroptic)	A8542	70-00-8	E03	L1021-06	296.2	C10H11F3N2O5	C1C(C(OC1N2C=C(C(=O)NC2=O)C(F)(F)F)CO)O	Free Base		Thymidylate Synthase	Soluble in DMSO > 10 mM	Apoptosis	http://www.apexbt.com/triflurdine-viroptic.html	Anti-herpesvirus antiviral drug	TYMS	Thymidylate synthetase	124.299	122.296	97.1175	114.904	116.983	62.3797	113.212	143.273	121.536	187.22	87.7141	131.642	110.724	164.098	130.162	149.824	93.9765
Vitamin D2 (Ergocalciferol)	A8543	50-14-6	E04	L1021-06	396.65	C28H44O	CC(C)C(C)C=CC(C)C1CCC2C1(CCCC2=CC=C3CC(CCC3=C)O)C	Free Base	Endocrinology	Others	Soluble in DMSO > 10 mM	Others	http://www.apexbt.com/vitamin-d2-ergocalciferol.html	DNA Polymerase inhibitor	VDR	Vitamin D receptor	99.4519	135.968	77.8732	67.1861	63.8165	31.1993	50.1362	96.2802	81.9661	72.0323	51.6691	100.692	95.1655	70.0236	47.5035	121.054	85.6833
GSK2126458	A8556	1086062-66-9	E06	L1021-06	505.5	C25H17F2N5O3S	COC1=C(C=C(C=N1)C2=CC3=C(C=CN=C3C=C2)C4=CN=NC=C4)NS(=O)(=O)C5=C(C=C(C=C5)F)F	Free Base		mTOR	Soluble in DMSO > 10 mM	PI3K/Akt/mTOR Signaling	http://www.apexbt.com/gsk2126458.html	PI3K/mTOR inhibitor	MTOR	mechanistic target of rapamycin kinase	63.8653	64.3525	147.086	44.1564	42.6809	44.3314	55.0525	44.5118	41.2883	26.7896	26.497	65.5956	70.3243	270.32	222.237	138.392	69.045
BI6727 (Volasertib)	A8558	755038-65-4	E07	L1021-06	618.83	C34H50N8O3	CCC1C(=O)N(C2=CN=C(N=C2N1C(C)C)NC3=C(C=C(C=C3)C(=O)NC4CCC(CC4)N5CCN(CC5)CC6CC6)OC)C	Free Base		PLK	Soluble in DMSO > 10 mM	Cell Cycle/Checkpoint	http://www.apexbt.com/bi6727-volasertib.html	Plk inhibitor,highly potent	PLK1	polo like kinase 1	117.626	47.5087	572.685	113.054	119.257	37.3422	49.6724	178.025	175.803	27.0585	25.7073	85.0995	114.968	105.384	63.7615	762.51	239.801
Chloroquine diphosphate	A8628	50-63-5	E08	L1021-06	515.86	C18H26ClN3.2H3PO4	CCN(CC)CCCC(C)NC1=C2C=CC(=CC2=NC=C1)Cl.OP(=O)(O)O.OP(=O)(O)O	Phosphate		Autophagy	Soluble in DMSO	Ubiquitination	http://www.apexbt.com/chloroquine-diphosphate.html	Antimalarial drug	MRGPRX1	<i>MRGPRX1</i>	72.3171	78.5047	102.36	72.0574	73.2784	59.4318	82.8802	74.6417	74.2782	108.208	82.7541	93.0849	88.4027	155.651	128.044	113.261	88.3615
Deferasirox	A8639	201530-41-8	E09	L1021-06	373.36	C21H15N3O4	C1=CC(=C2NC(=C3C=CC=CC3=O)N(N2)C4=CC=C(C=C4)C(=O)O)C(=O)C=C1	Free Base	Endocrinology	Cyclin-Dependent Kinases	Soluble in DMSO > 10 mM	Cell Cycle/Checkpoint	http://www.apexbt.com/deferasirox.html	Oral iron chelator	N/A	N/A	58.9531	72.0961	100.933	54.353	101.009	77.3089	113.166	71.1774	69.1115	34.5243	89.411	129.172	106.79	51.8719	73.8291	99.0473	75.4356
LEE011	A8641	1211441-98-3	E10	L1021-06	434.54	C23H30N8O	CN(C)C(=O)C1=CC2=CN=C(N=C2N1C3CCCC3)NC4=NC=C(C=C4)N5CCNCC5	Free Base		Cyclin-Dependent Kinases	Soluble in DMSO	Cell Cycle/Checkpoint	http://www.apexbt.com/lee011.html	CDK4/6 inhibitor	CDK4	Cyclin dependent kinase	106.124	112.256	91.7092	141.828	153.274	98.7519	116.552	137.044	123.571	135.613	92.9352	134.832	137.731	134.671	116.836	131.148	131.637
Acyclovir	A8644	59277-89-3	E11	L1021-06	225.21	C8H11N5O3	C1=NC2=C(N1COCCO)NC(=NC2=O)N	Free Base	Infection	DNA Synthesis	Soluble in DMSO	DNA Damage/DNA Repair	http://www.apexbt.com/acyclovir.html	Antiviral agent	N/A	N/A	97.7361	107.931	87.8271	83.1445	99.104	94.0449	97.9535	121.634	94.5606	21.0975	90.7815	106.893	113.288	163.4	144.693	128.813	90.1401
Vehicle			E12	L1021-06											N/A	N/A	100	100	100	100	100	100	100	100	100	100	100	100	100	100	100	100	100
Capecitabine	A8647	154361-50-9	F01	L1021-06	359.35	C15H22FN3O6	CCCCCOC(=O)NC1=NC(=O)N(C=C1F)C2C(C(C(O2)C)O)O	Free Base	Cancer	DNA Synthesis	Soluble in DMSO > 10 mM	DNA Damage/DNA Repair	http://www.apexbt.com/capecitabine.html		TYMS	thymidylate synthetase	159.695	123.311	119.547	114.625	109.037	102.888	112.656	184.583	138.494	156.294	121.651	113.616	123.808	182.354	147.626	139.971	110.646
Cilengitide	A8660	188968-51-6	F02	L1021-06	588.66	C27H40N8O7	CC(C)C1C(=O)NC(C(=O)NCC(=O)NC(C(=O)NC(C(=O)N1C)CC2=CC=CC=C2)CC(=O)O)CCCN=C(N)N	Free Base		Integrin	Soluble in DMSO > 10 mM	Angiogenesis	http://www.apexbt.com/cilengitide.html	Integrin inhibitor for αvβ3 and αvβ5	ITGAV|ITGB3	integrin &alpha;V&beta;3	120.486	107.61	90.9792	88.2603	80.4465	89.2428	98.9275	153.327	132.842	159.624	89.9331	76.6634	97.4197	132.472	115.631	143.782	82.0226
Mesoridazine Besylate	A8701	32672-69-8	F03	L1021-06	544.75	C27H32N2O4S3	O=S(C)C1=CC=C2SC3=CC=CC=C3N(C2=C1)CC[C@H]4N(C)CCCC4.OS(=O)(C5=CC=CC=C5)=O	besylate	Neurological Disease		Soluble in DMSO		http://www.apexbt.com/mesoridazine-besylate.html		HTR1A	5-HT<sub>1A</sub> receptor	121.566	108.358	106.01	89.6397	102.156	70.8903	100.644	108.411	97.8392	174.67	89.9331	77.8892	98.2154	129.366	115.207	101.588	78.5378
Vorapaxar	A8809	618385-01-6	F04	L1021-06	492.58	C29H33FN2O4	CCOC(=O)NC1CCC2C(C1)CC3C(C2C=CC4=NC=C(C=C4)C5=CC(=CC=C5)F)C(OC3=O)C	Free Base		Others	Soluble in DMSO	Others	http://www.apexbt.com/vorapaxar.html	PAR-1 antagonist,potent and orally active	F2R	PAR1	106.124	158.665	107.801	78.9018	73.9747	95.9943	133.619	80.0186	65.1771	105.327	75.7709	121.259	104.227	99.4851	68.6161	125.998	85.5695
Alvelestat	B1037	848141-11-7	F05	L1021-06	545.53	C25H22F3N5O4S	CC1=CC(=CC=C1)N2C(=C(C=C(C2=O)C(=O)NCC3=NC=C(C=C3)S(=O)(=O)C)C4=CC=NN4C)C	Free Base		Elastase	Soluble in DMSO > 10 mM	Proteases/Proteasome	http://www.apexbt.com/alvelestat.html	NE inhibitor	ELANE	elastase, neutrophil expressed	106.633	121.549	114.271	99.2601	99.9027	80.4945	102.777	99.067	86.9745	193.431	90.8468	118.916	134.681	174.396	143.944	147.421	101.287
Sunitinib	B1045	557795-19-4	F06	L1021-06	398.47	C22H27FN4O2	CCN(CC)CCNC(=O)C1=C(NC(=C1C)C=C2C3=C(C=CC(=C3)F)NC2=O)C	Free Base	Cancer	PDGFR	Soluble in DMSO	Tyrosine Kinase/Adaptors	http://www.apexbt.com/sunitinib.html	RTK inhibitor	FGFR1	fibroblast growth factor receptor 1	78.9896	133.618	125.154	64.2179	59.3723	55.8659	152.403	42.9163	32.843	47.0611	96.5247	134.093	133.93	369.666	313.138	118.548	122.951
Ulipristal acetate	B1049	126784-99-4	F07	L1021-06	475.62	C30H37NO4	CC(=O)C1(CCC2C1(CC(C3=C4CCC(=O)C=C4CCC23)C5=CC=C(C=C5)N(C)C)C)OC(=O)C	acetate		Progesterone Receptor	Soluble in DMSO	Others	http://www.apexbt.com/ulipristal-acetate.html		PGR	Progesterone receptor	79.2438	116.582	116.727	89.3079	97.5475	103.887	106.812	123.492	98.755	76.1301	88.8889	116.374	78.9436	104.721	80.9644	81.4007	53.7925
Tizanidine	B1063	51322-75-9	F08	L1021-06	253.71	C9H8ClN5S	C1CN=C(N1)NC2=C(C=CC3=NSN=C32)Cl	Free Base		Adrenergic Receptor	Soluble in DMSO	GPCR/G protein	http://www.apexbt.com/tizanidine.html		ADRA2A	Adrenoreceptor alpha 2	95.0671	100.24	109.527	105.563	95.4995	66.6587	97.4897	105.854	77.9865	201.306	96.0026	94.563	109.531	127.062	90.7388	113.982	85.0111
Doripenem	B1076	148016-81-3	F09	L1021-06	420.5	C15H24N4O6S2	CC1C2C(C(=O)N2C(=C1SC3CC(NC3)CNS(=O)(=O)N)C(=O)O)C(C)O	Free Base	Infection	Antibiotic	Soluble in DMSO	Microbiology & Virology	http://www.apexbt.com/doripenem.html		N/A	N/A	88.6488	94.1522	85.2391	87.9286	77.3744	80.019	106.534	101.165	79.5014	194.455	90.9773	102.548	106.039	112.75	85.5584	128.264	89.6024
Salicylic acid	B1092	69-72-7	F10	L1021-06	138.12	C7H6O3	C1=CC=C(C(=C1)C(=O)O)O	Free Base		COX	Soluble in DMSO	Neuroscience	http://www.apexbt.com/salicylic-acid.html		ASIC3	ASIC3	101.104	111.455	98.3452	108.514	131.606	85.6769	104.493	134.093	101.084	182.098	94.2405	114.391	115.808	104.058	94.0946	149.721	89.7782
Cytarabine hydrochloride	B1100	69-74-9	F11	L1021-06	279.68	C9H14ClN3O5	C1=CN(C(=O)N=C1N)C2C(C(C(O2)CO)O)O.Cl	Hydrochloride	Cancer	DNA Synthesis	Soluble in DMSO	DNA Damage/DNA Repair	http://www.apexbt.com/cytarabine-hydrochloride.html	DNA synthsis inhibitor	N/A	N/A	67.7417	82.6702	73.8584	100.919	109.016	52.1098	63.911	88.816	73.3398	146.946	96.1984	104.675	147.367	63.9148	59.0372	123.114	88.1133
Vehicle			F12	L1021-06											N/A	N/A	100	100	100	100	100	100	100	100	100	100	100	100	100	100	100	100	100
Brexpiprazole	B1102	913611-97-9	G01	L1021-06	433.57	C25H27N3O2S	C1CN(CCN1CCCCOC2=CC3=C(C=C2)C=CC(=O)N3)C4=C5C=CSC5=CC=C4	Free Base	Neurological Disease	Dopamine Receptor	Soluble in DMSO	Neuroscience	http://www.apexbt.com/brexpiprazole.html	5-HT2A, α1B-, and α2C-adrenergic receptors antagonist	DRD2	D<sub>2</sub> receptor	150.798	121.228	162.415	73.9606	82.6993	108.404	121.236	117.372	105.742	78.6272	92.7394	105.811	102.459	126.503	118.596	54.2786	96.7478
AZD-9291	B1104	1421373-65-0	G02	L1021-06	499.61	C28H33N7O2	CN1C=C(C2=NC(NC3=C(OC)C=C(N(CCN(C)C)C)C(NC(C=C)=O)=C3)=NC=C2)C4=C1C=CC=C4	Free Base		EGFR	Soluble in DMSO > 10 mM	JAK/STAT Signaling	http://www.apexbt.com/azd-9291.html	Mutated forms EGFR inhibitor	EGFR	Epidermal growth factor receptor	42.4625	41.0307	60.686	29.455	30.8023	39.0301	49.9043	43.0037	40.3273	75.6179	25.1591	39.927	61.3073	54.3852	49.0022	38.6576	30.5465
Efavirenz	B1119	154598-52-4	G03	L1021-06	315.68	C14H9ClF3NO2	C1CC1C#CC2(C3=C(C=CC(=C3)Cl)NC(=O)O2)C(F)(F)F	Free Base	Infection	HIV	Soluble in DMSO	Microbiology & Virology	http://www.apexbt.com/efavirenz.html	Reverse transcriptase inhibitor	N/A	N/A	102.502	125.874	107.669	68.0766	70.8412	37.2852	101.942	94.1273	70.4004	74.1452	63.6711	85.9106	99.7624	77.738	88.0345	97.7427	70.3273
Nelfinavir	B1122	159989-64-7	G04	L1021-06	567.78	C32H45N3O4S	CC1=C(C=CC=C1O)C(=O)NC(CSC2=CC=CC=C2)C(CN3CC4CCCCC4CC3C(=O)NC(C)(C)C)O	Free Base	Infection	HIV Integrase	Soluble in DMSO	Proteases/Proteasome	http://www.apexbt.com/nelfinavir.html		N/A	N/A	88.9666	144.192	101.232	71.5162	65.926	78.0221	100.458	56.8611	66.0477	24.7279	81.0573	93.4274	97.1545	89.7111	88.8816	102.652	89.499
Pitavastatin	B1124	147511-69-1	G05	L1021-06	421.46	C25H24FNO4	C1CC1C2=NC3=CC=CC=C3C(=C2C=CC(CC(CC(=O)O)O)O)C4=CC=C(C=C4)F	Free Base	Cardiovascular Disease	HMG-CoA Reductase	Soluble in DMSO	Metabolism	http://www.apexbt.com/pitavastatin.html	HMG-CoA reductase inhibitor	Hmgcr	hydroxymethylglutaryl-CoA reductase	105.87	131.375	170.578	81.3811	68.3222	60.4778	126.709	99.8866	84.5551	88.6157	115.125	125.387	263.749	482.765	324.868	115.733	100.77
GLPG0634	B1130	1206161-97-8	G06	L1021-06	425.5	C21H23N5O3S	C1CC1C(=O)NC2=NN3C(=N2)C=CC=C3C4=CC=C(C=C4)CN5CCS(=O)(=O)CC5	Free Base		JAK	Soluble in DMSO > 10 mM	JAK/STAT Signaling	http://www.apexbt.com/glpg0634-26591.html	JAK1 inhibitor	JAK2	Janus kinase 2	525.602	1082.51	652.316	536.546	499.923	914.775	1711.87	153.655	139.738	149.571	221.504	1484.42	619.703	6573	5610.49	207.879	373.61
Oxybutynin chloride	B1134	1508-65-2	G07	L1021-06	393.95	C22H32ClNO3	CCN(CC)CC#CCOC(=O)C(C1CCCCC1)(C2=CC=CC=C2)O.Cl	Chloride	Neurological Disease	AChR	Soluble in DMSO > 10 mM	Neuroscience	http://www.apexbt.com/oxybutynin-chloride.html		Chrm1	M<sub>1</sub> receptor	139.296	211.482	178.143	102.211	116.615	151.242	179.86	95.395	76.3471	180.817	96.9163	169.893	139.544	287.634	313.953	139.662	96.3342
Ondansetron hydrochloride dihydrate	B1204	103639-04-9	G08	L1021-06	365.85	C18H24ClN3O3	CC1=NC=CN1CC2CCC3=C(C2=O)C4=CC=CC=C4N3C.O.O.Cl	hydrochloride	Cancer	5-HT Receptor	Soluble in DMSO	Neuroscience	http://www.apexbt.com/ondansetron-hydrochloride-dihydrate.html		HTR3A	5-HT<sub>3</sub>A	92.7794	108.999	105.612	83.4937	84.1944	80.1617	96.423	77.8547	58.4955	151.62	82.1015	82.0712	106.746	146.749	138.275	107.871	80.5129
Aniracetam	B1210	72432-10-1	G09	L1021-06	219.24	C12H13NO3	COC1=CC=C(C=C1)C(=O)N2CCCC2=O	Free Base	Neurological Disease	AMPAR	Soluble in DMSO > 10 mM	Membrane Transporter/Ion Channel	http://www.apexbt.com/aniracetam-26509.html	Nootropic drug for senile dementia	GRIA1	GluA1	103.455	100.561	95.3921	90.7746	101.152	85.249	104.354	90.652	81.4912	202.267	91.0426	106.586	103.52	140.222	138.144	137.087	88.8579
Perindopril	B1214	82834-16-0	G10	L1021-06	368.47	C19H32N2O5	CCCC(C(=O)OCC)NC(C)C(=O)N1C2CCCCC2CC1C(=O)O	Free Base	Cardiovascular Disease	Angiotensin Receptor	Soluble in DMSO	GPCR/G protein	http://www.apexbt.com/perindopril.html	ACE inhibitor	ACE	Angiotensin-converting enzyme	109.62	110.654	94.1977	104.428	100.62	98.2765	105.745	102.794	99.3316	155.718	105.792	110.534	111.034	130.622	136.548	134.752	90.9984
Meropenem trihydrate	B1217	119478-56-7	G11	L1021-06	437.51	C17H31N3O8S	CC1C2C(C(=O)N2C(=C1SC3CC(NC3)C(=O)N(C)C)C(=O)O)C(C)O.O.O.O	trihydrate	Infection	Antibiotic	Soluble in DMSO	Microbiology & Virology	http://www.apexbt.com/meropenem-trihydrate-26558.html	Broad-spectum β-lactam antibiotic	N/A	N/A	97.7997	110.067	96.1885	93.2364	86.0171	94.0449	104.679	78.2591	78.3595	149.699	104.878	81.8188	92.3808	95.6803	94.3227	105.673	83.7599
Vehicle			G12	L1021-06											N/A	N/A	100	100	100	100	100	100	100	100	100	100	100	100	100	100	100	100	100
Vancomycin hydrochloride	B1223	1404-93-9	H01	L1021-06	1485.72	C66H76Cl3N9O24		Hydrochloride	Infection	Antibiotic	Soluble in DMSO	Microbiology & Virology	http://www.apexbt.com/vancomycin-hydrochloride.html		N/A	N/A	126.078	123.685	166.828	116.528	127.367	110.115	104.122	163.491	132.05	119.413	173.014	110.047	92.3808	203.892	185.843	111.853	93.1389
Fluconazole hydrate	B1226	155347-36-7	H02	L1021-06	324.29	C13H14F2N6O2		hydrate	Infection	Antibiotic	Soluble in DMSO	Microbiology & Virology	http://www.apexbt.com/fluconazole-hydrate.html		N/A	N/A	121.185	110.494	100.933	89.5698	97.486	92.048	106.116	141.743	112.627	117.301	81.5141	108.984	89.6845	143.189	132.703	135.954	92.6529
Cidofovir dihydrate	B1238	149394-66-1	H03	L1021-06	315.22	C8H18N3O8P	C1=CN(C(=O)N=C1N)CC(CO)OCP(=O)(O)O.O.O	dihydrate	Infection		Soluble in DMSO		http://www.apexbt.com/cidofovir-dihydrate.html	Antiviral agent for CMV	N/A	N/A	127.286	113.324	96.7525	87.3524	88.6795	79.7813	114.14	82.2589	79.6484	138.622	78.512	136.094	94.6793	160.014	143.39	122.427	90.6054
(+)-Ketoconazole	B1240	142128-59-4	H04	L1021-06	531.43	C26H28Cl2N4O4	CC(=O)N1CCN(CC1)C2=CC=C(C=C2)OCC3COC(O3)(CN4C=CN=C4)C5=C(C=C(C=C5)Cl)Cl	Free Base	Infection	P45	Soluble in DMSO	Metabolism	http://www.apexbt.com/ketoconazole-26999.html		KCNA10	K<SUB>v</SUB>1.8	112.797	190.12	103.024	42.6897	46.5312	127.327	140.808	102.706	86.9292	33.423	25.5898	118.952	87.9165	105.768	92.0094	64.5095	89.2095
Haloperidol hydrochloride	B1242	1511-16-6	H05	L1021-06	412.33	C21H24Cl2FNO2	C1CN(CCC1(C2=CC=C(C=C2)Cl)O)CCCC(=O)C3=CC=C(C=C3)F.Cl	Hydrochloride	Neurological Disease	Dopamine Receptor	Soluble in DMSO > 10 mM	Neuroscience	http://www.apexbt.com/haloperidol-hydrochloride.html	Antipsychotic drug	HTR1A	5-HT<sub>1A</sub> receptor	103.71	123.792	126.714	59.9053	66.8271	109.592	118.732	66.4017	53.928	124.984	81.5141	99.5561	106.348	225.569	206.598	102.446	69.5414
Etomidate hydrochloride	B1246	53188-20-8	H06	L1021-06	280.75	C14H17ClN2O2	CCOC(=O)C1=CN=CN1C(C)C2=CC=CC=C2.Cl	Hydrochloride		GABA Receptor	Soluble in DMSO	Membrane Transporter/Ion Channel	http://www.apexbt.com/etomidate-hydrochloride.html		GABRA1	Gamma-aminobutyric acid type A receptor	115.657	158.451	116.992	90.4254	104.081	124.189	166.131	80.106	72.6389	150.724	98.2868	154.913	117.266	481.717	290.103	117.964	101.225
Beclomethasone dipropionate	B1248	5534-9-8	H07	L1021-06	521.04	C28H37ClO7	CCC(=O)OCC(=O)C1(C(CC2C1(CC(C3(C2CCC4=CC(=O)C=CC43C)Cl)O)C)C)OC(=O)CC	Free Base	Respiratory Disease	Glucocorticoid Receptor	Soluble in DMSO > 10 mM	GPCR/G protein	http://www.apexbt.com/beclometasone-dipropionate.html	Corticosteroid used for asthma and rhinitis	NR3C1	Glucocorticoid receptor	60.3829	201.549	174.725	135.594	130.152	125.995	130.558	130.596	116.222	137.406	149.91	182.06	122.659	334.724	310.402	110.171	140.22
Valproic acid	B1251	99-66-1	H08	L1021-06	144.21	C8H16O2	CCCC(CCC)C(=O)O	Free Base	Neurological Disease	HDAC	Soluble in DMSO	DNA Damage/DNA Repair	http://www.apexbt.com/valproic-acid.html	HDAC1 inhibitor	HDAC1	histone deacetylase 1	93.0971	111.242	106.142	90.9666	100.701	90.2413	100.922	83.472	83.2436	152.965	113.754	121.151	102.68	145.772	141.044	115.595	92.6943
Glycopyrrolate	B1266	596-51-0	H09	L1021-06	398.33	C19H28BrNO3	C[N+]1(CCC(C1)OC(=O)C(C2CCCC2)(C3=CC=CC=C3)O)C.[Br-]	Free Base		AChR	Soluble in DMSO	Neuroscience	http://www.apexbt.com/glycopyrrolate.html		CHRM1	M<sub>1</sub> receptor	106.442	113.912	94.7617	91.9618	99.2269	103.887	96.5621	88.215	79.0718	159.239	87.1268	152.498	99.2762	125.98	108.365	113.295	93.9662
Reserpine hydrochloride	B1270	16994-56-2	H10	L1021-06	645.14	C33H41ClN2O9	COC1C(CC2CN3CCC4=C(C3CC2C1C(=O)OC)NC5=C4C=CC(=C5)OC)OC(=O)C6=CC(=C(C(=C6)OC)OC)OC.Cl	Hydrochloride	Neurological Disease	Monoamine transporter	Soluble in DMSO	Membrane Transporter/Ion Channel	http://www.apexbt.com/reserpine-hydrochloride.html		SLC18A1	Vesicular monoamine transporter 1	114.894	102.323	87.8935	80.9446	78.808	105.741	79.4481	73.9423	82.9044	64.2848	69.114	113.688	97.5966	111.737	135.538	83.4263	75.5597
Adapalene sodium salt	B1277	911110-93-5	H11	L1021-06	434.5	C28H27NaO3		sodium salt		Others	Soluble in DMSO	Others	http://www.apexbt.com/adapalene-sodium-salt.html		RARA	Retinoic acid receptor-&alpha;	94.94	135.968	158.069	170.602	143.096	111.732	97.0259	101.679	91.9942	88.1035	140.708	81.8909	98.348	181.447	184.899	85.6236	107.75
Vehicle			H12	L1021-06											N/A	N/A	100	100	100	100	100	100	100	100	100	100	100	100	100	100	100	100	100
Prilocaine hydrochloride	B1280	1786-81-8	A01	L1021-07	256.77	C13H21ClN2O	CCCNC(C)C(=O)NC1=CC=CC=C1C.Cl	Hydrochloride		Others	Soluble in DMSO	Others	http://www.apexbt.com/prilocaine-hydrochloride-27322.html		SCN5A	Sodium voltage-gated channel alpha subunit 5	160.448	134.454	122.098	90.8615	113.9	106.359	97.5885	131.428	138.485	112.341	112.247	117.196	112.665	79.2025	87.0409	98.3515	112.991
Prasugrel hydrochloride	B1283	389574-19-0	A02	L1021-07	409.9	C20H21ClFNO3S	CC(=O)OC1=CC2=C(S1)CCN(C2)C(C3=CC=CC=C3F)C(=O)C4CC4.Cl	Hydrochloride	Cardiovascular Disease	P2Y Receptor	Soluble in DMSO	GPCR/G protein	http://www.apexbt.com/prasugrel-hydrochloride.html		P2RY12	Purinergic receptor P2Y12	148.425	130.718	149.185	95.8052	124.283	109.416	110.805	126.154	140.477	118.634	99.3091	136.758	119.658	70.3161	78.1243	139.356	118.796
Lansoprazole sodium	B1290	226904-00-3	A03	L1021-07	391.34	C16H13F3N3NaO2S	CC1=C(C=CN=C1CS(=O)C2=NC3=CC=CC=C3[N-]2)OCC(F)(F)F.[Na+]	sodium	Digestive system disease	Proton Pump	Soluble in DMSO	Membrane Transporter/Ion Channel	http://www.apexbt.com/lansoprazole-sodium.html	PPI/cytochrome P450 inhibitor	ATP4A	ATPase H+/K+ transporting alpha subunit	182.05	180.039	152.248	138.424	137.984	150.135	136.11	302.575	259.709	117.756	130.529	145.059	162.704	139.22	131.116	373.399	146.889
Terbutaline Sulfate	B1328	23031-32-5	A04	L1021-07	548.65	C24H38N2O6.H2O4S	CC(C)(C)NCC(C1=CC(=CC(=C1)O)O)O.CC(C)(C)NCC(C1=CC(=CC(=C1)O)O)O.OS(=O)(=O)O	Sulfate	Respiratory Disease	Adrenergic Receptor	Soluble in DMSO	GPCR/G protein	http://www.apexbt.com/terbutaline-sulfate.html		ADRB2	&beta;<sub>2</sub>-adrenoceptor	113.849	115.025	126.93	83.5837	75.687	93.3819	119.574	118.619	127.133	112.927	84.7923	110.186	109.195	86.9496	89.9515	134.52	107.497
Acebutolol HCl	B1330	34381-68-5	A05	L1021-07	372.89	C18H28N2O4.HCl	CCCC(=O)NC1=CC(=C(C=C1)OCC(CNC(C)C)O)C(=O)C.Cl	Hydrochloride	Neurological Disease	Adrenergic Receptor	Soluble in DMSO > 10 mM	GPCR/G protein	http://www.apexbt.com/acebutolol-hcl.html		ADRB1	&beta;<sub>1</sub>-adrenoceptor	128.861	120.716	156.195	92.0744	102.038	92.3475	104.98	131.643	131.554	117.707	86.3108	123.346	106.346	74.0985	78.5863	118.779	107.912
Adrenalone HCl	B1331	62-13-5	A06	L1021-07	217.65	C9H11NO3.HCl	CNCC(=O)C1=CC(=C(C=C1)O)O.Cl	Hydrochloride	Cardiovascular Disease	Adrenergic Receptor	Soluble in DMSO > 10 mM	GPCR/G protein	http://www.apexbt.com/adrenalone-hcl.html		ADRA1A, ADRA1B, ADRA1D	Adrenoreceptor alpha 1	125.94	95.7678	151.874	95.9706	103.804	86.564	89.0072	111.407	101.202	114.537	93.7211	115.779	107.33	83.3039	93.6475	106.913	101.526
Carvedilol	B1332	72956-09-3	A07	L1021-07	406.47	C24H26N2O4	COC1=CC=CC=C1OCCNCC(COC2=CC=CC3=C2C4=CC=CC=C4N3)O	Free Base		Adrenergic Receptor	Soluble in DMSO > 10 mM	GPCR/G protein	http://www.apexbt.com/carvedilol-27102.html		ADRB1	&beta;<sub>1</sub>-adrenoceptor	98.0895	97.6647	126.658	44.9161	43.0587	43.818	48.456	101.676	102.516	70.1951	81.6339	69.9228	88.6817	123.771	123.862	111.329	81.8203
Clonidine HCl	B1333	4205-91-8	A08	L1021-07	266.5	C9H9Cl2N3.HCl	C1CN=C(N1)NC2=C(C=CC=C2Cl)Cl.Cl	Hydrochloride	Infection	Adrenergic Receptor	Soluble in DMSO > 10 mM	GPCR/G protein	http://www.apexbt.com/clonidine-hcl.html		Adra1d	&alpha;<sub>1D</sub>-adrenoceptor	136.401	126.694	134.893	97.2387	92.6097	93.7111	114.375	124.754	124.437	105.366	92.6277	127.116	113.546	106.317	115.962	114.603	92.4353
Dexmedetomidine	B1334	113775-47-6	A09	L1021-07	200.28	C13H16N2	CC1=C(C(=CC=C1)C(C)C2=CN=CN2)C	Free Base	Neurological Disease	Adrenergic Receptor	Soluble in DMSO > 10 mM	GPCR/G protein	http://www.apexbt.com/dexmedetomidine.html		ADRA2A	&alpha;<sub>2A</sub>-adrenoceptor	125.329	133.42	148.233	93.3241	91.9891	98.8833	112.308	123.463	116.311	97.6098	83.0916	106.036	104.533	114.201	91.6609	115.324	92.8603
Guanabenz Acetate	B1335	23256-50-0	A10	L1021-07	291.13	C8H8Cl2N4.C2H4O2	CC(=O)O.C1=CC(=C(C(=C1)Cl)C=NN=C(N)N)Cl	Acetate	Endocrinology	Adrenergic Receptor	Soluble in DMSO > 10 mM	GPCR/G protein	http://www.apexbt.com/guanabenz-acetate.html		ADRA2A	&alpha;<sub>2A</sub>-adrenoceptor	116.974	151.527	157.591	78.9157	74.947	97.8488	120.702	123.463	95.9304	79.7561	87.3434	121.726	107.537	109.644	92.7697	101.836	95.7006
Isoprenaline HCl	B1336	51-30-9	A11	L1021-07	247.72	C11H17NO3.HCl	CC(C)NCC(C1=CC(=C(C=C1)O)O)O.Cl	Hydrochloride	Infection	Adrenergic Receptor	Soluble in DMSO > 10 mM	GPCR/G protein	http://www.apexbt.com/isoprenaline-hcl.html	β-adrenergic receptor agonist	ADRB1	&beta;<sub>1</sub>-adrenoceptor	106.513	84.8459	121.553	85.4583	98.3382	73.1633	81.3028	107.629	117.639	78.0488	96.3936	108.06	90.3393	77.6531	74.8441	74.4696	101.506
Vehicle			A12	L1021-07											N/A	N/A	100	100	100	100	100	100	100	100	100	100	100	100	100	100	100	100	100
L-Adrenaline	B1337	51-43-4	B01	L1021-07	183.2	C9H13NO3	CNCC(C1=CC(=C(C=C1)O)O)O	Free Base	Cardiovascular Disease	Adrenergic Receptor	Soluble in DMSO > 10 mM	GPCR/G protein	http://www.apexbt.com/l-adrenaline.html		ADRB1, ADRB2, ADRA1A, ADRA1B	Adrenoreceptors alpha and beta	171.589	90.3068	137.854	101.502	122.135	96.2972	106.984	156.293	168.36	115.902	167.641	137.29	109.505	144.278	98.5447	93.3048	123.254
Metoprolol Tartrate	B1339	392-17-7	B02	L1021-07	684.81	2C15H25NO3.C4H6O6	CC(C)NCC(COC1=CC=C(C=C1)CCOC)O.CC(C)NCC(COC1=CC=C(C=C1)CCOC)O.C(C(C(=O)O)O)(C(=O)O)O	Tartrate	Cardiovascular Disease	Adrenergic Receptor	Soluble in DMSO > 10 mM	GPCR/G protein	http://www.apexbt.com/metoprolol-tartrate-28849.html	β1-adrenergic blocking agent	ADRB1	&beta;<sub>1</sub>-adrenoceptor	135.926	115.14	111.991	78.9524	97.2163	85.1534	103.727	105.067	108.876	120.976	102.407	111.274	95.0013	91.0054	71.8873	126.619	102.252
Naphazoline HCl	B1340	550-99-2	B03	L1021-07	246.74	C14H14N2.HCl	C1CN=C(N1)CC2=CC=CC3=CC=CC=C32.Cl	Hydrochloride	Neurological Disease	Adrenergic Receptor	Soluble in DMSO > 10 mM	GPCR/G protein	http://www.apexbt.com/naphazoline-hcl.html		Taar4	<i>TAAR4P </i>	133.82	108.357	93.3089	75.0747	88.1941	73.6335	110.993	136.487	106.752	118.146	89.53	105.378	100.907	98.5246	78.8635	142.931	97.2348
Nebivolol	B1341	152520-56-4	B04	L1021-07	441.9	C22H26ClF2NO4	C1CC2=C(C=CC(=C2)F)OC1C(CNCC(C3CCC4=C(O3)C=CC(=C4)F)O)O.Cl	Free Base	Cardiovascular Disease	Adrenergic Receptor	Soluble in DMSO > 10 mM	GPCR/G protein	http://www.apexbt.com/nebivolol.html		ADRB1	Adrenoreceptor beta 1	73.5671	77.0856	64.8943	38.1898	38.6669	34.0049	47.0216	79.4166	82.6661	92.5366	81.148	87.2327	87.1795	106.591	81.7741	70.7446	67.7845
Phenoxybenzamine HCl	B1343	63-92-3	B05	L1021-07	340.3	C18H22ClNO.HCl	CC(COC1=CC=CC=C1)N(CCCl)CC2=CC=CC=C2.Cl	Hydrochloride	Endocrinology	Adrenergic Receptor	Soluble in DMSO > 10 mM	GPCR/G protein	http://www.apexbt.com/phenoxybenzamine-hcl-28954.html		ADRA2B	&alpha;<sub>2B</sub>-adrenoceptor	119.419	124.05	194.547	105.233	104.21	86.8461	100.971	197.519	184.16	113.61	152.942	130.963	114.064	156.354	143.775	133.919	118.382
Phenylephrine HCl	B1344	61-76-7	B06	L1021-07	203.67	C9H13NO2.HCl	CNCC(C1=CC(=CC=C1)O)O.Cl	Hydrochloride	Endocrinology	Adrenergic Receptor	Soluble in DMSO > 10 mM	GPCR/G protein	http://www.apexbt.com/phenylephrine-hcl.html		ADRA1A	&alpha;<sub>1A</sub>-adrenoceptor	108.551	111.576	97.2223	84.5394	90.39	80.6395	91.638	114.421	103.711	118.293	87.8901	125.775	104.688	74.5543	81.4045	123.435	96.561
Propranolol HCl	B1346	318-98-9	B07	L1021-07	295.8	C16H21NO2.HCl	CC(C)NCC(COC1=CC=CC2=CC=CC=C21)O.Cl	Hydrochloride	Cardiovascular Disease	Adrenergic Receptor	Soluble in DMSO > 10 mM	GPCR/G protein	http://www.apexbt.com/propranolol-hcl.html		ADRB2	&beta;<sub>2</sub>-adrenoceptor	109.773	109.679	96.6438	86.3956	80.1265	71.9408	94.5819	113.99	102.901	110.634	89.3478	104.188	84.4859	114.611	81.0811	113.522	98.2196
Ritodrine HCl	B1347	23239-51-2	B08	L1021-07	323.81	C17H21NO3.HCl	CC(C(C1=CC=C(C=C1)O)O)NCCC2=CC=C(C=C2)O.Cl	Hydrochloride	Infection	Adrenergic Receptor	Soluble in DMSO > 10 mM	GPCR/G protein	http://www.apexbt.com/ritodrine-hcl.html	β-2 adrenergic receptor agonist	ADRB2	Adrenoreceptor beta 2	118.264	102.838	110.562	83.0875	89.4591	71.7527	123.896	107.263	113.988	115.902	85.6427	115.5	105.983	322.917	280.573	118.358	89.3254
Salbutamol Sulfate	B1348	51022-70-9	B09	L1021-07	337.39	C13H21NO3.H2SO4	CC(C)(C)NCC(C1=CC(=C(C=C1)O)CO)O.OS(=O)(=O)O	Sulfate		Adrenergic Receptor	Soluble in DMSO	GPCR/G protein	http://www.apexbt.com/salbutamol-sulfate.html	β-2 adrenergic receptor agonist	ADRB2	&beta;<sub>2</sub>-adrenoceptor	106.716	98.412	103.994	88.8215	81.9166	79.2289	106.483	118.727	109.925	110.927	83.8813	103.961	90.5465	120.672	91.0141	124.216	95.3689
Tetrahydrozoline HCl	B1349	522-48-5	B10	L1021-07	236.74	C13H16N2.HCl	C1CC(C2=CC=CC=C2C1)C3=NCCN3.Cl	Free Base	Inflammation	Adrenergic Receptor	Soluble in DMSO > 10 mM	GPCR/G protein	http://www.apexbt.com/tetrahydrozoline-hcl.html		ADRA1A	Adrenoreceptor alpha	111.404	115.83	108.214	90.935	88.0986	85.8587	116.004	117.327	113.205	108.829	85.3997	116.336	105.879	85.5369	88.1497	120.822	91.6474
Timolol Maleate	B1350	26921-17-5	B11	L1021-07	432.49	C17H28N4O7S	CC(C)(C)NCC(COC1=NSN=C1N2CCOCC2)O.C(=CC(=O)O)C(=O)O	Maleate	Neurological Disease	Adrenergic Receptor	Soluble in DMSO > 10 mM	GPCR/G protein	http://www.apexbt.com/timolol-maleate.html		ADRB2	&beta;<sub>2</sub>-adrenoceptor	115.819	116.059	120.26	95.0884	97.7892	82.2382	103.977	116.897	107.349	109.415	102.164	116.108	107.174	97.6588	81.3121	112.5	100.884
Vehicle			B12	L1021-07											N/A	N/A	100	100	100	100	100	100	100	100	100	100	100	100	100	100	100	100	100
Xylazine HCl	B1351	23076-35-9	C01	L1021-07	256.79	C12H16N2S.HCl	CC1=C(C(=CC=C1)C)NC2=NCCCS2.Cl	Hydrochloride	Cardiovascular Disease	Adrenergic Receptor	Soluble in DMSO > 10 mM	GPCR/G protein	http://www.apexbt.com/xylazine-hcl.html	α2 Adrenoceptor agonist	ADRA2A	&alpha;<sub>2A</sub>-adrenoceptor	184.359	133.247	123.527	84.4108	100.152	125.403	115.44	121.095	132.364	117.805	101.313	120.461	115.255	100.347	109.402	115.234	110.711
Betaxolol HCl	B1353	63659-19-8	C02	L1021-07	343.89	C18H29NO3.HCl	CC(C)NCC(COC1=CC=C(C=C1)CCOCC2CC2)O.Cl	Hydrochloride	Cardiovascular Disease	Adrenergic Receptor	Soluble in DMSO > 10 mM	GPCR/G protein	http://www.apexbt.com/betaxolol-hcl.html		ADRB1	&beta;<sub>1</sub>-adrenoceptor	133.277	130.2	148.573	73.0347	75.2812	90.6077	111.682	115.82	117.666	131.463	83.2131	134.455	106.967	82.2102	91.7995	136.202	103.869
Bisoprolol fumarate	B1354	104344-23-2	C03	L1021-07	441.52	C22H35NO8	CC(C)NCC(COC1=CC=C(C=C1)COCCOC(C)C)O.C(=CC(=O)O)C(=O)O	Free Base	Cardiovascular Disease	Adrenergic Receptor	Soluble in DMSO > 10 mM	GPCR/G protein	http://www.apexbt.com/bisoprolol-fumarate.html		ADRB1	Adrenoreceptor beta 1	130.084	128.763	96.0653	92.3685	79.7446	82.2852	105.543	121.741	118.197	123.024	80.5406	129.293	112.613	92.2814	93.8323	144.884	99.7434
Cisatracurium Besylate	B1355	96946-42-8	C04	L1021-07	1243.48	C53H72N2O12.2C6H5O3S	C[N+]1(CCC2=CC(=C(C=C2C1CC3=CC(=C(C=C3)OC)OC)OC)OC)CCC(=O)OCCCCCOC(=O)CC[N+]4(CCC5=CC(=C(C=C5C4CC6=CC(=C(C=C6)OC)OC)OC)OC)C.C1=CC=C(C=C1)S(=O)(=O)[O-].C1=CC=C(C=C1)S(=O)(=O)[O-]	Besylate	Neurological Disease	Adrenergic Receptor	Soluble in DMSO > 10 mM	GPCR/G protein	http://www.apexbt.com/cisatracurium-besylate.html	Neuromuscular-blocking drug	CHRNA2	Nicotinic AChR	125.737	228.67	129.176	123.869	114.998	59.9036	70.2161	125.293	115.356	113.951	89.9552	128.736	109.143	83.1672	77.6623	105.741	136.419
Detomidine HCl	B1356	90038-01-0	C05	L1021-07	222.71	C12H15ClN2	CC1=C(C(=CC=C1)CC2=CN=CN2)C.Cl	Hydrochloride	Cardiovascular Disease	Adrenergic Receptor	Soluble in DMSO > 10 mM	GPCR/G protein	http://www.apexbt.com/detomidine-hcl.html		ADRA2A	Adrenoreceptor alpha 2	120.71	115.082	92.0499	81.8562	87.9076	62.8659	108.049	132.935	137.157	118.39	75.4992	113.602	97.1769	84.2153	74.6593	148.368	75.1341
Dexmedetomidine HCl	B1357	145108-58-3	C06	L1021-07	236.74	C13H16N2.HCl	CC1=C(C(=CC=C1)C(C)C2=CN=CN2)C.Cl	Hydrochloride	Neurological Disease	Adrenergic Receptor	Soluble in DMSO > 10 mM	GPCR/G protein	http://www.apexbt.com/dexmedetomidine-hcl.html		ADRA2A	&alpha;<sub>2A</sub>-adrenoceptor	109.502	111.173	89.872	85.8626	87.5019	60.3738	84.3094	112.806	111.744	109.659	72.6444	103.1	102.616	90.6408	74.7517	128.842	76.5024
Epinephrine Bitartrate	B1358	51-42-3	C07	L1021-07	333.29	C9H13NO3.C4H6O6	CNCC(C1=CC(=C(C=C1)O)O)O.C(C(C(=O)O)O)(C(=O)O)O	Bitartrate	Cancer	Adrenergic Receptor	Soluble in DMSO > 10 mM	GPCR/G protein	http://www.apexbt.com/epinephrine-bitartrate.html		ADRB1, ADRB2, ADRA1A, ADRA1B	Adrenoreceptors alpha and beta	108.551	71.6246	96.7119	94.4452	106.382	48.8539	86.0006	109.362	110.987	105.024	73.0696	96.2672	90.8055	74.053	69.4387	106.492	59.5641
Ivabradine HCl	B1360	148849-67-6	C08	L1021-07	505.05	C27H37ClN2O5	CN(CCCN1CCC2=CC(=C(C=C2CC1=O)OC)OC)CC3CC4=CC(=C(C=C34)OC)OC.Cl	Hydrochloride	Neurological Disease	Adrenergic Receptor	Soluble in DMSO > 10 mM	GPCR/G protein	http://www.apexbt.com/ivabradine-hcl.html		HCN1	HCN1	110.317	99.1018	97.8689	78.0152	93.3019	81.0156	105.418	119.157	126.655	114.049	86.8575	121.068	113.908	96.6107	102.056	132.567	85.2308
Medetomidine HCl	B1361	86347-15-1	C09	L1021-07	236.74	C13H16N2.HCl	CC1=C(C(=CC=C1)C(C)C2=CN=CN2)C.Cl	Hydrochloride	Infection	Adrenergic Receptor	Soluble in DMSO > 10 mM	GPCR/G protein	http://www.apexbt.com/medetomidine-hcl.html		ADRA2A	Adrenoreceptor alpha 2	113.781	102.953	95.3507	89.4464	85.306	73.8686	104.792	116.681	108.544	108.146	78.2325	102.063	102.72	100.165	101.64	121.903	67.629
Naftopidil	B1362	57149-07-2	C10	L1021-07	392.49	C24H28N2O3	COC1=CC=CC=C1N2CCN(CC2)CC(COC3=CC=CC4=CC=CC=C43)O	Free Base	Endocrinology	Adrenergic Receptor	Soluble in DMSO > 10 mM	GPCR/G protein	http://www.apexbt.com/naftopidil.html	α1-adrenergic receptor antagonist	ADRA1A, ADRA1B, ADRA1D	Adrenoreceptor alpha 1	121.661	109.794	108.418	69.4142	65.4713	73.1633	106.483	112.161	95.9437	97.3171	77.0177	84.2718	106.605	116.115	89.3047	107.724	70.1272
Phentolamine Mesylate	B1363	65-28-1	C11	L1021-07	377.46	C17H19N3O.CH4O3S	CC1=CC=C(C=C1)N(CC2=NCCN2)C3=CC(=CC=C3)O.CS(=O)(=O)O	Mesylate	Cardiovascular Disease	Adrenergic Receptor	Soluble in DMSO > 10 mM	GPCR/G protein	http://www.apexbt.com/phentolamine-mesylate.html	Alpha 1/2-blocking agent	Adra1a	&alpha;<sub>1A</sub>-adrenoceptor	121.593	101.574	101.408	104.02	94.9727	85.4355	101.66	145.959	128.846	112.732	122.876	116.032	112.303	132.566	116.424	121.603	87.9985
Vehicle			C12	L1021-07											N/A	N/A	100	100	100	100	100	100	100	100	100	100	100	100	100	100	100	100	100
Scopine	B1364	498-45-3	D01	L1021-07	155.19	C8H13NO2	[H][C@]12O[C@@]1([H])[C@@](C3([H])[H])([H])N(C([H])([H])[H])[C@]2([H])C([H])([H])[C@@]3([H])O[H]	Free Base	Metabolic Disease	Adrenergic Receptor	Soluble in DMSO > 10 mM	GPCR/G protein	http://www.apexbt.com/scopine-29094.html		CHRM2	muscarinic AChR	148.9	119.681	99.0259	89.9426	115.619	97.6607	127.216	141.223	146.85	116.488	104.472	137.745	109.505	138.582	118.78	119.109	121.803
Terazosin HCl	B1365	70024-40-7	D02	L1021-07	459.92	C19H25N5O4.HCl.2H2O	COC1=C(C=C2C(=C1)C(=NC(=N2)N3CCN(CC3)C(=O)C4CCCO4)N)OC.O.O.Cl	Hydrochloride	Infection	Adrenergic Receptor	Soluble in DMSO > 10 mM	GPCR/G protein	http://www.apexbt.com/terazosin-hcl.html		ADRA1A	&alpha;<sub>1A</sub>-adrenoceptor	142.243	131.005	122.642	75.4238	96.0945	108.334	116.693	122.602	105.158	123.171	96.8795	115.88	101.321	104.95	102.148	124.276	95.4
Sotalol	B1367	959-24-0	D03	L1021-07	308.82	C12H20N2O3S.HCl	CC(C)NCC(C1=CC=C(C=C1)NS(=O)(=O)C)O.Cl	Hydrochloride	Neurological Disease	Adrenergic Receptor	Soluble in DMSO	GPCR/G protein	http://www.apexbt.com/sotalol.html		ADRB1	&beta;<sub>1</sub>-adrenoceptor	127.707	112.323	104.709	86.708	83.7545	91.8773	110.617	130.352	106.061	130.976	78.9614	115.855	102.616	107.138	98.9605	138.365	101.495
Tizanidine HCl	B1368	64461-82-1	D04	L1021-07	290.17	C9H9Cl2N5S	C1CN=C(N1)NC2=C(C=CC3=NSN=C32)Cl.Cl	Hydrochloride	Neurological Disease	Adrenergic Receptor	Soluble in DMSO > 10 mM	GPCR/G protein	http://www.apexbt.com/tizanidine-hcl.html		ADRA2A	Adrenoreceptor alpha 2	109.841	120.543	100.387	83.841	84.757	78.5706	98.0269	102.817	131.541	126.049	65.052	125.37	102.461	142.729	107.646	130.765	81.8618
Miltefosine	B1371	58066-85-6	D05	L1021-07	407.57	C21H46NO4P	CCCCCCCCCCCCCCCCOP(=O)([O-])OCC[N+](C)(C)C	Free Base	Infection	Akt	Soluble in DMSO	PI3K/Akt/mTOR Signaling	http://www.apexbt.com/miltefosine.html	PI3K/Akt inhibitor	N/A	N/A	105.358	92.4337	82.0792	84.4291	70.7701	28.5506	47.7795	58.2546	58.8595	108.732	66.6312	107.579	106.605	33.4355	32.9129	104.42	87.3869
Phenformin HCl	B1373	834-28-6	D06	L1021-07	241.72	C10H16ClN5	C1=CC=C(C=C1)CCN=C(N)N=C(N)N.Cl	Hydrochloride	Metabolic Disease	Others	Soluble in DMSO > 10 mM	Others	http://www.apexbt.com/phenformin-hcl.html	biguanidine drug with anti-diabetic activity	PRKAA1	AMP-activated protein kinase	122.068	111.058	94.568	76.1406	81.1767	84.9183	105.857	97.8015	82.7989	56.9756	49.4177	113.982	109.609	62.5691	54.9781	92.2834	78.8659
Dehydroepiandrosterone (DHEA)	B1375	53-43-0	D07	L1021-07	288.42	C19H28O2	CC12CCC3C(C1CCC2=O)CC=C4C3(CCC(C4)O)C	Free Base	Endocrinology	Calcium Channel	Soluble in DMSO and in ethanol	Membrane Transporter/Ion Channel	http://www.apexbt.com/dehydroepiandrosterone-dhea.html	Endogenous steroid hormone	0	Glycine Receptor (All subtypes)	118.061	130.488	102.157	91.468	104.902	79.2289	107.297	113.452	107.761	101.561	72.4622	106.896	111.888	119.578	102.657	113.041	97.494
Flutamide	B1376	13311-84-7	D08	L1021-07	276.21	C11H11F3N2O3	CC(C)C(=O)NC1=CC(=C(C=C1)[N+](=O)[O-])C(F)(F)F	Free Base	Cancer	Androgen Receptor	Soluble in DMSO > 10 mM	Endocrinology and Hormones	http://www.apexbt.com/flutamide.html		AR	Androgen receptor	130.967	141.237	78.37	75.2768	82.4417	88.3037	135.171	120.234	110.881	77.4634	66.1453	138.757	125.201	103.811	91.9381	120.912	88.8693
Megestrol Acetate	B1377	595-33-5	D09	L1021-07	384.51	C24H32O4	CC1=CC2C(CCC3(C2CCC3(C(=O)C)OC(=O)C)C)C4(C1=CC(=O)CC4)C	Acetate	Infection	Progesterone Receptor	Soluble in DMSO > 10 mM	Others	http://www.apexbt.com/megestrol-acetate-26907.html	Anti-estrogen agent	PGR	Progesterone receptor	116.091	106.977	101.952	115.029	91.9414	84.166	103.288	128.414	127.425	113.171	98.5802	121.194	91.8415	222.797	214.876	124.667	111.54
Spironolactone	B1378	1952-1-7	D10	L1021-07	416.57	C24H32O4S	CC(=O)SC1CC2=CC(=O)CCC2(C3C1C4CCC5(C4(CC3)C)CCC(=O)O5)C	Free Base	Infection	Androgen Receptor	Soluble in DMSO > 10 mM	Endocrinology and Hormones	http://www.apexbt.com/spironolactone.html		NR3C2	Mineralocorticoid receptor	107.6	111.288	64.1797	89.9609	69.4812	82.6143	94.9577	120.234	105.875	80.2439	67.3601	114.362	109.92	80.2051	71.6101	88.228	92.2591
Aminoglutethimide	B1380	125-84-8	D11	L1021-07	232.28	C13H16N2O2	CCC1(CCC(=O)NC1=O)C2=CC=C(C=C2)N	Free Base	Endocrinology	Aromatase	Soluble in DMSO > 10 mM	Endocrinology and Hormones	http://www.apexbt.com/aminoglutethimide.html		CYP19A1	Cytochrome P450 Family 19 Subfamily A Member 1	117.585	99.2743	102.871	92.7177	93.3019	83.2256	94.5193	106.477	110.35	111.902	94.6929	113.451	102.616	120.581	104.089	93.7254	100.189
Vehicle			D12	L1021-07											N/A	N/A	100	100	100	100	100	100	100	100	100	100	100	100	100	100	100	100	100
Anastrozole	B1382	120511-73-1	E01	L1021-07	293.37	C17H19N5	CC(C)(C#N)C1=CC(=CC(=C1)CN2C=NC=N2)C(C)(C)C#N	Free Base	Endocrinology	Aromatase	Soluble in DMSO > 10 mM	Endocrinology and Hormones	http://www.apexbt.com/anastrozole.html	Aromatase inhibitor	CYP19A1	CYP19A1	174.645	145.951	120.294	103.267	118.316	115.952	147.698	124.754	123.548	124.098	91.2307	149.209	119.555	235.283	234.234	118.178	116.516
Ciclopirox ethanolamine	B1384	41621-49-2	E02	L1021-07	268.35	C12H17NO2.C2H7NO	CC1=CC(=O)N(C(=C1)C2CCCCC2)O.C(CO)N	Ethanolamine	Infection	ATPase	Soluble in DMSO > 10 mM	Membrane Transporter/Ion Channel	http://www.apexbt.com/ciclopirox-ethanolamine.html	iron chelator, broad-spectrum antifungal agent	ATP1A1	ATPase Na+/K+ Transporting Subunit Alpha 1	75.605	149.86	123.289	57.5787	69.2186	278.782	327.341	81.4295	91.4028	38.3561	25.0854	60.3315	69.3603	61.5665	57.0571	53.111	36.3542
Milrinone	B1386	78415-72-2	E03	L1021-07	211.22	C12H9N3O	CC1=C(C=C(C(=O)N1)C#N)C2=CC=NC=C2	Free Base	Cardiovascular Disease	PDE	Soluble in DMSO > 10 mM	Metabolism	http://www.apexbt.com/milrinone.html	PDE-3 inhibitor	PDE2A	phosphodiesterase 2A	123.767	124.165	94.0236	87.2961	93.8031	93.9462	108.425	118.404	93.0625	119.024	74.1022	116.69	102.253	107.229	88.7503	131.997	116.516
Amiodarone HCl	B1389	19774-82-4	E04	L1021-07	681.77	C25H30ClI2NO3	CCCCC1=C(C2=CC=CC=C2O1)C(=O)C3=CC(=C(C(=C3)I)OCCN(CC)CC)I.Cl	Hydrochloride	Cardiovascular Disease	Potassium Channel	Soluble in DMSO > 10 mM	Membrane Transporter/Ion Channel	http://www.apexbt.com/amiodarone-hcl.html	Anti-arrhythmic drug	KCNA7	K<SUB>v</SUB>1.7	58.1404	80.822	60.0281	35.5065	45.8275	32.7871	41.3028	87.1559	79.0414	26.4146	39.2073	54.7387	74.9547	33.3124	39.0437	29.2922	43.9734
Carbamazepine	B1390	298-46-4	E05	L1021-07	236.27	C15H12N2O	C1=CC=C2C(=C1)C=CC3=CC=CC=C3N2C(=O)N	Free Base	Neurological Disease	Sodium Channel	Soluble in DMSO > 10 mM	Membrane Transporter/Ion Channel	http://www.apexbt.com/carbamazepine-27079.html		SCN9A	Sodium Voltage-Gated Channel Alpha Subunit 9	108.551	104.505	99.6384	82.6648	88.8624	59.3864	90.949	101.935	95.5985	116.78	71.9156	102.847	106.035	91.051	92.5387	138.756	102.584
Divalproex Sodium	B1391	76584-70-8	E06	L1021-07	310.41	C8H16O2.C8H15O2.Na	CCCC(CCC)C(=O)O.CCCC(CCC)C(=O)[O-].[Na+]	Sodium	Neurological Disease	Autophagy	Soluble in DMSO > 10 mM	Ubiquitination	http://www.apexbt.com/divalproex-sodium.html	Epilepsy/migraines/bipolar disorder medicine	GABBR1, HDAC1	GABA type B receptor, histone deacetylase 1	110.792	112.955	94.534	84.1167	88.1702	69.1666	91.0742	100.525	80.1965	112.829	79.9939	116.411	110.8	142.774	84.7309	127.761	96.3744
Loperamide HCl	B1392	34552-83-5	E07	L1021-07	513.5	C29H33ClN2O2.HCl	CN(C)C(=O)C(CCN1CCC(CC1)(C2=CC=C(C=C2)Cl)O)(C3=CC=CC=C3)C4=CC=CC=C4.Cl	Hydrochloride	Infection	Opioid Receptor	Soluble in DMSO > 10 mM	Endocrinology and Hormones	http://www.apexbt.com/loperamide-hcl.html		OPRM1	&mu; receptor	88.1039	115.657	95.0785	50.0436	48.095	53.885	65.6436	108.716	94.9479	43.0195	63.9587	84.7526	98.7309	83.8963	74.5207	63.9856	78.7934
Nitrendipine	B1393	39562-70-4	E08	L1021-07	360.37	C18H20N2O6	CCOC(=O)C1=C(NC(=C(C1C2=CC(=CC=C2)[N+](=O)[O-])C(=O)OC)C)C	Free Base	Neurological Disease	Calcium Channel	Soluble in DMSO > 10 mM	Membrane Transporter/Ion Channel	http://www.apexbt.com/nitrendipine-28814.html	Calcium channel blocker	Cacna1s	Ca<sub>v</sub>1.1	118.332	103.701	90.2463	80.6432	79.6491	79.7461	111.369	100.869	93.4342	105.561	81.6946	123.143	111.785	104.267	103.812	138.816	82.0691
Tamoxifen Citrate	B1394	54965-24-1	E09	L1021-07	563.64	C32H37NO8	CCC(=C(C1=CC=CC=C1)C2=CC=C(C=C2)OCCN(C)C)C3=CC=CC=C3.C(C(=O)O)C(CC(=O)O)(C(=O)O)O	Citrate	Endocrinology	Estrogen/progestogen Receptor	Soluble in DMSO > 10 mM	Endocrinology and Hormones	http://www.apexbt.com/tamoxifen-citrate-26559.html	Antiestrogen drug	ESR1	Estrogen receptor-&alpha;	114.392	33.5245	59.6878	35.2125	33.8216	37.0142	47.7858	108.824	98.8382	32.3902	23.8767	78.7802	96.5035	34.8163	40.3742	31.1216	39.3915
Sulfacetamide Sodium	B1395	127-56-0	E10	L1021-07	236.22	C8H10N2O3S.Na	CC(=O)[N-]S(=O)(=O)C1=CC=C(C=C1)N.[Na+]	Sodium	Cardiovascular Disease	Autophagy	Soluble in DMSO > 10 mM	Ubiquitination	http://www.apexbt.com/sulfacetamide-sodium.html	Sulfonamide antibiotic	N/A	N/A	97.2743	99.1018	79.6631	72.1525	73.7297	85.7647	85.7501	106.779	111.226	97.6585	76.957	86.1192	103.756	92.6004	100.993	110.187	92.4975
Trifluoperazine 2HCl	B1397	440-17-5	E11	L1021-07	480.42	C21H24F3N3S.2HCl	CN1CCN(CC1)CCCN2C3=CC=CC=C3SC4=C2C=C(C=C4)C(F)(F)F.Cl.Cl	Dihydrochloride	Neurological Disease	Autophagy	Soluble in DMSO > 10 mM	Ubiquitination	http://www.apexbt.com/trifluoperazine-2hcl.html		HTR2A	5-HT<sub>2A</sub> receptor	48.8274	36.7608	54.141	35.5433	32.127	41.0862	45.4619	102.462	93.089	35.8195	24.5448	57.4465	82.1031	40.7815	43.5944	30.641	68.7796
Vehicle			E12	L1021-07											N/A	N/A	100	100	100	100	100	100	100	100	100	100	100	100	100	100	100	100	100
Azithromycin	B1398	83905-01-5	F01	L1021-07	748.98	C38H72N2O12	CCC1C(C(C(N(CC(CC(C(C(C(C(C(=O)O1)C)OC2CC(C(C(O2)C)O)(C)OC)C)OC3C(C(CC(O3)C)N(C)C)O)(C)O)C)C)C)O)(C)O	Free Base	Cancer	Antibiotic	Soluble in DMSO > 10 mM	Microbiology & Virology	http://www.apexbt.com/azithromycin.html		MLNR	motilin receptor	166.29	123.245	124.14	86.5426	123.424	115.669	114.125	136.487	102.264	120.293	111.943	137.467	121.264	367.804	383.137	112.02	117.242
Temozolomide	B1399	85622-93-1	F02	L1021-07	194.15	C6H6N6O2	CN1C(=O)N2C=NC(=C2N=N1)C(=O)N	Free Base	Cancer	DNA Alkylating	Soluble in DMSO > 10 mM	DNA Damage/DNA Repair	http://www.apexbt.com/temozolomide.html		N/A	N/A	143.942	127.499	135.54	77.9233	117.743	112.895	120.451	118.619	95.5055	115.122	94.0248	125.269	110.749	133.933	109.633	138.756	112.266
Dabrafenib (GSK2118436)	B1407	1195765-45-7	F03	L1021-07	519.56	C23H20F3N5O2S2	CC(C)(C)C1=NC(=C(S1)C2=NC(=NC=C2)N)C3=C(C(=CC=C3)NS(=O)(=O)C4=C(C=CC=C4F)F)F	Free Base	Infection	Raf	Soluble in DMSO > 10 mM	MAPK Signaling	http://www.apexbt.com/dabrafenib-gsk2118436.html	Inhibitor of BRAF(V600) mutants	BRAF	B-Raf proto-oncogene, serine/threonine kinase	109.841	126.464	73.6059	114.202	130.537	119.572	113.31	102.279	80.5152	99.8049	98.0336	124.535	118.622	225.03	148.718	138.816	149.066
Benidipine HCl	B1409	91599-74-5	F04	L1021-07	542.02	C28H31N3O6.HCl	CC1=C(C(C(=C(N1)C)C(=O)OC2CCCN(C2)CC3=CC=CC=C3)C4=CC(=CC=C4)[N+](=O)[O-])C(=O)OC.Cl	Hydrochloride	Cardiovascular Disease	Calcium Channel	Soluble in DMSO > 10 mM	Membrane Transporter/Ion Channel	http://www.apexbt.com/benidipine-hcl.html	Calcium channel blocker	CACNA1B	calcium voltage-gated channel	70.7141	93.4109	87.4559	46.4232	56.4251	26.8062	35.3837	66.9304	61.1432	17.761	37.9743	68.2779	83.2427	41.6292	30.723	28.7424	40.6251
Amlodipine	B1410	88150-42-9	F05	L1021-07	408.88	C20H25ClN2O5	CCOC(=O)C1=C(NC(=C(C1C2=CC=CC=C2Cl)C(=O)OC)C)COCCN	Free Base	Cardiovascular Disease	Calcium Channel	Soluble in DMSO > 10 mM	Membrane Transporter/Ion Channel	http://www.apexbt.com/amlodipine.html	Calcium channel blocker	CACNA1D	Ca<sub>v</sub>1.3	92.3155	48.8554	69.8626	24.8289	30.4323	24.4458	39.311	82.226	64.5423	21.2098	79.8724	86.4482	99.9741	29.325	35.0705	32.5936	61.5751
Amlodipine Besylate	B1411	111470-99-6	F06	L1021-07	567.05	C20H25ClN2O5.C6H6O3S	CCOC(=O)C1=C(NC(=C(C1C2=CC=CC=C2Cl)C(=O)OC)C)COCCN.C1=CC=C(C=C1)S(=O)(=O)O	Besylate	Cardiovascular Disease	Calcium Channel	Soluble in DMSO > 10 mM	Membrane Transporter/Ion Channel	http://www.apexbt.com/amlodipine-besylate.html	Block of L-type calcium channel	CACNA1D	Ca<sub>v</sub>1.3	94.0817	94.0433	102.497	47.7831	52.272	35.8293	38.2336	87.059	75.244	31.7073	95.8469	115.146	110.023	99.4816	96.1885	51.3387	73.2578
Flunarizine 2HCl	B1412	30484-77-6	F07	L1021-07	477.42	C26H26F2N2.2HCl	C1CN(CCN1CC=CC2=CC=CC=C2)C(C3=CC=C(C=C3)F)C4=CC=C(C=C4)F.Cl.Cl	Dihydrochloride	Cancer	Calcium Channel	Soluble in DMSO	Membrane Transporter/Ion Channel	http://www.apexbt.com/flunarizine-2hcl.html	Calcium entry blocker	DRD2, HRH1, CACNA1H, CACNA1G, CACNA1I	Dopamine receptor D2, Histamine receptor H1, calcium voltage-gated channel subunits alpha1 H,G,I	91.6362	119.509	105.594	44.9529	48.5246	30.0411	47.7858	93.3667	81.2985	52.439	112.004	82.3738	96.5035	68.9034	81.8203	115.655	60.269
Tetracaine HCl	B1413	136-47-0	F08	L1021-07	300.82	C15H24N2O2.HCl	CCCCNC1=CC=C(C=C1)C(=O)OCCN(C)C.Cl	Hydrochloride		Calcium Channel	Soluble in DMSO > 10 mM	Membrane Transporter/Ion Channel	http://www.apexbt.com/tetracaine-hcl.html	Anaesthetic and allosteric inhibitor	RYR1, RYR2	Ryanodine receptor	116.974	143.652	98.9578	81.5254	99.8896	80.2163	104.103	103.485	103.366	122.683	87.0397	134.126	120.642	135.118	108.755	121.693	85.4277
Clevidipine Butyrate	B1415	167221-71-8	F09	L1021-07	456.32	C21H23Cl2NO6	CCCC(=O)OCOC(=O)C1=C(NC(=C(C1C2=C(C(=CC=C2)Cl)Cl)C(=O)OC)C)C	Free Base	Cardiovascular Disease	Calcium Channel	Soluble in DMSO > 10 mM	Membrane Transporter/Ion Channel	http://www.apexbt.com/clevidipine-butyrate.html		CACNA1B	calcium voltage-gated channel subunit alpha1B	106.105	106.92	88.0684	93.2323	91.1537	95.921	104.854	92.667	89.3315	117.317	89.8337	125.876	111.836	109.963	100.624	128.031	98.8727
Felodipine	B1416	72509-76-3	F10	L1021-07	384.25	C18H19Cl2NO4	CCOC(=O)C1=C(NC(=C(C1C2=C(C(=CC=C2)Cl)Cl)C(=O)OC)C)C	Free Base	Cardiovascular Disease	Calcium Channel	Soluble in DMSO > 10 mM	Membrane Transporter/Ion Channel	http://www.apexbt.com/felodipine.html		CFTR	CFTR	119.555	112.438	97.9029	86.8918	90.1035	94.4164	108.863	122.063	125.938	122.829	113.461	116.665	114.323	101.715	123.031	142.541	97.2659
Lacidipine	B1417	103890-78-4	F11	L1021-07	455.54	C26H33NO6	CCOC(=O)C1=C(NC(=C(C1C2=CC=CC=C2C=CC(=O)OC(C)(C)C)C(=O)OCC)C)C	Free Base	Cardiovascular Disease	Calcium Channel	Soluble in DMSO > 10 mM	Membrane Transporter/Ion Channel	http://www.apexbt.com/lacidipine.html	L-type calcium channel blocker	CACNA1B	Calcium voltage-gated channel subunit alpha1B	107.192	108.184	85.7204	72.7958	81.4393	100.67	98.9665	130.459	135.962	79.6098	93.4781	98.1146	109.972	90.7776	86.6251	117.097	67.1314
Vehicle			F12	L1021-07											N/A	N/A	100	100	100	100	100	100	100	100	100	100	100	100	100	100	100	100	100
Bupivacaine HCl	B1420	18010-40-7	G01	L1021-07	324.89	C18H28N2O.HCl	CCCCN1CCCCC1C(=O)NC2=C(C=CC=C2C)C.Cl	Hydrochloride	Neurological Disease	Sodium Channel	Soluble in DMSO > 10 mM	Membrane Transporter/Ion Channel	http://www.apexbt.com/bupivacaine-hcl.html	Anaesthetic drug	SCN10A	Sodium Voltage-Gated Channel Alpha Subunit 10	166.154	124.452	168.889	77.7762	100.152	105.983	116.755	125.831	108.743	113.854	93.8425	127.8	119.555	107.274	104.227	116.946	118.9
Tasisulam	B1422	519055-62-0	G02	L1021-07	415.11	C11H6BrCl2NO3S2	C1=CC(=C(C=C1Cl)Cl)C(=O)NS(=O)(=O)C2=CC=C(S2)Br	Free Base			Soluble in DMSO > 10 mM		http://www.apexbt.com/tasisulam.html	antitumor agent	#N/A	#N/A	160.856	205.447	216.053	96.9814	132.112	155.966	178.202	182.234	161.057	96	72.1585	125.902	147.578	161.777	153.338	143.532	126.467
Cinacalcet HCl	B1423	364782-34-3	G03	L1021-07	393.87	C22H23ClF3N	CC(C1=CC=CC2=CC=CC=C21)NCCCC3=CC(=CC=C3)C(F)(F)F.Cl	Hydrochloride	Endocrinology	Calcimimetic Agent	Soluble in DMSO > 10 mM	GPCR/G protein	http://www.apexbt.com/cinacalcet-hcl.html	Calcium-sensing receptor (CaR) agonist	CASR	CaS receptor	36.9194	40.6409	43.6258	27.9348	31.3393	39.1536	47.1845	28.4922	26.6348	24.961	18.2887	46.7671	64.8019	41.3603	45.3315	32.2031	24.3605
Rimonabant	B1429	168273-06-1	G04	L1021-07	463.79	C22H21Cl3N4O	CC1=C(N(N=C1C(=O)NN2CCCCC2)C3=C(C=C(C=C3)Cl)Cl)C4=CC=C(C=C4)Cl	Free Base	Inflammation	Cannabinoid Receptor	Soluble in DMSO > 10 mM	GPCR/G protein	http://www.apexbt.com/rimonabant.html	CB1 receptor antagonist	CNR1	CB<sub>1</sub> receptor	45.1049	99.3318	96.7119	69.4326	55.1601	28.4989	43.3887	79.0829	57.6512	26.478	17.8696	113.678	87.2831	60.7462	87.7339	28.5682	40.1482
Acemetacin	B1440	53164-05-9	G05	L1021-07	415.82	C21H18ClNO6	CC1=C(C2=C(N1C(=O)C3=CC=C(C=C3)Cl)C=CC(=C2)OC)CC(=O)OCC(=O)O	Free Base	Infection	COX	Soluble in DMSO	Neuroscience	http://www.apexbt.com/acemetacin.html		PTGS1, PTGS2	COX	110.656	105.655	105.628	74.6887	81.7734	71.4235	102.412	84.4541	68.8044	117.854	77.3821	113.198	97.4359	104.403	117.117	113.852	73.7036
Bufexamac	B1443	2438-72-4	G06	L1021-07	223.27	C12H17NO3	CCCCOC1=CC=C(C=C1)CC(=O)NO	Free Base	Metabolic Disease	COX	Soluble in DMSO > 10 mM	Neuroscience	http://www.apexbt.com/bufexamac.html		HDAC10	histone deacetylase 10	181.914	183.66	200.774	127.452	168.559	109.745	113.561	104.475	99.3959	135.805	145.107	280.653	173.271	116.388	166.182	126.559	68.1784
Etodolac	B1444	41340-25-4	G07	L1021-07	287.35	C17H21NO3	CCC1=CC=CC2=C1NC3=C2CCOC3(CC)CC(=O)O	Free Base	Inflammation	COX	Soluble in DMSO > 10 mM	Neuroscience	http://www.apexbt.com/etodolac.html	COX-2 inhibitor	PTGS2	COX-2	100.671	132.672	96.78	72.7406	85.7595	79.2289	105.982	80.0194	91.9339	117.707	79.9939	103.935	97.2287	102.945	91.6609	109.016	69.5986
Flunixin Meglumin	B1445	42461-84-7	G08	L1021-07	491.46	C14H11F3N2O2.C7H17NO5	CC1=C(C=CC=C1NC2=C(C=CC=N2)C(=O)O)C(F)(F)F.CNCC(C(C(C(CO)O)O)O)O	Meglumin	Immunology	COX	Soluble in DMSO > 10 mM	Neuroscience	http://www.apexbt.com/flunixin-meglumin-28732.html		PTGS1, PTGS2	COX	100.399	169.519	105.423	66.2532	88.9101	118.35	141.935	105.186	109.221	172.195	110.546	119.6	103.289	143.23	122.754	141.519	89.6675
Ketoprofen	B1446	22071-15-4	G09	L1021-07	254.28	C16H14O3	CC(C1=CC=CC(=C1)C(=O)C2=CC=CC=C2)C(=O)O	Free Base	Inflammation	COX	Soluble in DMSO > 10 mM	Neuroscience	http://www.apexbt.com/ketoprofen.html		PTGS1	COX-1	102.98	113.013	88.817	80.4227	88.5282	85.4355	109.051	87.425	81.2853	123.902	84.0635	113.602	102.046	99.9829	108.385	121.753	86.0186
Mefenamic Acid	B1449	61-68-7	G10	L1021-07	241.29	C15H15NO2	CC1=C(C(=CC=C1)NC2=CC=CC=C2C(=O)O)C	Free Base	Cardiovascular Disease	COX	Soluble in DMSO > 10 mM	Neuroscience	http://www.apexbt.com/mefenamic-acid.html	Anti-inflammatory agent	PTGS1	COX-1	86.4057	119.509	90.8928	90.4204	98.3382	105.137	113.686	111.299	113.417	148.244	86.979	102.467	98.0575	107.912	117.348	130.164	72.4493
Nabumetone	B1450	42924-53-8	G11	L1021-07	228.29	C15H16O2	CC(=O)CCC1=CC2=C(C=C1)C=C(C=C2)OC	Free Base	Inflammation	COX	Soluble in DMSO > 10 mM	Neuroscience	http://www.apexbt.com/nabumetone.html		PTGS2	COX2	193.394	147.503	135.506	168.38	132.852	124.932	109.302	398.375	536.148	243.951	155.493	171.58	140.741	206.391	192.238	259.367	94.9957
Vehicle			G12	L1021-07											N/A	N/A	100	100	100	100	100	100	100	100	100	100	100	100	100	100	100	100	100
Nimesulide	B1452	51803-78-2	H01	L1021-07	308.31	C13H12N2O5S	CS(=O)(=O)NC1=C(C=C(C=C1)[N+](=O)[O-])OC2=CC=CC=C2	Free Base	Cardiovascular Disease	COX	Soluble in DMSO > 10 mM	Neuroscience	http://www.apexbt.com/nimesulide-28721.html	Non-steroidal anti-inflammatory drug	Slc6a19	B<sup>0</sup>AT1	162.554	129.511	143.843	71.1785	91.8937	97.4256	115.691	94.54	90.3937	80.878	80.2369	116.513	104.481	106.5	112.312	80.2674	108.119
Phenacetin	B1453	62-44-2	H02	L1021-07	179.22	C10H13NO2	CCOC1=CC=C(C=C1)NC(=O)C	Free Base	Infection	COX	Soluble in DMSO > 10 mM	Neuroscience	http://www.apexbt.com/phenacetin.html	Non-opioid analgesic	PTGS1, PTGS2	COX	143.738	135.202	121.962	73.1633	90.7718	91.5481	105.794	86.6715	102.197	108.829	84.9746	135.543	96.7107	99.3449	104.92	109.226	127.919
Rofecoxib	B1454	162011-90-7	H03	L1021-07	314.36	C17H14O4S	CS(=O)(=O)C1=CC=C(C=C1)C2=C(C(=O)OC2)C3=CC=CC=C3	Free Base	Digestive system disease	COX	Soluble in DMSO > 10 mM	Neuroscience	http://www.apexbt.com/rofecoxib.html	COX-2 inhibitor	PTGS2	COX-2	120.642	132.442	96.7459	71.6196	85.8549	94.1342	103.915	80.5468	88.7074	96.9268	71.6119	119.221	99.6633	127.098	155.463	92.6439	100.334
Tolfenamic Acid	B1455	13710-19-5	H04	L1021-07	261.7	C14H12ClNO2	CC1=C(C=CC=C1Cl)NC2=CC=CC=C2C(=O)O	Free Base	Inflammation	COX	Soluble in DMSO > 10 mM	Neuroscience	http://www.apexbt.com/tolfenamic-acid-28733.html	Non-steroidal anti-inflammatory drug	AKR1C3	AKR1C3	78.5939	121.52	103.041	72.9428	68.3593	31.5599	51.8321	75.4124	80.077	87.4146	73.7378	117.981	91.8933	47.804	94.4329	97.3302	57.9055
Diclofenac Sodium	B1457	15307-79-6	H05	L1021-07	318.13	C14H10Cl2NNaO2	C1=CC=C(C(=C1)CC(=O)[O-])NC2=C(C=CC=C2Cl)Cl.[Na+]	Sodium Salt	Neurological Disease	COX	Soluble in DMSO > 10 mM	Neuroscience	http://www.apexbt.com/diclofenac-sodium.html	COX inhibitor	ASIC3	ASIC3	81.9903	107.839	110.97	67.3375	79.8878	80.6395	99.7808	81.3972	81.2985	85.122	77.4429	119.55	73.8669	85.9926	123.216	89.8201	69.2047
Valdecoxib	B1459	181695-72-7	H06	L1021-07	314.36	C16H14N2O3S	CC1=C(C(=NO1)C2=CC=CC=C2)C3=CC=C(C=C3)S(=O)(=O)N	Free Base	Neurological Disease	COX	Soluble in DMSO > 10 mM	Neuroscience	http://www.apexbt.com/valdecoxib.html	COX-2 inhibitor	CA12	carbonic anhydrase 12	105.969	146.181	99.8426	66.4921	81.4154	92.5356	98.528	79.169	78.6696	93.3171	77.3214	125.724	97.9539	108.459	110.049	88.2881	75.3103
Zaltoprofen	B1460	74711-43-6	H07	L1021-07	298.36	C17H14O3S	CC(C1=CC2=C(C=C1)SC3=CC=CC=C3C(=O)C2)C(=O)O	Free Base	Inflammation	COX	Soluble in DMSO > 10 mM	Neuroscience	http://www.apexbt.com/zaltoprofen.html	Cyclooxygenase (COX) inhibitor	PTGS2	COX2	101.622	146.698	112.059	70.1309	85.7356	88.915	107.172	86.7684	78.8156	114.098	76.8962	119.98	102.512	138.399	128.991	107.634	79.0007
Triflusal	B1461	322-79-2	H08	L1021-07	248.16	C10H7F3O4	CC(=O)OC1=C(C=CC(=C1)C(F)(F)F)C(=O)O	Free Base	Infection	COX	Soluble in DMSO > 10 mM	Neuroscience	http://www.apexbt.com/triflusal-28660.html		PTGS1, PTGS2	COX	92.5193	124.165	98.4474	73.7514	78.1693	95.0276	119.574	82.3874	88.3489	106.146	87.9508	128.508	101.217	108.231	105.613	115.384	93.2646
Procarbazine HCl	B1470	366-70-1	H09	L1021-07	257.76	C12H19N3O.HCl	CC(C)NC(=O)C1=CC=C(C=C1)CNNC.Cl	Hydrochloride	Cancer	DNA Synthesis	Soluble in DMSO	DNA Damage/DNA Repair	http://www.apexbt.com/procarbazine-hcl.html	Antineoplastic chemotherapy drug	N/A	N/A	90.4135	96.63	87.592	88.8766	70.4836	87.0342	108.926	84.4326	83.3831	105.073	87.1612	90.5226	99.7151	89.2737	119.242	109.196	99.6812
Adenine HCl	B1471	2922-28-3	H10	L1021-07	171.59	C5H5N5.HCl	C1=NC2=C(N1)C(=NC=N2)N.Cl	Hydrochloride		DNA Synthesis	Soluble in DMSO > 10 mM	DNA Damage/DNA Repair	http://www.apexbt.com/adenine-hcl.html	Adenine receptor agonist	N/A	N/A	117.313	131.005	146.871	161.084	169.395	103.303	109.427	106.477	95.718	115.415	108.845	125.75	117.068	80.3874	95.0797	134.88	102.563
Uridine	B1473	58-96-8	H11	L1021-07	244.2	C9H12N2O6	C1=CN(C(=O)NC1=O)C2C(C(C(O2)CO)O)O	Free Base	Vermifuge	DNA Synthesis	Soluble in DMSO > 10 mM	DNA Damage/DNA Repair	http://www.apexbt.com/uridine-28928.html		N/A	N/A	113.441	98.5845	103.756	87.5902	83.659	86.3759	93.016	123.678	137.556	100.878	100.645	114.918	100.285	87.4509	117.579	106.072	84.8265
Vehicle			H12	L1021-07											N/A	N/A	100	100	100	100	100	100	100	100	100	100	100	100	100	100	100	100	100
FT-207 (NSC 148958)	B1474	17902-23-7	A01	L1021-08	200.17	C8H9FN2O3	C1CC(OC1)N2C=C(C(=O)NC2=O)F	Free Base	Cancer	Nucleoside Antimetabolite/Analogue	Soluble in DMSO > 10 mM	DNA Damage/DNA Repair	http://www.apexbt.com/ft-207-nsc-148958.html		N/A	N/A	151.012	165.087	142.689	101.619	130.55	139.632	121.257	130.583	129.411	105.227	112.603	110.079	112.342	83.7521	94.6899	96.6495	117.102
Amisulpride	B1479	71675-85-9	A02	L1021-08	369.48	C17H27N3O4S	CCN1CCCC1CNC(=O)C2=CC(=C(C=C2OC)N)S(=O)(=O)CC	Free Base	Neurological Disease	Dopamine Receptor	Soluble in DMSO > 10 mM	Neuroscience	http://www.apexbt.com/amisulpride.html	Dopamine D2/D3 receptor antagonist	DRD2	D<sub>2</sub> receptor	166.748	211.7	158.622	105.274	126.174	124.69	119.054	140.517	137.582	117.496	98.3949	125.666	100.058	82.1544	83.3401	139.444	104.044
Chlorpromazine HCl	B1480	69-09-0	A03	L1021-08	355.33	C17H19ClN2S.HCl	CN(C)CCCN1C2=CC=CC=C2SC3=C1C=C(C=C3)Cl.Cl	Hydrochloride	Neurological Disease	Dopamine Receptor	Soluble in DMSO > 10 mM	Neuroscience	http://www.apexbt.com/chlorpromazine-hcl.html	dopamine receptor antagonist	HTR1A	5-HT<sub>1A</sub> receptor	108.111	165.146	121.965	47.4406	55.2761	42.2851	53.3765	102.15	105.182	62.582	73.5568	98.9146	76.4798	86.896	82.5526	81.4335	89.4896
Domperidone	B1481	57808-66-9	A04	L1021-08	425.91	C22H24ClN5O2	C1CN(CCC1N2C3=C(C=C(C=C3)Cl)NC2=O)CCCN4C5=CC=CC=C5NC4=O	Free Base	Neurological Disease	Dopamine Receptor	Soluble in DMSO > 10 mM	Neuroscience	http://www.apexbt.com/domperidone.html	Drug for gastroparesis	DRD2	D<sub>2</sub> receptor	138.933	251.427	357.786	123.723	131.577	80.5517	87.103	168.673	182.547	66.7109	158.724	103.31	84.8675	243.731	225.931	162.092	127.83
Dopamine HCl	B1482	62-31-7	A05	L1021-08	189.64	C8H11NO2.HCl	C1=CC(=C(C=C1CCN)O)O.Cl	Hydrochloride	Infection	Dopamine Receptor	Soluble in DMSO > 10 mM	Neuroscience	http://www.apexbt.com/dopamine-hcl.html		DRD1	D<sub>1</sub> receptor	94.3654	129.775	125.14	93.2401	93.9523	54.4368	57.466	132.025	122.978	86.5295	139.348	103.418	84.4052	60.9715	57.1197	120.354	96.5589
Fenoldopam	B1483	67227-56-9	A06	L1021-08	305.76	C16H16ClNO3	C1CNCC(C2=CC(=C(C(=C21)Cl)O)O)C3=CC=C(C=C3)O	Free Base	Cardiovascular Disease	Dopamine Receptor	Soluble to 10 mM in sterile water	Neuroscience	http://www.apexbt.com/fenoldopam.html	D1-like dopamine receptor partial agonist	DRD1	D<sub>1</sub> receptor	113.248	136.484	124.119	110.172	110.846	87.4943	106.092	119.411	132.904	113.013	101.51	101.099	100.586	88.6999	92.0493	89.2176	79.4511
Levosulpiride	B1484	23672-07-3	A07	L1021-08	341.43	C15H23N3O4S	CCN1CCCC1CNC(=O)C2=C(C=CC(=C2)S(=O)(=O)N)OC	Free Base	Neurological Disease	Dopamine Receptor	Soluble in DMSO > 10 mM	Neuroscience	http://www.apexbt.com/levosulpiride.html	Antipsychotic drug	DRD2	Dopamine receptor D2	120.236	133.07	133.588	92.7677	94.9546	113.839	103.5	105.238	94.7192	99.2111	99.4586	125.666	98.2085	73.8565	81.8577	118.522	92.3173
Pergolide mesylate	B1485	66104-23-2	A08	L1021-08	410.59	C19H26N2S.CH4O3S	CCCN1CC(CC2C1CC3=CNC4=CC=CC2=C34)CSC.CS(=O)(=O)O	Mesylate	Neurological Disease	Dopamine Receptor	Soluble in DMSO > 10 mM	Neuroscience	http://www.apexbt.com/pergolide-mesylate.html		HTR1A	5-HT<sub>1A</sub> receptor	106.768	107.469	124.46	77.352	75.5676	90.7126	110.888	118.377	101.389	99.447	111.843	92.3886	87.5753	94.3177	102.195	113.486	82.1042
Amantadine HCl	B1486	665-66-7	A09	L1021-08	187.7	C10H17N.HCl	C1C2CC3CC1CC(C2)(C3)N.Cl	Hydrochloride	Cardiovascular Disease	Dopamine Receptor	Soluble in DMSO > 10 mM	Neuroscience	http://www.apexbt.com/amantadine-hcl.html		DRD2	Dopamine receptor D2	123.568	148.078	132.313	94.7568	91.8253	94.7126	118.989	103.825	105.877	105.051	103.106	117.009	98.7369	114.47	124.941	116.48	89.9886
Pramipexole 2HCl Monohydrate	B1487	191217-81-9	A10	L1021-08	302.26	C10H17N3S.2HCl.H2O	CCCNC1CCC2=C(C1)SC(=N2)N.O.Cl.Cl	Dihydrochloride	Neurological Disease	Dopamine Receptor	Soluble in DMSO > 10 mM	Neuroscience	http://www.apexbt.com/pramipexole-2hcl-monohydrate.html		DRD2	D<sub>2</sub> receptor	123.152	128.009	138.068	113.877	91.3853	86.7126	101.815	106.476	99.5081	107.528	106.905	130.682	109.766	96.0186	98.7203	122.045	76.5152
Pramipexole	B1488	104632-26-0	A11	L1021-08	211.33	C10H17N3S	CCCNC1CCC2=C(C1)SC(=N2)N	Free Base	Neurological Disease	Dopamine Receptor	Soluble in DMSO > 10 mM	Neuroscience	http://www.apexbt.com/pramipexole.html	Dopamine agonist	DRD2	D<sub>2</sub> receptor	104.732	139.544	151.336	127.801	99.4285	101.241	101.815	92.0416	108.264	108.59	116.706	111.023	109.766	164.618	161.075	98.4106	82.4036
Vehicle			A12	L1021-08											N/A	N/A	100	100	100	100	100	100	100	100	100	100	100	100	100	100	100	100	100
Quetiapine Fumarate	B1490	111974-72-2	B01	L1021-08	883.09	C46H54N6O8S2	C1CN(CCN1CCOCCO)C2=NC3=CC=CC=C3SC4=CC=CC=C42.C1CN(CCN1CCOCCO)C2=NC3=CC=CC=C3SC4=CC=CC=C42.C(=CC(=O)O)C(=O)O	Fumarate	Neurological Disease	Dopamine Receptor	Soluble in DMSO > 10 mM	Neuroscience	http://www.apexbt.com/quetiapine-fumarate.html		HTR1A	5-HT<sub>1A</sub> receptor	176.281	195.927	162.818	77.352	80.2127	122.529	132.469	149.3	158.524	77.6229	85.5542	91.6066	123.306	83.5975	82.4136	99.3616	79.1184
Estradiol Cypionate	B1501	313-06-4	B02	L1021-08	396.56	C26H36O3	CC12CCC3C(C1CCC2OC(=O)CCC4CCCC4)CCC5=C3C=CC(=C5)O	Free Base		Estrogen/progestogen Receptor	Soluble in DMSO > 10 mM	Endocrinology and Hormones	http://www.apexbt.com/estradiol-cypionate.html		ESR1	Estrogen receptor 1	169.987	166.912	147.282	96.5967	87.4247	103.08	117.498	138.783	121.129	99.8009	93.3802	100.694	93.1231	190.903	168.626	146.735	96.8916
Altrenogest	B1503	850-52-2	B03	L1021-08	310.43	C21H26O2	CC12C=CC3=C4CCC(=O)C=C4CCC3C1CCC2(CC=C)O	Free Base	Neurological Disease	Estrogen/progestogen Receptor	Soluble in DMSO > 10 mM	Endocrinology and Hormones	http://www.apexbt.com/altrenogest-28315.html		PGR	Progesterone receptor	132.361	211.583	149.975	78.4709	87.6937	98.4368	115.036	146.969	134.437	56.1115	74.7953	124.722	78.6593	131.736	142.544	142.509	95.3945
Clomiphene citrate	B1504	50-41-9	B04	L1021-08	598.08	C26H28ClNO.C6H8O7	CCN(CC)CCOC1=CC=C(C=C1)C(=C(C2=CC=CC=C2)Cl)C3=CC=CC=C3.C(C(=O)O)C(CC(=O)O)(C(=O)O)O	Citrate	Cancer	Estrogen/progestogen Receptor	Soluble in DMSO > 10 mM	Endocrinology and Hormones	http://www.apexbt.com/clomifene-citrate.html		ESR1	Estrogen receptor-&alpha;	84.0449	424.048	134.439	62.0357	62.9282	26.6667	43.4349	156.146	135.48	37.6672	32.1778	51.4798	95.8309	38.2837	40.2386	151.49	35.5214
Estradiol valerate	B1506	979-32-8	B05	L1021-08	356.5	C23H32O3	CCCCC(=O)OC1CCC2C1(CCC3C2CCC4=C3C=CC(=C4)O)C	Free Base	Endocrinology	Androgen Receptor	Soluble in DMSO > 10 mM	Endocrinology and Hormones	http://www.apexbt.com/estradiol-valerate.html		ESR1	Estrogen receptor 1	124.031	190.336	137.444	85.2836	95.9814	82.6667	95.2041	140.196	127.119	101.511	94.6719	121.809	91.3399	156.423	206.752	177.414	82.8361
Estriol	B1507	50-27-1	B06	L1021-08	288.39	C18H24O3	CC12CCC3C(C1CC(C2O)O)CCC4=C3C=CC(=C4)O	Free Base	Neurological Disease	Estrogen/progestogen Receptor	Soluble in DMSO > 10 mM	Endocrinology and Hormones	http://www.apexbt.com/estriol-28459.html		ESR1	Estrogen receptor-&alpha;	117.829	145.783	151.818	93.5633	115.613	92.046	104.666	142.804	157.797	99.1521	150.594	117.764	91.6701	134.158	168.996	143.143	103.711
Ethynodiol diacetate	B1508	297-76-7	B07	L1021-08	384.51	C24H32O4	CC(=O)OC1CCC2C3CCC4(C(C3CCC2=C1)CCC4(C#C)OC(=O)C)C	Free Base	Endocrinology	Estrogen/progestogen Receptor	Soluble in DMSO > 10 mM	Endocrinology and Hormones	http://www.apexbt.com/ethynodiol-diacetate.html		PGR	Progesterone receptor	120.19	151.257	136.225	80.9573	88.8427	95.2184	119.637	100.839	122.836	82.4006	90.113	117.872	73.3757	131.169	153.06	136.415	54.1927
Medroxyprogesterone acetate	B1510	71-58-9	B08	L1021-08	386.52	C24H34O4	CC1CC2C(CCC3(C2CCC3(C(=O)C)OC(=O)C)C)C4(C1=CC(=O)CC4)C	Free Base	Infection	Estrogen/progestogen Receptor	Soluble in DMSO > 10 mM	Endocrinology and Hormones	http://www.apexbt.com/medroxyprogesterone-acetate.html	Steroidal progestin	PGR	Progesterone receptor	113.387	130.187	176.738	97.4918	92.461	83.6782	91.8341	190.23	176.858	61.2844	135.701	114.232	78.3951	163.381	140.367	130.78	114.856
Mifepristone	B1511	84371-65-3	B09	L1021-08	429.59	C29H35NO2	CC#CC1(CCC2C1(CC(C3=C4CCC(=O)C=C4CCC23)C5=CC=C(C=C5)N(C)C)C)O	Free Base		Glucocorticoid Receptor	Soluble in DMSO > 10 mM	GPCR/G protein	http://www.apexbt.com/mifepristone.html	Progesterone receptor antagonist	AR	Androgen receptor	104.177	122.359	89.2763	78.1725	68.3556	91.1724	88.2048	95.45	91.2263	59.6918	85.4782	99.1573	73.5078	47.0558	47.9472	84.8149	56.8625
Pregnenolone	B1512	145-13-1	B10	L1021-08	316.48	C21H32O2	CC(=O)C1CCC2C1(CCC3C2CC=C4C3(CCC(C4)O)C)C	Free Base	Neurological Disease	AChR	Soluble in DMSO > 10 mM	Neuroscience	http://www.apexbt.com/pregnenolone.html	steroid hormone	0	Glycine Receptor (All subtypes)	127.363	155.553	110.965	77.1282	73.7585	101.701	96.3707	130.233	102.732	80.985	71.0875	125.72	84.5373	206.107	143.61	121.763	56.8874
Toremifene Citrate	B1513	89778-27-8	B11	L1021-08	598.08	C32H36ClNO8	CN(C)CCOC1=CC=C(C=C1)C(=C(CCCl)C2=CC=CC=C2)C3=CC=CC=C3.C(C(=O)O)C(CC(=O)O)(C(=O)O)O	Citrate	Endocrinology	Estrogen/progestogen Receptor	Soluble in DMSO > 10 mM	Endocrinology and Hormones	http://www.apexbt.com/toremifene-citrate.html		ESR1	Estrogen receptor 1	38.519	35.8248	73.2299	39.9814	36.5492	40.3816	46.2346	57.8118	50.9552	33.0487	35.5513	63.8037	86.7828	44.551	48.2251	31.4357	24.3185
Vehicle			B12	L1021-08											N/A	N/A	100	100	100	100	100	100	100	100	100	100	100	100	100	100	100	100	100
Raloxifene HCl	B1515	82640-04-8	C01	L1021-08	510.04	C28H28ClNO4S	C1CCN(CC1)CCOC2=CC=C(C=C2)C(=O)C3=C(SC4=C3C=CC(=C4)O)C5=CC=C(C=C5)O.Cl	Hydrochloride	Endocrinology	Estrogen/progestogen Receptor	Soluble in DMSO > 10 mM	Endocrinology and Hormones	http://www.apexbt.com/raloxifene-hcl.html	Estrogen receptor (ER)	ESR1	Estrogen receptor-&alpha;	187.666	137.72	181.728	83.2199	77.719	38.9839	48.989	155.855	157.386	32.8069	34.632	71.2465	115.842	48.6587	52.9504	150.575	105.375
Dienogest	B1516	65928-58-7	C02	L1021-08	311.42	C20H25NO2	CC12CCC3=C4CCC(=O)C=C4CCC3C1CCC2(CC#N)O	Free Base	Endocrinology	Progesterone Receptor	Soluble in DMSO > 10 mM	Others	http://www.apexbt.com/dienogest.html		PGR	Progesterone receptor	150.411	206.403	164.151	94.5579	90.0406	110.253	100.583	144.916	132.224	92.31	96.1915	123.535	82.1597	167.762	172.378	188.157	95.8104
Gestodene	B1517	60282-87-3	C03	L1021-08	310.43	C21H26O2	CCC12CCC3C(C1C=CC2(C#C)O)CCC4=CC(=O)CCC34	Free Base	Endocrinology	Estrogen/progestogen Receptor	Soluble in DMSO > 10 mM	Endocrinology and Hormones	http://www.apexbt.com/gestodene-26930.html		PGR	Progesterone receptor	200.995	387.087	184.109	144.087	142.163	102.575	109.657	250.678	248.612	82.9905	111.767	149.154	122.117	197.294	161.538	260.679	132.904
Drospirenone	B1520	67392-87-4	C04	L1021-08	366.49	C24H30O3	O=C1OC2(C([H])([H])C1([H])[H])C3([H])C(C3([H])[H])([H])C4([H])C2(C([H])([H])[H])C([H])([H])C([H])([H])C(C(C([H])([H])C5([H])[H])(C([H])([H])[H])C6=C([H])C5=O)([H])C4([H])C7([H])C6([H])C7([H])[H]	Free Base	Endocrinology	Progesterone Receptor	Soluble in DMSO > 10 mM	Others	http://www.apexbt.com/drospirenone-27296.html		NR3C2	Mineralocorticoid receptor	2754.14	9399.09	2294.42	1454.05	1366.13	30.8644	48.127	1855.69	1589.98	312.969	43.2938	150.017	822.918	101.43	68.0989	4261.88	1130.26
Bosentan Hydrate	B1521	157212-55-0	C05	L1021-08	569.63	C27H31N5O7S	CC(C)(C)C1=CC=C(C=C1)S(=O)(=O)NC2=C(C(=NC(=N2)C3=NC=CC=N3)OCCO)OC4=CC=CC=C4OC.O	Hydrate	Cardiovascular Disease	Endothelin Receptor	Soluble in DMSO > 10 mM	GPCR/G protein	http://www.apexbt.com/bosentan-hydrate.html	endothelin receptor antagonist	Ednra	ET<sub>A</sub> receptor	258.151	445.53	275.144	131.207	118.669	81.1954	93.0006	185.569	181.757	106.112	69.5071	123.832	100.85	197.758	146.992	407.872	112.028
Gabapentin HCl	B1529	60142-95-2	C06	L1021-08	207.7	C9H18ClNO2	C1CCC(CC1)(CC(=O)O)CN.Cl	Hydrochloride	Immunology	Calcium Channel	Soluble in DMSO	Membrane Transporter/Ion Channel	http://www.apexbt.com/gabapentin-hcl.html	GABA analog	CACNA2D1, CACNA2D2	Calcium voltage-gated channel auxillary subunit alpha2delta 1 and 2	112.554	171.561	119.867	80.9821	79.9193	80.3678	91.1212	115.143	115.756	96.4978	91.9366	120.515	90.1511	119.366	99.1835	171.849	89.6559
Niflumic acid	B1530	4394-00-7	C07	L1021-08	282.22	C13H9F3N2O2	C1=CC(=CC(=C1)NC2=C(C=CC=N2)C(=O)O)C(F)(F)F	Free Base	Infection	GABA Receptor	Soluble in DMSO > 10 mM	Membrane Transporter/Ion Channel	http://www.apexbt.com/niflumic-acid-28756.html	Ca2+-activated Cl- channel blocker	ANO1	CaCC	101.261	169.678	129.875	71.4841	79.0392	94.9885	114.776	123.722	120.845	44.1672	73.5644	149.451	68.8186	122.974	126.701	115.035	79.0352
Nefiracetam	B1532	77191-36-7	C08	L1021-08	246.3	C14H18N2O2	CC1=C(C(=CC=C1)C)NC(=O)CN2CCCC2=O	Free Base	Neurological Disease	GABA Receptor	Soluble in DMSO > 10 mM	Membrane Transporter/Ion Channel	http://www.apexbt.com/nefiracetam.html		GABRA1	Gamma-aminobutyric acid type A receptor	109.499	138.662	112.921	74.2937	75.5921	78.8506	92.3526	169.109	161.211	104.52	95.2797	127.796	91.8682	172.658	126.145	167.34	79.3762
Tideglusib	B1539	865854-05-3	C09	L1021-08	334.39	C19H14N2O2S	C1=CC=C(C=C1)CN2C(=O)N(SC2=O)C3=CC=CC4=CC=CC=C43	Free Base		GSK-3	Soluble in DMSO	Stem Cell	http://www.apexbt.com/tideglusib.html	non-ATP-competitive GSK-3β inhibitor	GSK3B	glycogen synthase kinase 3 beta	104.825	133.012	94.7197	79.7141	77.1078	85.7931	86.6494	138.274	124.496	105.935	90.4169	113.665	96.2932	105.811	85.5637	148.778	66.0609
Brompheniramine hydrogen maleate	B1545	980-71-2	C10	L1021-08	435.31	C16H19BrN2.C4H4O4	CN(C)CCC(C1=CC=C(C=C1)Br)C2=CC=CC=N2.C(=CC(=O)O)C(=O)O	Maleate	Infection	Histamine Receptor	soluble in water	Neuroscience	http://www.apexbt.com/brompheniramine-hydrogen-maleate.html		HRH1	Histamine receptor H1	105.01	132.482	118.251	76.5563	73.294	95.5402	100.259	112.652	114.222	104.756	102.042	117.144	99.5294	145.651	139.209	146.771	74.6439
Cetirizine DiHCl	B1547	83881-52-1	C11	L1021-08	461.81	C21H27Cl3N2O3	C1CN(CCN1CCOCC(=O)O)C(C2=CC=CC=C2)C3=CC=C(C=C3)Cl.Cl.Cl	2HCl	Inflammation	Histamine Receptor	Soluble in DMSO > 10 mM	Neuroscience	http://www.apexbt.com/cetirizine-dihcl.html	H1 receptor inverse agonist	HRH1	H<sub>1</sub> receptor	107.463	115.473	115.756	83.3939	73.8563	91.4023	88.7233	114.968	103.744	99.0931	97.7111	118.25	103.228	142.868	151.671	130.251	87.6598
Vehicle			C12	L1021-08											N/A	N/A	100	100	100	100	100	100	100	100	100	100	100	100	100	100	100	100	100
Hydroxyzine 2HCl	B1549	2192-20-3	D01	L1021-08	447.83	C21H27ClN2O2.2HCl	C1CN(CCN1CCOCCO)C(C2=CC=CC=C2)C3=CC=C(C=C3)Cl.Cl.Cl	Dihydrochloride	Neurological Disease	Histamine Receptor	Soluble in DMSO > 10 mM	Neuroscience	http://www.apexbt.com/hydroxyzine-2hcl.html		HRH1	H<sub>1</sub> receptor	166.84	171.444	128.06	76.0342	76.9367	95.5862	98.8334	156.437	123.484	108.118	116.022	99.8854	117.494	84.989	85.8417	109.294	103.545
Nizatidine	B1552	76963-41-2	D02	L1021-08	331.46	C12H21N5O2S2	CNC(=C[N+](=O)[O-])NCCSCC1=CSC(=N1)CN(C)C	Free Base	Metabolic Disease	Histamine Receptor	Soluble in DMSO > 10 mM	Neuroscience	http://www.apexbt.com/nizatidine-28570.html		HRH2	Histamine receptor H2	143.561	156.671	132.88	74.8159	92.3143	97.8851	95.269	134.545	110.777	119.089	97.7871	120.272	92.6608	100.245	92.142	144.129	84.1668
Benztropine mesylate	B1554	132-17-2	D03	L1021-08	403.53	C21H25NO.CH4SO3	CN1C2CCC1CC(C2)OC(C3=CC=CC=C3)C4=CC=CC=C4.CS(=O)(=O)O	Mesylate	Infection	Histamine Receptor	Soluble in DMSO > 10 mM	Neuroscience	http://www.apexbt.com/benztropine-mesylate.html		HRH1, CHRM1	Histamine receptor H1, muscarinic AChR	145.875	231.181	125.083	74.9899	85.8601	75.2644	91.5749	142.061	139.874	119.914	101.054	108.191	93.9817	129.88	109.977	161.388	94.7292
Betahistine 2HCl	B1555	5579-84-0	D04	L1021-08	209.12	C8H12N2.2HCl	CNCCC1=CC=CC=N1.Cl.Cl	Dihydrochloride	Inflammation	Histamine Receptor	Soluble in DMSO > 10 mM	Neuroscience	http://www.apexbt.com/betahistine-2hcl.html		HRH3	Histamine receptor H3	177.577	612.089	223.177	98.8842	166.611	72.2759	114.776	195.911	175.909	119.738	86.6179	134.079	140.345	101.533	77.92	323.867	105.707
Chlorpheniramine Maleate	B1556	113-92-8	D05	L1021-08	390.86	C16H19ClN2.C4H4O4	CN(C)CCC(C1=CC=C(C=C1)Cl)C2=CC=CC=N2.C(=CC(=O)O)C(=O)O	Maleate	Neurological Disease	Histamine Receptor	Soluble in DMSO > 10 mM	Neuroscience	http://www.apexbt.com/chlorpheniramine-maleate.html		HRH1	H<sub>1</sub> receptor	128.798	185.157	125.764	77.9239	81.5329	74.7586	90.7971	135.593	119.233	117.437	99.4586	115.31	97.0197	204.767	151.254	198.688	97.2242
Cimetidine	B1557	51481-61-9	D06	L1021-08	252.34	C10H16N6S	CC1=C(N=CN1)CSCCNC(=NC)NC#N	Free Base	Inflammation	Histamine Receptor	Soluble in DMSO > 10 mM	Neuroscience	http://www.apexbt.com/cimetidine.html	H2 receptor antagonist	HRH2	H<sub>2</sub> receptor	120.236	151.257	114.735	84.3139	91.8498	74.2989	101.296	116.935	123.136	93.2537	94.4439	124.102	100.652	113.594	90.7985	158.957	97.4737
Clemastine Fumarate	B1558	14976-57-9	D07	L1021-08	459.96	C21H26ClNO.C4H4O4	CC(C1=CC=CC=C1)(C2=CC=C(C=C2)Cl)OCCC3CCCN3C.C(=CC(=O)O)C(=O)O	Free Base	Immunology	Histamine Receptor	Soluble in DMSO > 10 mM	Neuroscience	http://www.apexbt.com/clemastine-fumarate-28417.html		HRH1	H<sub>1</sub> receptor	74.6963	116.768	74.4206	34.1134	38.9451	35.7057	39.9676	111.472	96.8686	27.5868	78.0321	79.3366	69.2149	152.558	119.196	58.2574	75.2012
Famotidine	B1560	76824-35-6	D08	L1021-08	337.45	C8H15N7O2S3	C1=C(N=C(S1)N=C(N)N)CSCCC(=NS(=O)(=O)N)N	Free Base	Cardiovascular Disease	Histamine Receptor	Soluble in DMSO > 10 mM	Neuroscience	http://www.apexbt.com/famotidine.html	Histamine H2-receptor antagonist	HRH2	H<sub>2</sub> receptor	108.573	131.54	98.6321	74.0451	82.8775	81.6092	90.2787	167.944	162.159	108.884	96.5714	126.744	98.869	162.814	134.993	145.503	85.1648
Histamine 2HCl	B1561	56-92-8	D09	L1021-08	184.07	C5H9N3.2HCl	C1=C(NC=N1)CCN.Cl.Cl	Dihydrochloride	Immunology	Histamine Receptor	Soluble in DMSO > 10 mM	Neuroscience	http://www.apexbt.com/histamine-2hcl.html		HRH1, HRH2, HRH3, HRH4	histamine receptor	107.879	128.303	110.738	84.5874	91.0674	77.1034	85.4828	125.601	118.284	110.89	99.2307	128.713	104.813	135.086	113.081	151.596	80.7735
Ketotifen Fumarate	B1562	34580-14-8	D10	L1021-08	425.5	C23H23NO5S	CN1CCC(=C2C3=C(C(=O)CC4=CC=CC=C42)SC=C3)CC1.C(=CC(=O)O)C(=O)O	Fumarate	Neurological Disease	Histamine Receptor	Soluble in DMSO > 10 mM	Neuroscience	http://www.apexbt.com/ketotifen-fumarate.html		HRH1	H<sub>1</sub> receptor	104.223	136.484	173.138	92.2455	98.4995	87.1724	81.6591	150.174	158.018	113.367	157.432	124.83	101.709	144.466	125.821	146.031	100.717
Ranitidine	B1564	66357-59-3	D11	L1021-08	350.86	C13H22N4O3S.HCl	CNC(=C[N+](=O)[O-])NCCSCC1=CC=C(O1)CN(C)C.Cl	Hydrochloride	Metabolic Disease	Histamine Receptor	Soluble in DMSO > 10 mM	Neuroscience	http://www.apexbt.com/ranitidine.html	Histamine H2-receptor antagonist	Hrh2	H<sub>2</sub> receptor	106.213	113.295	122.277	96.7708	82.9997	87.6322	83.4738	105.355	120.876	110.713	113.439	124.938	102.634	126.994	117.945	128.596	83.8341
Vehicle			D12	L1021-08											N/A	N/A	100	100	100	100	100	100	100	100	100	100	100	100	100	100	100	100	100
Roxatidine Acetate HCl	B1565	93793-83-0	E01	L1021-08	384.9	C19H28N2O4.HCl	CC(=O)OCC(=O)NCCCOC1=CC=CC(=C1)CN2CCCCC2.Cl	Hydrochloride	Digestive system disease	Histamine Receptor	Soluble in DMSO > 10 mM	Neuroscience	http://www.apexbt.com/roxatidine-acetate-hcl.html		HRH2	Histamine receptor H2	159.759	190.513	131.037	88.4911	102.558	103.402	107.777	138.725	117.304	113.013	128.255	118.385	120.135	156.887	125.497	112.042	105.458
Azelastine HCl	B1568	79307-93-0	E02	L1021-08	418.36	C22H24ClN3O.HCl	CN1CCCC(CC1)N2C(=O)C3=CC=CC=C3C(=N2)CC4=CC=C(C=C4)Cl.Cl	Hydrochloride		Histamine Receptor	Soluble in DMSO > 10 mM	Neuroscience	http://www.apexbt.com/azelastine-hcl.html		HRH1	H<sub>1</sub> receptor	109.684	175.269	116.493	45.4266	69.8224	72.7816	84.7051	99.3682	90.4518	100.155	102.042	105.98	69.2149	128.179	97.2378	109.435	69.3544
Bepotastine Besilate	B1569	190786-44-8	E03	L1021-08	547.06	C27H31ClN2O6S	C1CN(CCC1OC(C2=CC=C(C=C2)Cl)C3=CC=CC=N3)CCCC(=O)O.C1=CC=C(C=C1)S(=O)(=O)O	Free Base	Cancer	Histamine Receptor	Soluble in DMSO > 10 mM	Neuroscience	http://www.apexbt.com/bepotastine-besilate.html		HRH1	Histamine receptor H1	123.522	186.628	127.635	72.5532	102.729	84.092	91.2508	144.857	130.296	111.303	113.591	131.383	96.5574	125.654	116.324	156.281	86.3291
Desloratadine	B1571	100643-71-8	E04	L1021-08	310.82	C19H19ClN2	C1CC2=C(C=CC(=C2)Cl)C(=C3CCNCC3)C4=C1C=CC=N4	Free Base	Cardiovascular Disease	Histamine Receptor	Soluble in DMSO > 10 mM	Neuroscience	http://www.apexbt.com/desloratadine.html		HRH1	H<sub>1</sub> receptor	124.771	202.519	128.06	60.7428	73.5874	58.023	81.011	107.365	96.4103	98.5623	100.674	143.248	77.5365	140.807	114.564	115.352	75.7334
Fexofenadine HCl	B1573	153439-40-8	E05	L1021-08	538.12	C32H39NO4.HCl	CC(C)(C1=CC=C(C=C1)C(CCCN2CCC(CC2)C(C3=CC=CC=C3)(C4=CC=CC=C4)O)O)C(=O)O.Cl	Hydrochloride	Neurological Disease	Histamine Receptor	Soluble in DMSO > 10 mM	Neuroscience	http://www.apexbt.com/fexofenadine-hcl.html		HRH1	H<sub>1</sub> receptor	104.408	149.373	120.065	80.9821	94.3434	74.2529	94.7505	117.721	97.7221	115.845	113.515	128.875	96.3593	126.479	135.225	154.132	88.3252
Lafutidine	B1575	118288-08-7	E06	L1021-08	431.55	C22H29N3O4S	C1CCN(CC1)CC2=CC(=NC=C2)OCC=CCNC(=O)CS(=O)CC3=CC=CO3	Free Base	Infection	Histamine Receptor	Soluble in DMSO > 10 mM	Neuroscience	http://www.apexbt.com/lafutidine-26985.html		HRH2	Histamine receptor H2	114.127	159.79	118.704	86.4522	91.8253	75.3103	101.815	112.754	115.598	108.766	104.321	136.426	107.785	222.549	156.905	168.855	93.9807
Olopatadine HCl	B1576	140462-76-6	E07	L1021-08	373.87	C21H23NO3.HCl	CN(C)CCC=C1C2=CC=CC=C2COC3=C1C=C(C=C3)CC(=O)O.Cl	Hydrochloride	Neurological Disease	Histamine Receptor	Soluble in DMSO > 10 mM	Neuroscience	http://www.apexbt.com/olopatadine-hcl.html	Histamine blocker	HRH1	Histamine receptor H1	108.805	135.013	99.1424	71.857	91.4097	78.023	96.2411	111.108	104.202	107.233	94.3679	130.25	97.6141	208.324	155.145	137.19	83.1604
Succinylcholine Chloride Dihydrate	B1595	6101-15-1	E08	L1021-08	397.34	C14H30N2O4.2Cl.2H2O	C[N+](C)(C)CCOC(=O)CCC(=O)OCC[N+](C)(C)C.O.O.[Cl-].[Cl-]	Chloride		AChR	Soluble in DMSO	Neuroscience	http://www.apexbt.com/succinylcholine-chloride-dihydrate.html		CHRNA1	nicotinic acetylcholine receptor &alpha;1 subunit	103.02	114.296	100.957	60.7428	62.4637	85.2414	93.3895	148.426	117.937	103.694	90.113	104.335	97.1518	123.18	101.222	134.83	91.5688
Acetylcholine Chloride	B1596	60-31-1	E09	L1021-08	181.66	C7H16NO2.Cl	CC(=O)OCC[N+](C)(C)C.[Cl-]	Chloride	Neurological Disease	AChR	Soluble in DMSO > 10 mM	Neuroscience	http://www.apexbt.com/acetylcholine-chloride-28919.html	Major transmitter at many nervous sites	Chrm1	M<sub>1</sub> receptor	87.7473	120.77	97.8383	70.6138	68.0867	91.8161	101.491	121.931	92.3168	100.45	89.8091	85.7817	87.113	107.615	94.0413	117.254	76.981
Darifenacin HBr	B1600	133099-07-7	E10	L1021-08	507.48	C28H31BrN2O2	C1CN(CC1C(C2=CC=CC=C2)(C3=CC=CC=C3)C(=O)N)CCC4=CC5=C(C=C4)OCC5.Br	HBr	Infection	Muscarinic Receptor	Soluble in DMSO > 10 mM	Neuroscience	http://www.apexbt.com/darifenacin-hbr.html		CHRM1	M<sub>1</sub> receptor	104.316	148.785	159.643	50.2999	52.6847	69.5172	91.2508	120.474	113.701	99.8599	103.562	93.2785	83.1503	94.8847	82.8305	115.846	64.7552
Decamethonium Bromide	B1601	541-22-0	E11	L1021-08	418.29	C16H38N2.2Br	C[N+](C)(C)CCCCCCCCCC[N+](C)(C)C.[Br-].[Br-]	Bromide	Neurological Disease	AChR	Soluble in DMSO > 10 mM	Neuroscience	http://www.apexbt.com/decamethonium-bromide.html		CHRNA2	Nicotinic AChR	113.201	106.704	104.784	83.2696	74.4919	95.908	83.6034	108.283	93.7076	104.992	95.2037	120.272	101.511	103.646	106.364	128.42	75.1429
Vehicle			E12	L1021-08											N/A	N/A	100	100	100	100	100	100	100	100	100	100	100	100	100	100	100	100	100
Donepezil HCl	B1602	120011-70-3	F01	L1021-08	415.95	C24H30ClNO3	COC1=C(C=C2C(=C1)CC(C2=O)CC3CCN(CC3)CC4=CC=CC=C4)OC.Cl	Hydrochloride	Metabolic Disease	Histone Acetyltransferases	Soluble in DMSO	Chromatin/Epigenetics	http://www.apexbt.com/donepezil-hcl.html	AChE inhibitor	ACHE	acetylcholinesterase (Cartwright blood group)	130.603	143.017	147.424	61.1904	70.947	89.0115	83.2793	96.9357	117.463	109.415	116.554	89.9346	105.804	152.197	153.06	99.5377	79.7422
Homatropine Bromide	B1603	51-56-9	F02	L1021-08	356.25	C16H21NO3.HBr	CN1C2CCC1CC(C2)OC(=O)C(C3=CC=CC=C3)O.Br	Bromide	Infection	AChR	Soluble in DMSO > 10 mM	Neuroscience	http://www.apexbt.com/homatropine-bromide.html	Muscarinic AChR antagonist	CHRM1, CHRM2, CHRM3, CHRM4	muscarinic AChR	125.651	139.721	109.689	60.892	79.8215	95.5862	94.7505	109.069	102.195	118.853	103.182	129.387	99.7936	150.393	129.249	146.066	80.6737
Hyoscyamine	B1605	101-31-5	F03	L1021-08	289.37	C17H23NO3	CN1C2CCC1CC(C2)OC(=O)C(CO)C3=CC=CC=C3	Free Base	Neurological Disease	AChR	Soluble in DMSO > 10 mM	Neuroscience	http://www.apexbt.com/hyoscyamine.html		CHRM1, CHRM2, CHRM3, CHRM4	muscarinic AChR	124.957	144.371	117.996	68.9479	79.5037	90.9425	96.6299	111.079	105.719	120.681	98.015	132.488	94.3119	149.104	140.923	159.908	81.339
Orphenadrine Citrate	B1606	4682-36-4	F04	L1021-08	461.5	C18H23NO.C6H8O7	CC1=CC=CC=C1C(C2=CC=CC=C2)OCCN(C)C.C(C(=O)O)C(CC(=O)O)(C(=O)O)O	Citrate	Infection	AChR	Soluble in DMSO > 10 mM	Neuroscience	http://www.apexbt.com/orphenadrine-citrate.html	Antiparkinsonian and analgesic drug	CHRM1, CHRM2, CHRM3, CHRM4, HRH1	muscarinic AChR, Histamine receptor H1	121.439	168.207	137.501	63.9005	72.7562	71.1724	95.3338	105.282	94.7192	105.109	103.334	129.684	90.9436	118.799	98.0254	151.068	79.5842
Otilonium Bromide	B1607	26095-59-0	F05	L1021-08	563.57	C29H43BrN2O4	CCCCCCCCOC1=CC=CC=C1C(=O)NC2=CC=C(C=C2)C(=O)OCC[N+](C)(CC)CC.[Br-]	Free Base	Cardiovascular Disease	AChR	Soluble in DMSO > 10 mM	Neuroscience	http://www.apexbt.com/otilonium-bromide.html		CHRNA1, CACNA1I	muscarinic AChR, L- and T-type calcium channels	53.0371	50.8269	81.6784	63.0303	63.9061	30.9793	44.3616	105.486	91.0682	30.8191	44.0308	109.971	77.9328	44.7829	41.0632	59.3845	31.7372
Tropicamide	B1608	1508-75-4	F06	L1021-08	284.35	C17H20N2O2	CCN(CC1=CC=NC=C1)C(=O)C(CO)C2=CC=CC=C2	Free Base	Neurological Disease	AChR	Soluble in DMSO > 10 mM	Neuroscience	http://www.apexbt.com/tropicamide-28771.html	Antimuscarinic drug	CHRM3	M<sub>3</sub> receptor	101.307	122.477	109.774	64.373	84.76	81.8391	101.037	99.2808	97.9434	114.075	97.939	136.102	100.916	152.094	119.706	158.218	86.5786
Aclidinium Bromide	B1609	320345-99-1	F07	L1021-08	564.55	C26H30BrNO4S2	C1C[N+]2(CCC1C(C2)OC(=O)C(C3=CC=CS3)(C4=CC=CS4)O)CCCOC5=CC=CC=C5.[Br-]	Free Base	Neurological Disease	Muscarinic Receptor	Soluble in DMSO > 10 mM	Neuroscience	http://www.apexbt.com/aclidinium-bromide.html	LAMAs antagonist	CHRM1	M<sub>1</sub> receptor	103.02	122.477	93.8692	69.8679	89.5272	79.2644	90.0843	113.905	98.4017	108	99.0787	131.464	94.2459	180.131	189.009	144.587	75.8748
Methscopolamine	B1611	155-41-9	F08	L1021-08	398.29	C18H24BrNO4	O=C(C(C1=C([H])C([H])=C([H])C([H])=C1[H])([H])C([H])([H])O[H])O[C@@]2([H])C([H])([H])[C@]3([H])[N+](C([H])([H])[H])(C([H])([H])[H])[C@@](C2([H])[H])([H])[C@@]4([H])O[C@@]34[H].[Br-]	Bromide	Neurological Disease	AChR	Soluble in DMSO > 10 mM	Neuroscience	http://www.apexbt.com/methscopolamine.html	Muscarinic acetylcholine receptor blocker	CHRM1, CHRM2, CHRM3, CHRM4	muscarinic AChR	100.428	112.412	97.8666	72.3543	88.8672	82.023	93.3895	138.361	139.352	113.485	99.8385	128.201	93.1891	225.538	252.661	152.477	84.0836
Pancuronium dibromide	B1612	15500-66-0	F09	L1021-08	732.67	C35H60N2O4.2Br	CC(=O)OC1CC2CCC3C(C2(CC1[N+]4(CCCCC4)C)C)CCC5(C3CC(C5OC(=O)C)[N+]6(CCCCC6)C)C.[Br-].[Br-]	Bromide	Cardiovascular Disease	AChR	Soluble in DMSO > 10 mM	Neuroscience	http://www.apexbt.com/pancuronium-dibromide.html	AChR antagonist	CHRNA1	nicotinic acetylcholine receptor &alpha;1 subunit	93.5786	105.232	95.5419	76.9044	81.8262	90.9425	97.7317	105.719	99.7293	106.053	103.106	105.521	93.2552	264.76	239.041	146.031	79.1267
Pyridostigmine Bromide	B1613	101-26-8	F10	L1021-08	261.12	C9H13BrN2O2	C[N+]1=CC=CC(=C1)OC(=O)N(C)C.[Br-]	Bromide	Cardiovascular Disease	CGRP	Soluble in DMSO > 10 mM	Neuroscience	http://www.apexbt.com/pyridostigmine-bromide.html		ACHE	acetylcholinesterase (Cartwright blood group)	96.5868	112.354	105.209	73.8959	70.1892	92.092	101.426	98.5962	103.143	105.345	100.37	119.895	92.0664	126.427	145	143.319	72.5231
Solifenacin succinate	B1614	242478-38-2	F11	L1021-08	480.55	C27H32N2O6	C1CN2CCC1C(C2)OC(=O)N3CCC4=CC=CC=C4C3C5=CC=CC=C5.C(CC(=O)O)C(=O)O	Succinate	Cardiovascular Disease	Muscarinic Receptor	Soluble in DMSO	Neuroscience	http://www.apexbt.com/solifenacin-succinate.html	Muscarinic receptor antagonist	CHRM1	M<sub>1</sub> receptor	83.1656	97.5811	104.274	57.7094	57.0119	78.8506	74.7246	90.1917	85.0149	96.7338	86.8459	107.086	86.9149	124.726	111.228	105.208	59.9314
Vehicle			F12	L1021-08											N/A	N/A	100	100	100	100	100	100	100	100	100	100	100	100	100	100	100	100	100
Trospium chloride	B1616	10405-02-4	G01	L1021-08	427.96	C25H30NO3.Cl	C1CC[N+]2(C1)C3CCC2CC(C3)OC(=O)C(C4=CC=CC=C4)(C5=CC=CC=C5)O.[Cl-]	Chloride	Cardiovascular Disease	AChR	Soluble in DMSO > 10 mM	Neuroscience	http://www.apexbt.com/trospium-chloride.html	Antimuscarinic agent	CHRM1	muscarinic AChR	156.751	159.084	165.398	93.5136	107.741	119.908	100.389	118.42	122.915	115.609	107.968	119.382	123.768	184.203	129.527	122.397	109.367
Tolterodine tartrate	B1620	124937-52-6	G02	L1021-08	475.57	C26H37NO7	CC1=CC(=C(C=C1)O)C(CCN(C(C)C)C(C)C)C2=CC=CC=C2.C(C(C(=O)O)O)(C(=O)O)O	Tartrate	Neurological Disease	Muscarinic Receptor	Soluble in DMSO > 10 mM	Neuroscience	http://www.apexbt.com/tolterodine-tartrate.html		CHRM1	M<sub>1</sub> receptor	139.72	85.3393	132.54	54.2284	66.7909	89.7471	93.2599	91.3424	93.7076	101.865	91.7846	101.045	93.5854	109.883	84.4056	152.477	75.5671
Fosbretabulin (Combretastatin A4 Phosphate (CA4P)) Disodium	B1634	168555-66-6	G03	L1021-08	440.29	C18H19Na2O8P	COC1=C(C=C(C=C1)C=CC2=CC(=C(C(=C2)OC)OC)OC)OP(=O)([O-])[O-].[Na+].[Na+]	Phosphate		Microtubule/Tubulin	Soluble in DMSO	Cell Cycle/Checkpoint	http://www.apexbt.com/fosbretabulin-combretastatin-a4-phosphate-ca4p-disodium.html	microtubule destabilizing drug, water-soluble	TUBA1A	Tubulin alpha	151.429	217.586	131.547	74.3932	97.5705	119.494	103.046	107.933	99.8084	134.366	84.9463	115.095	114.918	45.6848	37.8018	203.232	119.763
Sodium 4-Aminosalicylate	B1643	6018-19-5	G04	L1021-08	211.15	C7H7NO3.2H2O.Na	C1=CC(=C(C=C1N)O)C(=O)[O-].O.O.[Na+]	Sodium	Neurological Disease	NF-κB	Soluble in DMSO > 10 mM	NF-κB	http://www.apexbt.com/sodium-4-aminosalicylate.html		#N/A	#N/A	123.707	152.904	143.143	66.3621	89.0138	73.7471	102.009	93.0612	91.495	121.625	93.988	157.19	95.3026	105.811	87.741	152.23	76.9311
Naloxone HCl	B1647	357-08-4	G05	L1021-08	363.84	C19H22ClNO4	C=CCN1CCC23C4C(=O)CCC2(C1CC5=C3C(=C(C=C5)O)O4)O.Cl	Hydrochloride	Cancer	Opioid Receptor	Soluble in DMSO > 10 mM	Endocrinology and Hormones	http://www.apexbt.com/naloxone-hcl.html	opioid receptor antagonist, non-selective	Oprd1	&delta; receptor	110.147	138.485	111.73	65.2432	83.0486	75.3103	96.6299	89.3178	93.439	114.134	87.9856	125.261	93.5194	145.961	113.637	147.088	80.0915
Naltrexone HCl	B1648	16676-29-2	G06	L1021-08	377.86	C20H24ClNO4	C1CC1CN2CCC34C5C(=O)CCC3(C2CC6=C4C(=C(C=C6)O)O5)O.Cl	Hydrochloride	Neurological Disease	Opioid Receptor	Soluble in DMSO > 10 mM	Endocrinology and Hormones	http://www.apexbt.com/naltrexone-hcl-26948.html	opioid receptor antagonist	Oprd1	&delta; receptor	105.334	134.365	151.478	66.0637	94.6124	84.5977	93.1303	87.7592	97.9434	108.825	108.12	143.275	107.851	169.257	165.337	140.431	95.3114
Racecadotril	B1649	81110-73-8	G07	L1021-08	385.48	C21H23NO4S	CC(=O)SCC(CC1=CC=CC=C1)C(=O)NCC(=O)OCC2=CC=CC=C2	Free Base	Infection	Endopeptidase	Soluble in DMSO > 10 mM	Others	http://www.apexbt.com/racecadotril.html		MME	Enkephalinase	92.4679	119.71	104.359	54.5517	76.6922	91.8161	93.8432	85.7346	72.9557	99.7419	85.9341	111.481	93.2552	108.079	120.632	122.397	79.659
Trimebutine	B1650	39133-31-8	G08	L1021-08	387.47	C22H29NO5	CCC(COC(=O)C1=CC(=C(C(=C1)OC)OC)OC)(C2=CC=CC=C2)N(C)C	Free Base	Neurological Disease	Opioid Receptor	Soluble in DMSO > 10 mM	Endocrinology and Hormones	http://www.apexbt.com/trimebutine-28889.html	Antimuscarinic	OPRM1	Opioid receptor mu 1	120.467	110.765	134.836	74.0699	95.7614	94.2989	98.1854	111.618	110.872	108.884	97.863	109.216	92.8589	262.286	261.555	134.584	77.4717
1-Hexadecanol	B1651	36653-82-4	G09	L1021-08	242.44	C16H34O	CCCCCCCCCCCCCCCCO	Free Base			Soluble in DMSO > 10 mM		http://www.apexbt.com/1-hexadecanol.html		N/A	N/A	105.056	110.529	108.753	62.906	71.2893	86.6667	101.75	90.6578	78.7561	106.407	89.2772	95.8943	95.1705	166.061	48.0398	146.982	69.0134
Alverine Citrate	B1655	5560-59-8	G10	L1021-08	473.56	C20H27N.C6H8O7	CCN(CCCC1=CC=CC=C1)CCCC2=CC=CC=C2.C(C(=O)O)C(CC(=O)O)(C(=O)O)O	Citrate	Digestive system disease		Soluble in DMSO > 10 mM		http://www.apexbt.com/alverine-citrate.html		HTR1A	5-Hydroxytryptamine receptor 1A	101.955	96.9337	117.57	60.5439	59.31	85.7471	91.3804	91.7357	112.816	110.713	96.3434	95.5168	94.5761	193.223	186.369	118.487	65.6035
Amfenac Sodium Monohydrate	B1656	61618-27-7	G11	L1021-08	295.27	C15H12NO3.H2O.Na	C1=CC=C(C=C1)C(=O)C2=C(C(=CC=C2)CC(=O)[O-])N.O.[Na+]	Free Base	Inflammation		Soluble in DMSO > 10 mM		http://www.apexbt.com/amfenac-sodium-monohydrate.html		PTGS1, PTGS2	COX	93.9951	19.1572	103.622	68.4507	55.8384	80.2299	85.1588	90.6287	89.5984	101.924	82.8949	101.53	92.5947	124.932	102.38	99.3968	62.8756
Vehicle			G12	L1021-08											N/A	N/A	100	100	100	100	100	100	100	100	100	100	100	100	100	100	100	100	100
Aminothiazole	B1659	96-50-4	H01	L1021-08	100.14	C3H4N2S	C1=CSC(=N1)N	Free Base	Infection		Soluble in DMSO > 10 mM		http://www.apexbt.com/aminothiazole.html		N/A	N/A	163.647	129.716	135.771	88.143	95.3947	120.092	111.86	92.4057	117.905	98.6802	103.182	104.928	117.229	103.801	92.7442	96.6143	92.0678
Amoxicillin	B1661	26787-78-0	H02	L1021-08	365.4	C16H19N3O5S	CC1(C(N2C(S1)C(C2=O)NC(=O)C(C3=CC=C(C=C3)O)N)C(=O)O)C	Free Base	Neurological Disease		soluble in water		http://www.apexbt.com/amoxicillin.html		N/A	N/A	142.728	103.408	119.583	76.432	93.3166	169.287	106.935	94.7945	109.655	105.758	99.3067	112.425	112.276	153.382	129.342	112.288	100.8
Ampicillin Trihydrate	B1662	7177-48-2	H03	L1021-08	403.45	C16H19N3O4S.3H2O	CC1(C(N2C(S1)C(C2=O)NC(=O)C(C3=CC=CC=C3)N)C(=O)O)C.O.O.O	Free Base	Infection		Soluble in DMSO > 10 mM		http://www.apexbt.com/ampicillin-trihydrate.html	β-lactam antibiotic	N/A	N/A	119.866	156.73	119.81	76.9293	87.058	104.046	101.037	93.8914	97.6431	100.391	88.8973	124.425	109.832	148.486	138.005	118.241	100.135
Amprolium HCl	B1663	137-88-2	H04	L1021-08	315.24	C14H19N4.HCl.Cl	CCCC1=NC=C(C(=N1)N)C[N+]2=CC=CC=C2C.Cl.[Cl-]	Hydrochloride	Metabolic Disease		Soluble in DMSO		http://www.apexbt.com/amprolium-hcl.html		N/A	N/A	119.033	139.956	144.532	52.2393	90.6029	105.333	115.619	89.9587	108.928	99.2111	105.385	134.727	103.888	133.385	123.412	135.253	91.4856
Antazoline HCl	B1664	2508-72-7	H05	L1021-08	301.81	C17H19N3.HCl	C1CN=C(N1)CN(CC2=CC=CC=C2)C3=CC=CC=C3.Cl	Hydrochloride	Neurological Disease		Soluble in DMSO > 10 mM		http://www.apexbt.com/antazoline-hcl.html		HRH1	Histamine receptor H1	134.537	133.247	144.447	53.6814	79.6504	91.908	93.1303	96.5861	108.327	102.101	103.714	123.158	119.475	102.049	115.027	124.158	91.9846
Azaguanine-8	B1667	134-58-7	H06	L1021-08	152.11	C4H4N6O	C12=NNNC1=NC(=NC2=O)N	Free Base	Cancer		Soluble in DMSO > 10 mM		http://www.apexbt.com/azaguanine-8.html		N/A	N/A	123.707	191.395	568.148	63.2044	140.549	96.2299	95.7874	109.302	129.632	122.274	152.569	145.756	332.733	143.074	155.979	165.333	145.213
Azaperone	B1668	1649-18-9	H07	L1021-08	327.4	C19H22FN3O	C1CN(CCN1CCCC(=O)C2=CC=C(C=C2)F)C3=CC=CC=N3	Free Base	Neurological Disease		Soluble in DMSO > 10 mM		http://www.apexbt.com/azaperone.html		#N/A	#N/A	101.631	137.014	150.627	57.958	75.9344	94.9885	101.62	87.7155	83.8295	95.1412	98.167	113.504	120.664	221.157	212.079	113.345	83.5846
Azithromycin Dihydrate	B1669	117772-70-0	H08	L1021-08	785.02	C38H72N2O12.2H2O	CCC1C(C(C(N(CC(CC(C(C(C(C(C(=O)O1)C)OC2CC(C(C(O2)C)O)(C)OC)C)OC3C(C(CC(O3)C)N(C)C)O)(C)O)C)C)C)O)(C)O.O.O	Free Base	Infection		Soluble in DMSO > 10 mM		http://www.apexbt.com/azithromycin-dihydrate.html		MLNR	motilin receptor	104.084	116.768	104.189	86.4274	84.2954	99.6782	103.5	87.7592	90.1989	93.2537	107.817	114.124	112.408	140.652	147.687	115	82.8028
Bemegride	B1672	64-65-3	H09	L1021-08	155.19	C8H13NO2	CCC1(CC(=O)NC(=O)C1)C	Free Base			Soluble in DMSO > 10 mM		http://www.apexbt.com/bemegride.html		GABRA1	Gamma-aminobutyric acid type A receptor	102.927	121.77	107.704	79.9378	91.752	93.7011	102.139	91.459	102.954	84.5831	98.8508	96.4606	108.644	170.545	152.782	121.904	74.9433
Benzbromarone	B1673	3562-84-3	H10	L1021-08	424.08	C17H12Br2O3	CCC1=C(C2=CC=CC=C2O1)C(=O)C3=CC(=C(C(=C3)Br)O)Br	Free Base			Soluble in DMSO > 10 mM		http://www.apexbt.com/benzbromarone.html		XDH	Xanthine dehydrogenase/oxidase	100.613	31.1694	97.0444	70.763	81.2639	31.9494	48.1529	81.2629	108.912	16.4093	51.135	103.256	98.0104	148.177	107.383	55.2987	64.356
Benzethonium Chloride	B1674	121-54-0	H11	L1021-08	448.08	C27H42NO2.Cl	CC(C)(C)CC(C)(C)C1=CC=C(C=C1)OCCOCC[N+](C)(C)CC2=CC=CC=C2.[Cl-]	Chloride	Neurological Disease		Soluble in DMSO > 10 mM		http://www.apexbt.com/benzethonium-chloride.html		N/A	N/A	27.31	19.0866	38.16	25.3364	20.5922	36.308	40.9981	18.5715	25.5882	33.3437	23.8199	44.1987	52.7764	41.7833	42.3279	27.3993	22.073
Vehicle			H12	L1021-08											N/A	N/A	100	100	100	100	100	100	100	100	100	100	100	100	100	100	100	100	100
Benzocaine	B1675	1994-9-7	A01	L1021-09	165.19	C9H11NO2	CCOC(=O)C1=CC=C(C=C1)N	Free Base	Respiratory Disease		Soluble in DMSO > 10 mM		http://www.apexbt.com/benzocaine.html		SCN10A	Sodium Voltage-Gated Channel Alpha Subunit 10	134.989	152.996	134.18	122.792	111.111	133.147	150.169	147.253	132.422	124.304	105.113	87.2237	116.828	78.6787	80.9063	120.463	139.007
Benzoic Acid	B1676	65-85-0	A02	L1021-09	122.12	C7H6O2	C1=CC=C(C=C1)C(=O)O	Free Base			Soluble in DMSO > 10 mM		http://www.apexbt.com/benzoic-acid-28333.html		N/A	N/A	128.808	157.463	124.44	115.324	103.958	121.161	132.236	121.311	99.8478	126.59	91.1647	95.5687	103.783	77.3942	63.2469	125.57	133.757
Benzydamine HCl	B1677	132-69-4	A03	L1021-09	345.87	C19H23N3O.HCl	CN(C)CCCOC1=NN(C2=CC=CC=C21)CC3=CC=CC=C3.Cl	Hydrochloride	Inflammation		Soluble in DMSO > 10 mM		http://www.apexbt.com/benzydamine-hcl.html		PTGS1, PTGS2	COX	117.053	224.164	163.26	99.9803	100.598	111.647	120.636	109.927	135.532	90.1492	67.8552	85.434	103.831	74.0452	58.4237	103.108	102.519
Penicillin G Sodium	B1678	69-57-8	A04	L1021-09	356.37	C16H18N2O4S.Na	CC1(C(N2C(S1)C(C2=O)NC(=O)CC3=CC=CC=C3)C(=O)[O-])C.[Na+]	Sodium	Infection		Soluble in DMSO > 10 mM		http://www.apexbt.com/penicillin-g-sodium.html	penicillin antibiotic	N/A	N/A	114.735	225.653	111.143	113.947	85.4016	97.5166	117.689	104.701	112.662	105.936	77.6565	105.208	104.995	77.3942	63.986	121.746	110.37
Betamipron	B1679	3440-28-6	A05	L1021-09	193.2	C10H11NO3	C1=CC=C(C=C1)C(=O)NCCC(=O)O	Free Base	Infection		Soluble in DMSO > 10 mM		http://www.apexbt.com/betamipron.html		SLC22A6	organic anion transporter 1	105.132	136.44	98.9164	106.591	93.2926	93.4126	109.476	111.606	105.225	107.036	67.918	104.625	98.1571	77.0731	62.5079	103.483	103.259
Bezafibrate	B1680	41859-67-0	A06	L1021-09	361.82	C19H20ClNO4	CC(C)(C(=O)O)OC1=CC=C(C=C1)CCNC(=O)C2=CC=C(C=C2)Cl	Free Base	Metabolic Disease		Soluble in DMSO > 10 mM		http://www.apexbt.com/bezafibrate.html		PPARA	Peroxisome proliferator-activated receptor-&alpha;	108.609	108.271	123.093	107.065	94.6163	102.274	122.455	117.672	108.153	107.248	83.7509	100.873	103.686	99.0939	95.4539	123.19	98.4384
Bosentan	B1682	147536-97-8	A07	L1021-09	551.63	C27H29N5O6S	CC(C)(C)C1=CC=C(C=C1)S(=O)(=O)NC2=C(C(=NC(=N2)C3=NC=CC=N3)OCCO)OC4=CC=CC=C4OC	Free Base	Cardiovascular Disease	Endothelin Receptor	Soluble in DMSO > 10 mM	GPCR/G protein	http://www.apexbt.com/bosentan.html		Ednra	ET<sub>A</sub> receptor	99.2274	121.492	104.201	108.735	112.689	89.0288	139.76	116.272	111.691	85.9168	56.257	95.1159	86.3725	87.7165	79.6616	102.119	96.1713
Brimonidine Tartrate	B1683	70359-46-5	A08	L1021-09	442.22	C15H16BrN5O6	C1CN=C(N1)NC2=C(C3=NC=CN=C3C=C2)Br.C(C(C(=O)O)O)(C(=O)O)O	Tartrate	Neurological Disease		Soluble in DMSO > 10 mM		http://www.apexbt.com/brimonidine-tartrate.html		ADRA2A	&alpha;<sub>2A</sub>-adrenoceptor	116.336	129.294	123.818	97.9721	83.5433	106.797	142.331	99.2885	97.4507	74.7434	81.2377	125.024	89.9127	91.6619	85.3017	103.83	124.569
Bromfenac Sodium	B1684	91714-93-1	A09	L1021-09	356.15	C15H11BrNO3.Na	C1=CC(=C(C(=C1)CC(=O)[O-])N)C(=O)C2=CC=C(C=C2)Br.[Na+]	Sodium	Inflammation		Soluble in DMSO > 10 mM		http://www.apexbt.com/bromfenac-sodium.html		PTGS1	COX-1	109.382	157.999	96.2224	91.7896	86.1397	113.839	149.73	115.246	106.041	90.9957	73.1956	104.41	102.57	88.1752	65.0751	108.002	92.556
Broxyquinoline	B1685	521-74-4	A10	L1021-09	302.95	C9H5Br2NO	C1=CC2=C(C(=C(C=C2Br)Br)O)N=C1	Free Base	Vermifuge		Soluble in DMSO > 10 mM		http://www.apexbt.com/broxyquinoline.html		N/A	N/A	46.3576	116.668	122.368	43.3451	102.329	103.999	188.541	94.9959	100.949	20.091	30.9181	89.0782	98.0601	37.1694	31.429	22.9079	25.0093
Buspirone HCl	B1687	33386-08-2	A11	L1021-09	421.96	C21H31N5O2.HCl	C1CCC2(C1)CC(=O)N(C(=O)C2)CCCCN3CCN(CC3)C4=NC=CC=N4.Cl	Hydrochloride	Neurological Disease		Soluble in DMSO > 10 mM		http://www.apexbt.com/buspirone-hcl.html		HTR1A	5-HT<sub>1A</sub> receptor	99.3377	121.432	119.259	108.735	103.806	104.372	104.209	96.1157	84.662	97.3865	85.2588	95.5256	101.018	75.238	78.0668	100.14	79.1803
Vehicle			A12	L1021-09											N/A	N/A	100	100	100	100	100	100	100	100	100	100	100	100	100	100	100	100	100
Carprofen	B1690	53716-49-7	B01	L1021-09	273.71	C15 H12ClNO2	CC(C1=CC2=C(C=C1)C3=C(N2)C=CC(=C3)Cl)C(=O)O	Free Base	Inflammation		Soluble in DMSO > 10 mM		http://www.apexbt.com/carprofen.html		PTGS2	COX-2	138.521	211.122	138.082	115.662	110.882	130.255	173.368	117.019	117.742	107.29	115.794	106.695	95.2958	102.81	101.677	124.072	128.03
Ceftriaxone Sodium Trihydrate	B1691	104376-79-6	B02	L1021-09	661.6	C18H16N8O7S3.7/2H2O.2Na	O=C1N(C(C([O-])=O)=C2CSC(N(C)N=C3[O-])=NC3=O)[C@H](SC2)[C@@H]1NC(/C(C4=CSC(N)=N4)=N\OC)=O.[Na+].[Na+].[3.5H2O]	Sodium	Infection		Soluble in DMSO		http://www.apexbt.com/ceftriaxone-sodium-trihydrate.html		N/A	N/A	116.004	179.379	124.578	105.486	107.395	120.742	139.196	107.314	110.343	116.982	80.2953	110.663	101.406	78.954	76.1997	147.39	99.7271
Cephalexin	B1692	15686-71-2	B03	L1021-09	347.39	C16H17N3O4S	CC1=C(N2C(C(C2=O)NC(=O)C(C3=CC=CC=C3)N)SC1)C(=O)O	Free Base	Infection	Antibiotic	Soluble in DMSO	Microbiology & Virology	http://www.apexbt.com/cephalexin.html		N/A	N/A	107.781	162.108	112.697	114.128	115.464	109.362	126.53	107.407	115.357	101.534	71.6249	121.639	100.873	74.3204	78.3391	121.479	100.18
Cetrimonium Bromide (CTAB)	B1693	57-09-0	B04	L1021-09	364.45	C19H42N.Br	CCCCCCCCCCCCCCCC[N+](C)(C)C.[Br-]	Free Base	Infection		Soluble in DMSO > 10 mM		http://www.apexbt.com/cetrimonium-bromide-ctab.html		N/A	N/A	33.9128	54.7428	69.1102	36.1247	38.8443	36.6888	48.1417	36.7946	34.3883	26.8755	16.5743	56.4744	71.969	28.2876	25.466	30.1892	22.611
Cetylpyridinium Chloride	B1694	123-03-5	B05	L1021-09	339.99	C21H38N.Cl	CCCCCCCCCCCCCCCC[N+]1=CC=CC=C1.[Cl-]	Chloride	Infection		Soluble in DMSO > 10 mM		http://www.apexbt.com/cetylpyridinium-chloride.html		N/A	N/A	24.7241	40.9916	42.0671	22.9023	25.5314	27.2683	46.1102	27.4536	28.726	19.1599	14.5889	44.3774	53.0553	28.1867	21.7708	22.4828	19.8309
Chlorocresol	B1696	59-50-7	B06	L1021-09	142.58	C7H7ClO	CC1=C(C=CC(=C1)O)Cl	Free Base			Soluble in DMSO > 10 mM		http://www.apexbt.com/chlorocresol.html		N/A	N/A	84.8786	143.051	106.549	88.8789	85.3252	81.1006	116.059	90.946	92.7991	100.391	76.7769	119.892	85.8875	83.5417	71.6099	118.564	86.7213
Chlorpropamide	B1697	94-20-2	B07	L1021-09	276.74	C10H13ClN2O3S	CCCNC(=O)NS(=O)(=O)C1=CC=C(C=C1)Cl	Free Base	Infection		Soluble in DMSO > 10 mM		http://www.apexbt.com/chlorpropamide.html		ABCC8	ATP-binding cassette, sub-family C (CFTR/MRP), member 8	101.269	140.252	105.479	96.6859	88.3289	89.5418	109.538	107.5	100.936	86.721	61.1702	112.539	82.8807	99.5068	64.1805	116.692	93.248
Chlorquinaldol	B1698	72-80-0	B08	L1021-09	228.07	C10H7Cl2NO	CC1=NC2=C(C=C1)C(=CC(=C2O)Cl)Cl	Free Base	Infection		Soluble in DMSO > 10 mM		http://www.apexbt.com/chlorquinaldol.html		N/A	N/A	83.223	121.194	105.064	57.8762	81.2524	72.333	115.997	90.0502	98.0338	20.8909	42.309	108.571	52.6673	117.307	93.509	79.2032	89.4656
Chlorzoxazone	B1701	95-25-0	B09	L1021-09	169.57	C7H4ClNO2	C1=CC2=C(C=C1Cl)NC(=O)O2	Free Base	Metabolic Disease		Soluble in DMSO > 10 mM		http://www.apexbt.com/chlorzoxazone-28369.html		Kcnn2	K<sub>Ca</sub>2.2	104.194	146.088	106.066	90.0522	92.7835	101.714	112.297	96.7689	100.016	73.5584	69.5516	113.445	79.6314	93.864	72.6601	131.292	91.2793
Choline Chloride	B1703	67-48-1	B10	L1021-09	139.62	C5H14NO.Cl	C[N+](C)(C)CCO.[Cl-]	Chloride			Soluble in DMSO > 10 mM		http://www.apexbt.com/choline-chloride-28371.html		CHAT	Choline O-Acetyltransferase	105.188	164.848	116.393	78.2964	92.9617	93.2261	116.812	103.768	98.7594	97.0056	81.3634	120.345	78.7585	74.2746	73.2824	132.522	84.0604
Chromocarb	B1704	4940-39-0	B11	L1021-09	190.15	C10H6O4	C1=CC=C2C(=C1)C(=O)C=C(O2)C(=O)O	Free Base	Cardiovascular Disease		Soluble in DMSO > 10 mM		http://www.apexbt.com/chromocarb.html		#N/A	#N/A	108.002	140.847	111.005	92.7373	92.4526	95.3247	111.106	87.8292	83.9234	97.3442	95.1229	119.288	78.6615	75.3297	67.9146	108.858	87.2582
Vehicle			B12	L1021-09											N/A	N/A	100	100	100	100	100	100	100	100	100	100	100	100	100	100	100	100	100
Cinchophen	B1705	132-60-5	C01	L1021-09	249.26	C16H11NO2	C1=CC=C(C=C1)C2=NC3=CC=CC=C3C(=C2)C(=O)O	Free Base	Immunology		Soluble in DMSO > 10 mM		http://www.apexbt.com/cinchophen.html		#N/A	#N/A	155.795	159.13	123.576	116.677	122.871	142.334	133.239	119.911	158.984	108.983	98.9555	124.507	107.226	109.921	111.752	129.18	136.621
Climbazole	B1706	38083-17-9	C02	L1021-09	292.76	C15H17ClN2O2	CC(C)(C)C(=O)C(N1C=CN=C1)OC2=CC=C(C=C2)Cl	Free Base	Infection		Soluble in DMSO > 10 mM		http://www.apexbt.com/climbazole.html		N/A	N/A	125.828	178.784	131.416	88.8337	103.169	116.544	125.464	113.473	125.62	100.984	78.4733	114.889	98.7876	92.3042	80.5173	179.905	109.404
Clindamycin	B1707	18323-44-9	C03	L1021-09	424.98	C18H33ClN2O5S	CCCC1CC(N(C1)C)C(=O)NC(C2C(C(C(C(O2)SC)O)O)O)C(C)Cl	Free Base	Infection		Soluble in DMSO > 10 mM		http://www.apexbt.com/clindamycin.html		N/A	N/A	112.307	171.816	122.057	88.4501	105.18	107.87	126.593	110.766	120.786	99.3757	66.5358	124.119	105.723	84.8262	67.9924	134.929	96.6844
Clindamycin Phosphate	B1708	24729-96-2	C04	L1021-09	504.96	C18H34ClN2O8PS	CCCC1CC(N(C1)C)C(=O)NC(C2C(C(C(C(O2)SC)OP(=O)(O)O)O)O)C(C)Cl	Phosphate	Infection		Soluble in DMSO		http://www.apexbt.com/clindamycin-phosphate.html		N/A	N/A	88.4106	191.767	89.1076	61.9602	84.3579	78.5356	106.842	82.5195	84.4417	93.1118	58.1104	111.698	96.6052	107.489	64.9584	127.95	102.698
Clofazimine	B1710	2030-63-9	C05	L1021-09	473.4	C27H22Cl2N4	CC(C)N=C1C=C2C(=NC3=CC=CC=C3N2C4=CC=C(C=C4)Cl)C=C1NC5=CC=C(C=C5)Cl	Free Base	Infection		Soluble in DMSO		http://www.apexbt.com/clofazimine.html	Tuberculosis drug	N/A	N/A	34.8565	74.8009	77.6065	45.421	42.9681	42.4251	63.7668	64.4722	73.0783	29.5376	48.039	83.903	88.8458	49.9599	37.1663	26.4857	44.7805
Clofibric Acid	B1711	882-09-7	C06	L1021-09	214.65	C10H11ClO3	CC(C)(C(=O)O)OC1=CC=C(C=C1)Cl	Free Base	Metabolic Disease		Soluble in DMSO > 10 mM		http://www.apexbt.com/clofibric-acid.html		PPARA	peroxisome proliferator activated receptor alpha	93.8742	124.886	97.7766	70.8729	91.358	79.515	107.093	109.927	108.983	95.5243	63.7085	118.534	99.2726	101.525	88.0245	122.201	98.7367
Clorprenaline HCL	B1713	6933-90-0	C07	L1021-09	250.16	C11H16ClNO.HCl	CC(C)NCC(C1=CC=CC=C1Cl)O.Cl	Hydrochloride	Cardiovascular Disease		Soluble in DMSO > 10 mM		http://www.apexbt.com/clorprenaline-hcl.html		ADRB2	Adrenoreceptor beta 2	90.7837	116.966	103.51	79.3118	101.82	78.8621	97.8133	101.341	104.733	94.043	52.1103	120.798	93.8894	90.6526	75.4607	124.821	98.4981
Closantel	B1714	57808-65-8	C08	L1021-09	663.07	C22H14Cl2I2N2O2	CC1=CC(=C(C=C1NC(=O)C2=CC(=CC(=C2O)I)I)Cl)C(C#N)C3=CC=C(C=C3)Cl	Free Base	Vermifuge		Soluble in DMSO > 10 mM		http://www.apexbt.com/closantel.html		TUBB	Tubulin beta class I	24.7848	33.9522	105.34	59.6813	63.4084	28.7093	46.5366	90.3861	84.7786	18.9483	16.3795	104.388	85.742	42.5462	31.5379	29.2533	26.1309
Closantel Sodium	B1715	61438-64-0	C09	L1021-09	685.06	C22 H13 Cl2I2N2O2.Na	CC1=CC(=C(C=C1NC(=O)C2=CC(=CC(=C2[O-])I)I)Cl)C(C#N)C3=CC=C(C=C3)Cl.[Na+]	Free Base	Vermifuge		soluble in ethanol and methonal		http://www.apexbt.com/closantel-sodium.html		TUBB	Tubulin beta class I	33.0464	35.7389	96.326	62.6371	73.4886	37.379	51.8787	52.1638	53.1372	17.9748	17.9816	113.898	93.162	37.4217	33.3311	32.5155	26.119
Cyclandelate	B1718	456-59-7	C10	L1021-09	276.37	C17H24O3	CC1CC(CC(C1)(C)C)OC(=O)C(C2=CC=CC=C2)O	Free Base	Neurological Disease		Soluble in DMSO > 10 mM		http://www.apexbt.com/cyclandelate.html		CACNA2D1	Calcium voltage-gated channel auxillary subunit alpha2delta 1	103.146	117.025	113.388	71.0309	90.5689	86.1373	100.509	95.5558	96.2586	91.0803	84.1907	122.329	89.1368	83.5876	63.4025	122.869	90.7304
Cysteamine HCl	B1719	156-57-0	C11	L1021-09	113.61	C2H7NS.HCl	C(CS)N.Cl	Hydrochloride	Metabolic Disease		Soluble in DMSO > 10 mM		http://www.apexbt.com/cysteamine-hcl.html		N/A	N/A	108.499	114.583	107.724	80.0338	105.486	101.947	103.394	106.94	97.0361	96.4554	90.2851	111.633	95.8293	83.3123	75.733	119.259	94.2622
Vehicle			C12	L1021-09											N/A	N/A	100	100	100	100	100	100	100	100	100	100	100	100	100	100	100	100	100
Deoxycorticosterone acetate	B1724	56-47-3	D01	L1021-09	372.5	C23H32O4	CC(=O)OCC(=O)C1CCC2C1(CCC3C2CCC4=CC(=O)CCC34C)C	Free Base	Endocrinology		Soluble in DMSO > 10 mM		http://www.apexbt.com/deoxycorticosterone-acetate.html		NR3C1	Glucocorticoid receptor	159.934	249.535	134.905	152.757	125.442	133.054	147.786	155.185	172.33	62.8928	128.548	132.248	112.367	157.633	124.821	109.071	160.604
Dexlansoprazole	B1725	138530-94-6	D02	L1021-09	369.36	C16H14F3N3O2S	CC1=C(C=CN=C1CS(=O)C2=NC3=CC=CC=C3N2)OCC(F)(F)F	Free Base	Cardiovascular Disease		Soluble in DMSO > 10 mM		http://www.apexbt.com/dexlansoprazole.html		ATP4A	ATPase H+/K+ transporting alpha subunit	155.74	220.651	169.546	149.418	137.406	183.747	161.329	179.82	193.061	58.7874	131.061	148.722	133.511	227.916	147.732	301.892	173.132
Dibenzothiophene	B1727	132-65-0	D03	L1021-09	184.26	C12H8S	C1=CC=C2C(=C1)C3=CC=CC=C3S2	Free Base			Soluble in DMSO > 10 mM		http://www.apexbt.com/dibenzothiophene.html		#N/A	#N/A	109.106	164.074	123.196	124.597	105.307	108.896	124.775	97.982	99.459	88.4562	86.2012	105.337	102.958	93.864	76.1997	134.795	118.902
Dirithromycin	B1731	62013-04-1	D04	L1021-09	835.07	C42H78N2O14	CCC1C(C2C(C(C(CC(C(C(C(C(C(=O)O1)C)OC3CC(C(C(O3)C)O)(C)OC)C)OC4C(C(CC(O4)C)N(C)C)O)(C)O)C)NC(O2)COCCOC)C)(C)O	Free Base	Infection		Soluble in DMSO > 10 mM		http://www.apexbt.com/dirithromycin.html		N/A	N/A	91.6115	193.97	102.646	92.2409	71.4268	82.2665	99.0046	89.7702	95.1054	100.518	78.5361	117.477	93.9864	84.2757	68.2258	125.409	115.883
Domiphen Bromide	B1733	538-71-6	D05	L1021-09	414.46	C22H40NO.Br	CCCCCCCCCCCC[N+](C)(C)CCOC1=CC=CC=C1.[Br-]	Free Base	Infection		Soluble in DMSO > 10 mM		http://www.apexbt.com/domiphen-bromide.html		N/A	N/A	25.6402	44.1956	46.3843	28.8817	26.295	34.4363	53.5026	25.1394	31.732	25.1148	23.0331	48.7332	50.097	48.5836	34.0118	28.2372	29.8179
Doxofylline	B1734	69975-86-6	D06	L1021-09	266.25	C11H14N4O4	CN1C2=C(C(=O)N(C1=O)C)N(C=N2)CC3OCCO3	Free Base	Metabolic Disease		Soluble in DMSO > 10 mM		http://www.apexbt.com/doxofylline.html		PDE5A	Phosphodiesterase 5A	91.5011	129.472	105.064	98.9649	93.9035	94.4853	109.726	93.9694	106.728	103.862	87.3321	117.434	100.339	86.1108	79.3893	123.671	102.102
Doxylamine Succinate	B1735	562-10-7	D07	L1021-09	388.46	C17H22N2O.C4H6O4	CC(C1=CC=CC=C1)(C2=CC=CC=N2)OCCN(C)C.C(CC(=O)O)C(=O)O	Succinate	Neurological Disease		Soluble in DMSO > 10 mM		http://www.apexbt.com/doxylamine-succinate.html		HRH1	Histamine receptor H1	108.554	134.534	107.862	94.046	94.5144	81.8468	112.862	103.581	104.266	110.803	90.3479	123.558	101.115	95.2862	85.8074	130.597	109.308
Droperidol	B1736	548-73-2	D08	L1021-09	379.43	C22H22FN3O2	C1CN(CC=C1N2C3=CC=CC=C3NC2=O)CCCC(=O)C4=CC=C(C=C4)F	Free Base	Neurological Disease		Soluble in DMSO > 10 mM		http://www.apexbt.com/droperidol.html		DRD2	Dopamine receptor D2	91.6667	123.576	106.618	89.3301	96.8818	82.6863	110.479	98.3553	101.584	77.4521	91.3532	105.747	97.5267	126.941	98.4879	110.676	100.169
Dropropizine	B1737	17692-31-8	D09	L1021-09	236.31	C13H20N2O2	C1CN(CCN1CC(CO)O)C2=CC=CC=C2	Free Base	Respiratory Disease		Soluble in DMSO > 10 mM		http://www.apexbt.com/dropropizine.html		#N/A	#N/A	87.1413	107.199	94.2538	100.432	96.9327	84.8315	113.677	101.435	101.999	97.4712	81.866	129.035	90.2522	73.4488	58.5404	117.013	105.908
Ebastine	B1740	90729-43-4	D10	L1021-09	469.66	C32H39NO2	CC(C)(C)C1=CC=C(C=C1)C(=O)CCCN2CCC(CC2)OC(C3=CC=CC=C3)C4=CC=CC=C4	Free Base			Soluble in DMSO		http://www.apexbt.com/ebastine-28850.html		HRH1	Histamine receptor H1	43.2671	124.41	77.4684	48.9183	55.3646	47.1494	57.4402	85.0951	71.3161	25.7497	80.6094	70.1887	81.2318	34.4214	29.3908	30.9914	71.4365
Epinastine HCl	B1744	108929-04-0	D11	L1021-09	285.77	C16H15N3.HCl	Cl[H].[H]C1(C([H])([H])N=C2N([H])[H])N2C3=C([H])C([H])=C([H])C([H])=C3C([H])([H])C4=C([H])C([H])=C([H])C([H])=C14	Hydrochloride	Inflammation		Soluble in DMSO > 10 mM		http://www.apexbt.com/epinastine-hcl.html		HRH1	H<sub>1</sub> receptor	100.442	102.553	118.361	78.0031	80.056	90.5212	102.39	94.2494	84.3381	79.1027	85.9499	94.7925	95.4898	78.0823	80.7118	108.216	87.9383
Vehicle			D12	L1021-09											N/A	N/A	100	100	100	100	100	100	100	100	100	100	100	100	100	100	100	100	100
Eprosartan Mesylate	B1746	144143-96-4	E01	L1021-09	520.62	C24H28N2O7S2	CCCCC1=NC=C(N1CC2=CC=C(C=C2)C(=O)O)C=C(CC3=CC=CS3)C(=O)O.CS(=O)(=O)O	Free Base	Cardiovascular Disease	Angiotensin Receptor	Soluble in DMSO > 10 mM	GPCR/G protein	http://www.apexbt.com/eprosartan-mesylate.html		AGTR1	AT<sub>1</sub> receptor	137.638	175.21	134.283	130.396	116.686	115.938	129.101	182.34	213.015	94.2123	117.804	128.668	119.981	115.701	99.4214	121.746	151.893
Esmolol HCl	B1748	81161-17-3	E02	L1021-09	331.83	C16H25NO4.HCl	CC(C)NCC(COC1=CC=C(C=C1)CCC(=O)OC)O.Cl	Hydrochloride	Cardiovascular Disease		Soluble in DMSO > 10 mM		http://www.apexbt.com/esmolol-hcl.html		ADRB1	&beta;<sub>1</sub>-adrenoceptor	100.938	165.265	121.815	117.309	92.0453	95.5579	119.759	111.886	114.982	97.5558	94.8088	120.625	95.2958	105.241	88.3357	134.795	103.867
Ethacridine lactate monohydrate	B1749	6402-23-9	E03	L1021-09	361.39	C15H15N3O.C3H6O3.H2O	CCOC1=CC2=C(C3=C(C=C(C=C3)N)N=C2C=C1)N.CC(C(=O)O)O.O	Lactate	Infection		Soluble in DMSO > 10 mM		http://www.apexbt.com/ethacridine-lactate-monohydrate.html		N/A	N/A	46.9757	68.3094	296.715	181.165	135.701	43.6749	55.6156	78.3296	74.1019	21.2972	27.5002	41.5741	36.2658	69.6869	45.0819	38.9063	93.9401
Ethamsylate	B1750	2624-44-4	E04	L1021-09	263.31	C6H6O5S.C4H11N	CCNCC.C1=CC(=C(C=C1O)S(=O)(=O)O)O	Free Base	Cardiovascular Disease		Soluble in DMSO > 10 mM		http://www.apexbt.com/ethamsylate.html		SELP	Selectin P	98.3444	225.772	126.374	118.076	99.6054	83.8522	100.635	106.474	99.8996	104.37	94.4946	124.248	98.0116	104.874	90.7084	132.282	112.184
Fenspiride HCl	B1754	5053-8-7	E05	L1021-09	296.79	C15H21ClN2O2	C1CN(CCC12CNC(=O)O2)CCC3=CC=CC=C3.Cl	Hydrochloride	Inflammation	5-HT Receptor	Soluble in DMSO > 10 mM	Neuroscience	http://www.apexbt.com/fenspiride-hcl.html		HTR2A	5-Hydroxytryptamine receptor 2A	88.3554	147.16	104.373	103.658	94.6163	95.2314	101.011	84.0593	103.502	110.084	91.039	126.491	98.3511	257.277	218.953	118.778	109.368
Fidaxomicin	B1755	873857-62-6	E06	L1021-09	1058.04	C52H74Cl2O18	CCC1C=C(C(CC=CC=C(C(=O)OC(CC=C(C=C(C1OC2C(C(C(C(O2)(C)C)OC(=O)C(C)C)O)O)C)C)C(C)O)COC3C(C(C(C(O3)C)OC(=O)C4=C(C(=C(C(=C4O)Cl)O)Cl)CC)O)OC)O)C	Free Base	Infection		Soluble in DMSO > 10 mM		http://www.apexbt.com/fidaxomicin.html	macrocyclic antibiotic	N/A	N/A	31.0541	48.7456	56.3312	49.3245	39.9644	34.3803	46.9755	29.7679	28.8296	23.2272	33.8962	65.4663	72.6964	46.2438	46.3655	59.6297	57.6074
Florfenicol	B1758	73231-34-2	E07	L1021-09	358.21	C12H14Cl2FNO4S	CS(=O)(=O)C1=CC=C(C=C1)C(C(CF)NC(=O)C(Cl)Cl)O	Free Base	Infection		Soluble in DMSO > 10 mM		http://www.apexbt.com/florfenicol-28450.html		N/A	N/A	100.11	135.13	115.805	103.387	99.6818	74.2917	100.509	94.2494	104.033	90.9533	88.0232	117.951	101.406	107.673	119.57	126.158	104.774
Flumethasone	B1761	2135-17-3	E08	L1021-09	410.45	C22H28F2O5	CC1CC2C3CC(C4=CC(=O)C=CC4(C3(C(CC2(C1(C(=O)CO)O)C)O)F)C)F	Free Base	Endocrinology		Soluble in DMSO > 10 mM		http://www.apexbt.com/flumethasone.html		NR3C1	Glucocorticoid receptor	109.106	178.188	235.652	149.666	181.392	85.0647	101.387	159.477	166.888	99.9683	179.376	179.752	145.296	328.57	287.062	130.65	141.274
Furaltadone HCl	B1764	3759-92-0	E09	L1021-09	360.75	C13H16N4O6.HCl	C1COCCN1CC2CN(C(=O)O2)N=CC3=CC=C(O3)[N+](=O)[O-].Cl	Hydrochloride	Infection		Soluble in DMSO > 10 mM		http://www.apexbt.com/furaltadone-hcl.html		MAOA, MAOB	Monoamine oxidase	59.4923	92.1313	96.9823	144.273	125.519	35.6255	49.8095	92.6443	99.4331	31.1628	62.2697	152.582	63.7245	104.324	84.0181	146.106	132.802
Gadodiamide	B1765	122795-43-1	E10	L1021-09	591.67	C16H28GdN5O9	CNC(=O)CN(CCN(CCN(CC(=O)NC)CC(=O)[O-])CC(=O)[O-])CC(=O)[O-].O.[Gd+3]	Free Base	Cancer	Others	Soluble in DMSO	Others	http://www.apexbt.com/gadodiamide.html		N/A	N/A	80.298	118.633	111.695	108.825	98.3327	72.0532	112.924	98.1687	90.7907	88.3293	109.699	111.332	90.0582	89.9644	77.3278	119.66	106.445
Halcinonide	B1766	3093-35-4	E11	L1021-09	454.96	C24H32ClFO5	ClC([H])([H])C([C@@]12OC(C([H])([H])[H])(C([H])([H])[H])O[C@]1([H])C([H])([H])[C@]([C@@](C([H])([H])C3([H])[H])([H])[C@]4([C@](C([H])([H])C5([H])[H])(C([H])([H])[H])C3=C([H])C5=O)F)([H])[C@]2(C([H])([H])[H])C([H])([H])[C@]4([H])O[H])=O	Free Base	Inflammation		Soluble in DMSO > 10 mM		http://www.apexbt.com/halcinonide.html		NR3C1	Glucocorticoid receptor	108.444	137.989	246.151	185.271	151.483	106.751	104.146	174.315	180.234	94.9741	197.408	143.633	132.929	277.968	254.194	117.067	127.91
Vehicle			E12	L1021-09											N/A	N/A	100	100	100	100	100	100	100	100	100	100	100	100	100	100	100	100	100
Halobetasol Propionate	B1767	66852-54-8	F01	L1021-09	484.96	C25H31ClF2O5	CCC(=O)OC1(C(CC2C1(CC(C3(C2CC(C4=CC(=O)C=CC43C)F)F)O)C)C)C(=O)CCl	Free Base	Inflammation		Soluble in DMSO > 10 mM		http://www.apexbt.com/halobetasol-propionate.html		NR3C1	Glucocorticoid receptor	153.808	163.538	303.588	204.09	178.872	106.191	119.759	200.63	229.212	65.0936	201.367	152.367	132.881	279.527	281.655	113.537	224.082
Histamine Phosphate	B1770	51-74-1	F02	L1021-09	307.14	C5H9N.2H3O4P	C1=C(NC=N1)CCN.OP(=O)(O)O.OP(=O)(O)O	phosphate	Cardiovascular Disease		Soluble in DMSO		http://www.apexbt.com/histamine-phosphate.html		HRH1, HRH2, HRH3, HRH4	histamine receptor	104.249	129.353	131.209	111.939	87.7689	95.7444	101.763	138.575	158.466	84.6048	105.804	116.55	98.4481	359.628	216.619	126.613	128.865
Ibandronate sodium	B1772	138926-19-9	F03	L1021-09	360.23	C9H23NO7P2.Na.H2O	CCCCCN(C)CCC(O)(P(=O)(O)O)P(=O)(O)[O-].O.[Na+]	Sodium	Neurological Disease		Soluble in DMSO		http://www.apexbt.com/ibandronate-sodium.html		N/A	N/A	91.2804	134.117	137.633	119.272	111.417	119.622	140.011	112.073	143.047	93.8737	121.008	93.1968	101.406	139.833	112.257	127.763	141.871
Idoxuridine	B1773	54-42-2	F04	L1021-09	354.1	C9H11IN2O5	C1C(C(OC1N2C=C(C(=O)NC2=O)I)CO)O	Free Base	Infection		Soluble in DMSO > 10 mM		http://www.apexbt.com/idoxuridine.html		N/A	N/A	110.651	219.46	129.068	115.865	107.293	178.99	221.209	115.525	117.055	100.095	112.275	214.189	106.353	340.635	336.228	165.733	163.587
Isosorbide	B1774	652-67-5	F05	L1021-09	146.14	C6H10O4	C1[C@H]([C@@H]2[C@H](O1)[C@H](CO2)O)O	Free Base	Metabolic Disease		Soluble in DMSO > 10 mM		http://www.apexbt.com/isosorbide.html		NPR1	Atrial natriuretic peptide receptor A	98.6203	131.318	116.393	102.53	97.3145	107.683	107.532	100.688	122.419	101.238	105.364	146.739	101.891	287.051	233.5	126.105	118.711
Isovaleramide	B1775	541-46-8	F06	L1021-09	101.15	C5H11NO	CC(C)CC(=O)N	Free Base	Neurological Disease		Soluble in DMSO > 10 mM		http://www.apexbt.com/isovaleramide.html		GABRA1	Gamma-aminobutyric acid type A receptor	87.3068	118.514	94.5991	98.5136	101.336	89.1687	107.845	101.715	90.5445	95.1857	99.9607	132.377	98.4966	95.0109	113.658	130.009	109.774
Levobetaxolol HCl	B1778	116209-55-3	F07	L1021-09	343.89	C18H29NO3.HCl	CC(C)NCC(COC1=CC=C(C=C1)CCOCC2CC2)O.Cl	Hydrochloride	Cardiovascular Disease		Soluble in DMSO > 10 mM		http://www.apexbt.com/levobetaxolol-hcl.html		ADRB1	beta-1 adrenergic receptor	103.808	145.612	126.857	96.8213	121.802	87.723	105.964	104.141	124.324	100.095	124.904	104.28	105.335	155.752	135.012	141.587	125.166
Lomefloxacin HCl	B1781	98079-52-8	F08	L1021-09	387.81	C17H19F2N3O3.HCl	CCN1C=C(C(=O)C2=CC(=C(C(=C21)F)N3CCNC(C3)C)F)C(=O)O.Cl	Hydrochloride			Soluble in DMSO		http://www.apexbt.com/lomefloxacin-hcl.html		N/A	N/A	83.83	111.248	107.378	93.5044	89.4234	83.8522	83.6429	143.054	157.559	89.0488	100.024	95.2237	96.1203	85.7438	66.2031	124.741	102.102
Lomerizine HCl	B1782	101477-54-7	F09	L1021-09	541.46	C27H30F2N2O3.2HCl	COC1=C(C(=C(C=C1)CN2CCN(CC2)C(C3=CC=C(C=C3)F)C4=CC=C(C=C4)F)OC)OC.Cl.Cl	Hydrochloride	Cardiovascular Disease		Soluble in DMSO		http://www.apexbt.com/lomerizine-hcl.html		CACNA1B, CACNA1C, CACNA1A, CACNA1D, CACNA1H, CACNA1E	L-type and T-type calcium channels	68.4327	103.209	87.7952	50.8814	52.0555	38.3957	57.7663	80.6905	79.2459	44.736	72.9443	73.5526	78.516	32.6689	32.5492	111.585	57.0465
Loxapine Succinate	B1783	27833-64-3	F10	L1021-09	445.9	C18H18ClN3O.C4H6O4	CN1CCN(CC1)C2=NC3=CC=CC=C3OC4=C2C=C(C=C4)Cl.C(CC(=O)O)C(=O)O	Succinate	Neurological Disease		Soluble in DMSO > 10 mM		http://www.apexbt.com/loxapine-succinate.html		HTR2A	5-HT<sub>2A</sub> receptor	88.7417	145.314	137.771	112.887	103.296	87.21	120.448	107.687	99.2388	72.5849	96.5051	88.3881	84.3841	68.9529	60.9131	90.0862	85.1462
Levobupivacaine HCl	B1784	27262-48-2	F11	L1021-09	324.89	C18H28N2O.HCl	CCCCN1CCCCC1C(=O)NC2=C(C=CC=C2C)C.Cl	Salt			soluble in water		http://www.apexbt.com/levobupivacaine-hcl.html		SCN10A	sodium channel protein type 10 subunit alpha	93.5982	124.35	141.225	110.044	104.289	98.3561	94.0513	159.757	167.147	96.7093	138.224	101.111	106.402	131.391	110.974	112.949	96.0162
Vehicle			F12	L1021-09											N/A	N/A	100	100	100	100	100	100	100	100	100	100	100	100	100	100	100	100	100
Mechlorethamine HCl	B1785	55-86-7	G01	L1021-09	192.51	C5H11Cl2N.HCl	CN(CCCl)CCCl.Cl	Hydrochloride	Cancer		Soluble in DMSO > 10 mM		http://www.apexbt.com/mechlorethamine-hcl.html		N/A	N/A	55.2428	43.3321	62.479	28.9268	27.5932	46.128	58.1362	86.7281	64.5654	28.4541	35.3475	56.1725	63.7245	62.4842	55.2341	157.337	155.234
Mevastatin	B1788	73573-88-3	G02	L1021-09	390.51	C23H34O5	CCC(C)C(=O)OC1CCC=C2C1C(C(C=C2)C)CCC3CC(CC(=O)O3)O	Free Base	Cardiovascular Disease	HMG-CoA Reductase	Soluble in DMSO > 10 mM	Metabolism	http://www.apexbt.com/mevastatin.html	HMG-CoA reductase inhibitor	Hmgcr	hydroxymethylglutaryl-CoA reductase	115.508	143.289	132.004	61.3961	46.9136	76.5303	97.1236	139.601	133.07	72.1194	103.416	118.9	119.544	109.875	75.4607	139.475	156.308
Mexiletine HCl	B1789	5370-1-4	G03	L1021-09	215.72	C11H17NO.HCl	CC1=C(C(=CC=C1)C)OCC(C)N.Cl	Hydrochloride	Cardiovascular Disease		Soluble in DMSO > 10 mM		http://www.apexbt.com/mexiletine-hcl.html		SCN4A	Na<sub>v</sub>1.4	107.671	145.433	188.024	124.733	114.853	119.762	139.196	147.72	145.379	87.4405	152.234	110.447	123.036	139.924	103.117	150.384	143.183
Mezlocillin Sodium	B1790	42057-22-7	G04	L1021-09	561.56	C21H25N5O8S2.Na	CC1(C(N2C(S1)C(C2=O)NC(=O)C(C3=CC=CC=C3)NC(=O)N4CCN(C4=O)S(=O)(=O)C)C(=O)O)C.[Na]	Sodium	Infection		Soluble in DMSO > 10 mM		http://www.apexbt.com/mezlocillin-sodium.html		N/A	N/A	99.0618	187.121	123.266	105.644	103.958	92.6198	120.887	96.5823	109.902	96.3708	111.144	142.447	101.552	92.2583	87.1299	128.083	111.265
Montelukast Sodium	B1792	151767-02-1	G05	L1021-09	608.17	C35H35ClNNaO3S	CC(C)(C1=CC=CC=C1CCC(C2=CC=CC(=C2)C=CC3=NC4=C(C=CC(=C4)Cl)C=C3)SCC5(CC5)CC(=O)[O-])O.[Na+]	Sodium	Respiratory Disease	CysLT1 receptor	Soluble in DMSO > 10 mM	GPCR/G protein	http://www.apexbt.com/montelukast-sodium.html	Leukotriene receptor antagonist	CYSLTR1	CysLT<sub>1</sub> receptor	27.7097	55.3383	165.333	193.191	217.971	41.9261	59.6222	156.491	156.652	23.0748	143.501	168.733	102.667	49.9599	41.0366	43.0777	118.222
Neomycin sulfate	B1795	1405-10-3	G06	L1021-09	712.72	C23H46N6O13.H2SO4	C1C(C(C(C(C1N)OC2C(C(C(C(O2)CN)O)O)N)OC3C(C(C(O3)CO)OC4C(C(C(C(O4)CN)O)O)N)O)O)N.OS(=O)(=O)O	Sulfate	Endocrinology		Soluble in DMSO		http://www.apexbt.com/neomycin-sulfate.html		Casr	CaS receptor	74.3929	105.829	110.97	86.7579	98.9436	97.0036	107.845	99.1951	92.5918	84.9011	98.6413	134.728	95.8778	81.7066	78.1057	112.04	116.241
Netilmicin Sulfate	B1796	56391-57-2	G07	L1021-09	1441.55	C21H41N5O7.2.5H2O4S	CCNC1CC(C(C(C1OC2C(C(C(CO2)(C)O)NC)O)O)OC3C(CC=C(O3)CN)N)N.CCNC1CC(C(C(C1OC2C(C(C(CO2)(C)O)NC)O)O)OC3C(CC=C(O3)CN)N)N.OS(=O)(=O)O.OS(=O)(=O)O.OS(=O)(=O)O.OS(=O)(=O)O.OS(=O)(=O)O	Sulfate			Soluble in DMSO		http://www.apexbt.com/netilmicin-sulfate.html		N/A	N/A	74.9448	123.695	138.117	107.404	132.672	116.451	114.931	118.792	158.207	93.0695	157.638	125.261	111.3	96.6166	100.083	162.096	146.643
Nifuroxazide	B1799	965-52-6	G08	L1021-09	275.22	C12H9N3O5	C1=CC(=CC=C1C(=O)NN=CC2=CC=C(O2)[N+](=O)[O-])O	Free Base	Infection		Soluble in DMSO > 10 mM		http://www.apexbt.com/nifuroxazide.html	Antidiarrheal agent	N/A	N/A	30.1159	96.9553	91.7325	42.42	81.9397	105.352	84.5207	83.3687	75.0996	25.1656	48.9123	127.935	82.0078	73.3112	52.2779	141.801	89.036
Nithiamide	B1800	140-40-9	G09	L1021-09	187.18	C5H5N3O3S	CC(=O)NC1=NC=C(S1)[N+](=O)[O-]	Free Base			Soluble in DMSO > 10 mM		http://www.apexbt.com/nithiamide.html		#N/A	#N/A	100.221	123.04	133.143	113.473	104.824	107.497	125.652	89.8355	92.7084	101.238	110.076	158.728	105.383	71.1549	63.8304	124.447	91.6014
Oseltamivir phosphate	B1803	204255-11-8	G10	L1021-09	410.4	C16H31N2O8P	CCC(CC)OC1C=C(CC(C1NC(=O)C)N)C(=O)OCC.OP(=O)(O)O	phosphate	Cardiovascular Disease	NA	Soluble in DMSO	Microbiology & Virology	http://www.apexbt.com/oseltamivir-phosphate.html		N/A	N/A	89.2384	132.331	123.68	116.474	94.1072	90.3813	107.344	112.259	114.541	89.3027	97.6361	126.426	95.4413	99.5068	86.7798	107.226	94.7872
Oxaprozin	B1804	21256-18-8	G11	L1021-09	293.32	C18H15NO3	C1=CC=C(C=C1)C2=C(OC(=N2)CCC(=O)O)C3=CC=CC=C3	Free Base	Inflammation		Soluble in DMSO > 10 mM		http://www.apexbt.com/oxaprozin.html	Anti-inflammatory drug	PTGS1	COX-1	103.422	139.12	121.642	99.5515	99.02	93.0862	108.786	162.93	138.382	87.1442	91.039	101.779	106.499	106.801	108.99	95.4877	90.5991
Vehicle			G12	L1021-09											N/A	N/A	100	100	100	100	100	100	100	100	100	100	100	100	100	100	100	100	100
Oxybuprocaine HCl	B1805	5987-82-6	H01	L1021-09	344.88	C17H28N2O3.HCl	CCCCOC1=C(C=CC(=C1)C(=O)OCCN(CC)CC)N.Cl	Hydrochloride	Neurological Disease		Soluble in DMSO > 10 mM		http://www.apexbt.com/oxybuprocaine-hcl.html		SCN10A	Sodium voltage-gated channel alpha subunit 10	138.852	185.752	148.927	112.21	67.8121	109.222	143.522	191.298	186.712	75.9285	91.9186	99.5795	88.7973	119.555	71.3765	143.94	135.785
Oxymetholone	B1806	434-07-1	H02	L1021-09	332.48	C21H32O3	CC12CCC3C(C1CCC2(C)O)CCC4C3(CC(=CO)C(=O)C4)C	Free Base	Endocrinology		Soluble in DMSO		http://www.apexbt.com/oxymetholone.html		AR	Androgen receptor	93.0464	134.832	123.576	83.2153	77.8923	72.2397	109.538	136.615	133.977	57.814	112.212	97.8329	86.7119	58.86	50.6442	139.822	169.553
Pamidronate	B1807	40391-99-9	H03	L1021-09	235.07	C3H11NO7P2	C(CN)C(O)(P(=O)(O)O)P(=O)(O)O	Free Base	Metabolic Disease		Soluble in DMSO		http://www.apexbt.com/pamidronate.html		N/A	N/A	160.596	172.59	210.612	150.027	123.559	208.744	337.142	143.24	144.602	42.3236	69.6144	112.302	144.374	251.955	204.172	546.293	114.439
Paromomycin Sulfate	B1808	1263-89-4	H04	L1021-09	713.71	C23H45N5O14.xH2O4S	C1C(C(C(C(C1N)OC2C(C(C(C(O2)CO)O)O)N)OC3C(C(C(O3)CO)OC4C(C(C(C(O4)CN)O)O)N)O)O)N.OS(=O)(=O)O	Sulfate	Infection		Soluble in DMSO		http://www.apexbt.com/paromomycin-sulfate.html		N/A	N/A	102.208	147.398	129.379	92.2634	91.3835	97.1435	165.656	116.925	105.653	81.0496	95.6255	132.981	94.9564	96.6166	76.9777	127.495	106.564
Penciclovir	B1809	39809-25-1	H05	L1021-09	253.26	C10H15N5O3	C1=NC2=C(N1CCC(CO)CO)NC(=NC2=O)N	Free Base	Infection	Nucleoside Antimetabolite/Analogue	Soluble in DMSO > 10 mM	DNA Damage/DNA Repair	http://www.apexbt.com/penciclovir.html	HSV-1 DNA synthesis inhibitor	N/A	N/A	95.6954	134.653	130.035	113.767	105.918	99.2888	146.783	105.634	93.6672	87.6944	97.0706	140.032	95.2958	90.8361	77.9112	109.071	99.8344
Phenazopyridine HCl	B1812	136-40-3	H07	L1021-09	249.7	C11H11N5.HCl	C1=CC=C(C=C1)N=NC2=C(N=C(C=C2)N)N.Cl	Hydrochloride	Cardiovascular Disease		Soluble in DMSO > 10 mM		http://www.apexbt.com/phenazopyridine-hcl.html		SCN1A	Sodium voltage-gated channel alpha subunit 1	187.914	204.928	199.663	278.663	235.102	223.854	158.006	360.387	456.998	333.34	253.075	296.927	136.227	318.752	194.292	626.512	191.03
Phenindione	B1813	1983-12-5	H08	L1021-09	222.24	C15H10O2	C1=CC=C(C=C1)C2C(=O)C3=CC=CC=C3C2=O	Free Base	Cardiovascular Disease		Soluble in DMSO > 10 mM		http://www.apexbt.com/phenindione.html		VKORC1	vitamin K epoxide reductase complex subunit 1	103.918	150.971	114.389	109.164	98.7654	114.679	133.177	133.909	183.862	108.137	100.086	141.865	94.6654	110.701	74.4494	133.645	106.313
Pheniramine Maleate	B1814	132-20-7	H09	L1021-09	356.42	C16H20N2.C4H4O4	CN(C)CCC(C1=CC=CC=C1)C2=CC=CC=N2.C(=CC(=O)O)C(=O)O	Maleate	Neurological Disease		Soluble in DMSO > 10 mM		http://www.apexbt.com/pheniramine-maleate.html		HRH1	Histamine receptor H1	103.753	117.978	131.624	136.082	97.289	81.1939	114.492	133.815	113.647	83.97	132.82	122.889	101.115	94.0016	94.0147	107.333	86.2678
Pimecrolimus	B1817	137071-32-0	H10	L1021-09	810.45	C43H68ClNO11	CO[C@@H]1C[C@H](/C=C(C)/[C@@H](OC([C@]2([H])CCCCN2C(C([C@]3(O)O[C@H]([C@@H](OC)C[C@H](C/C(C)=C/4)C)[C@@H](OC)C[C@H]3C)=O)=O)=O)[C@H](C)[C@H](CC([C@@H]4CC)=O)O)CC[C@@H]1Cl	Free Base	Cancer		Soluble in DMSO > 10 mM		http://www.apexbt.com/pimecrolimus.html	inhibitor of inflammatory cytokines secretion, cell-selective	Fkbp1a	FK506 binding protein 1A	50.6512	92.1909	71.1134	49.5276	38.2334	52.0462	72.8584	97.982	77.4708	25.7412	33.0857	65.2507	76.8671	60.328	52.6669	52.1425	84.3587
Piperacillin Sodium	B1818	59703-84-3	H11	L1021-09	539.54	C23H27N5O7S.Na	CCN1CCN(C(=O)C1=O)C(=O)NC(C2=CC=CC=C2)C(=O)NC3C4N(C3=O)C(C(S4)(C)C)C(=O)[O-].[Na+]	Sodium	Infection		Soluble in DMSO > 10 mM		http://www.apexbt.com/piperacillin-sodium.html		N/A	N/A	103.422	113.988	111.385	120.017	96.4999	92.7131	117.689	162.277	140.974	94.5932	57.6204	91.7736	92.6285	89.2763	87.4799	95.2737	71.9376
Vehicle			H12	L1021-09											N/A	N/A	100	100	100	100	100	100	100	100	100	100	100	100	100	100	100	100	100
Pramoxine HCl	B1819	637-58-1	A01	L1021-10	329.86	C17H27NO3.HCl	CCCCOC1=CC=C(C=C1)OCCCN2CCOCC2.Cl	Hydrochloride	Neurological Disease		Soluble in DMSO > 10 mM		http://www.apexbt.com/pramoxine-hcl.html		#N/A	#N/A	137.437	138.352	116.292	83.7878	75.3424	157.226	174.01	116.484	149.033	98.3296	86.5124	103.244	111.577	66.3428	100.701	140.94	150.55
Primaquine Diphosphate	B1820	63-45-6	A02	L1021-10	455.34	C15H21N3O.2H3O4P	CC(CCCN)NC1=C2C(=CC(=C1)OC)C=CC=N2.OP(=O)(O)O.OP(=O)(O)O	Diphosphate	Infection	Antimalaria	Soluble in DMSO > 10 mM	Microbiology & Virology	http://www.apexbt.com/primaquine-diphosphate.html	antimalarial agent,blocks protein synthesis	N/A	N/A	63.2587	49.3884	116.232	82.983	68.3899	62.9197	78.0841	111.215	113.686	36.3271	22.3293	95.2018	49.0352	76.1979	60.1267	100.195	72.9311
Proflavine Hemisulfate	B1821	1811-28-5	A03	L1021-10	258.25	C13H11N3.1/2H2O4S	C1=CC(=CC2=NC3=C(C=CC(=C3)[NH3+])C=C21)N.C1=CC(=CC2=NC3=C(C=CC(=C3)[NH3+])C=C21)N.[O-]S(=O)(=O)[O-]	Hemisulfate	Infection		Soluble in DMSO		http://www.apexbt.com/proflavine-hemisulfate.html		N/A	N/A	43.9136	121.376	165	65.5614	43.6277	40.7737	59.7482	86.7342	83.6164	20.6971	25.8257	143.702	41.5898	771.927	229.231	31.8721	332.349
Salicylanilide	B1827	87-17-2	A04	L1021-10	213.23	C13H11NO2	C1=CC=C(C=C1)NC(=O)C2=CC=CC=C2O	Free Base	Infection		Soluble in DMSO > 10 mM		http://www.apexbt.com/salicylanilide.html	Antiviral,antibacterial,antifungal reagent	#N/A	#N/A	136.597	193.499	153.326	126.277	120.145	145.839	174.405	249.496	253.328	166.651	118.402	133.412	111.493	93.7629	102.74	244.674	84.0156
Sasapyrine	B1829	552-94-3	A05	L1021-10	258.23	C14H10O5	C1=CC=C(C(=C1)C(=O)OC2=CC=CC=C2C(=O)O)O	Free Base	Inflammation		Soluble in DMSO > 10 mM		http://www.apexbt.com/sasapyrine.html		PTGS1, PTGS2	COX	103.104	123.593	121.664	89.3547	91.1002	105.937	139.643	137.259	147.509	120.266	96.1819	109.063	104.404	69.8558	78.8694	134.878	114.153
Serotonin HCl	B1830	153-98-0	A06	L1021-10	212.68	C10H12N2O.HCl	C1=CC2=C(C=C1O)C(=CN2)CCN.Cl	Hydrochloride	Neurological Disease		Soluble in DMSO > 10 mM		http://www.apexbt.com/serotonin-hcl.html		HTR1A	Serotonin receptors	93.9694	112.563	109.09	106.843	93.3313	105.158	168.217	143.875	181.305	102.694	97.0784	132.214	94.8406	56.6432	58.9572	119.189	99.9989
Sertaconazole nitrate	B1831	99592-39-9	A07	L1021-10	500.78	C20H15Cl3N2OS.HNO3	C1=CC2=C(C(=C1)Cl)SC=C2COC(CN3C=CN=C3)C4=C(C=C(C=C4)Cl)Cl.[N+](=O)(O)[O-]	Nitrate	Infection		Soluble in DMSO > 10 mM		http://www.apexbt.com/sertaconazole-nitrate.html	Broad-spectrum antifungal	N/A	N/A	88.7722	137.487	103.417	147.505	66.1388	125.012	175.59	114.354	130.93	25.9882	81.1334	85.1372	103.188	40.757	48.4312	104.645	82.2693
Sodium ascorbate	B1834	134-03-2	A08	L1021-10	201.13	C6H8O6.Na	C(C(C1C(=C(C(=O)O1)O)[O-])O)O.[Na+]	Sodium Salt	Endocrinology		Soluble in DMSO		http://www.apexbt.com/sodium-ascorbate.html		N/A	N/A	84.625	104.778	92.3135	83.5698	70.9597	93.7713	137.207	117.687	121.9	91.1847	89.3941	87.0103	86.9966	47.4721	56.6181	115.624	105.513
Sodium butyrate	B1835	156-54-7	A09	L1021-10	110.09	C4H7NaO2	CCCC(=O)[O-].[Na+]	Butyrate			Soluble in DMSO		http://www.apexbt.com/sodium-butyrate-28854.html		HDAC1	Histone deacetylases	85.0974	113.482	91.8933	78.5395	68.8082	70.7056	96.2555	111.311	127.066	87.4384	92.0836	85.5118	92.4916	43.2752	50.9203	122.935	99.9069
Sodium Monofluorophosphate	B1837	10163-15-2	A10	L1021-10	143.95	FNa2O3P	[O-]P(=O)([O-])F.[Na+].[Na+]	Free Base	Inflammation		Soluble in DMSO		http://www.apexbt.com/sodium-monofluorophosphate.html	Pyruvate/alkaline phosphatase inhibitor	N/A	N/A	88.9297	132.513	102.577	97.269	72.7925	107.007	133.125	109.446	128.202	99.1407	104.571	106.141	93.0369	50.1146	54.7588	135.45	108.73
Sodium Nitrite	B1838	7632-00-0	A11	L1021-10	69	HNO2.Na	N(=O)[O-].[Na+]	Sodium Salt	Neurological Disease		soluble in water		http://www.apexbt.com/sodium-nitrite.html		N/A	N/A	99.9016	108.995	108.069	88.0803	79.8247	101.8	126.475	100.833	130.944	87.2067	93.8125	95.5015	91.5268	53.7831	57.8476	110.212	102.205
Vehicle			A12	L1021-10											N/A	N/A	100	100	100	100	100	100	100	100	100	100	100	100	100	100	100	100	100
Spiramycin	B1839	8025-81-8	B01	L1021-10	843.058	C27H38N8O6X	CC1CC=CC=CC(C(CC(C(C(C(CC(=O)O1)O)OC)OC2C(C(C(C(O2)C)OC3CC(C(C(O3)C)O)(C)O)N(C)C)O)CC=O)C)OC4CCC(C(O4)C)N(C)C	Free Base	Infection		Soluble in DMSO > 10 mM		http://www.apexbt.com/spiramycin.html		N/A	N/A	127.147	138.082	137.66	93.3621	95.4828	127.105	170.258	127.395	119.129	101.419	118.018	124.971	116.233	65.0682	92.7541	119.553	122.609
Sucralose	B1840	56038-13-2	B02	L1021-10	397.63	C12H19Cl3O8	C(C1C(C(C(C(O1)OC2(C(C(C(O2)CCl)O)O)CCl)O)O)Cl)O	Free Base			Soluble in DMSO > 10 mM		http://www.apexbt.com/sucralose.html		N/A	N/A	109.928	113.32	140.061	66.0812	75.7209	102.725	144.778	115.185	105.182	95.1627	87.6651	128.018	89.052	73.2134	66.8441	144.244	100.458
Sulfaguanidine	B1842	57-67-0	B03	L1021-10	214.24	C7 H10N4O2S	C1=CC(=CC=C1N)S(=O)(=O)N=C(N)N	Free Base	Infection		Soluble in DMSO > 10 mM		http://www.apexbt.com/sulfaguanidine.html		N/A	N/A	88.6672	110.941	134.899	90.2936	80.4821	111.825	121.011	119.744	116.346	97.1324	79.9808	135.485	86.0738	112.851	102.68	123.482	98.4364
Taurine	B1846	107-35-7	B04	L1021-10	125.15	C2H7NO3S	C(CS(=O)(=O)O)N	Free Base	Infection		Soluble in DMSO		http://www.apexbt.com/taurine.html		GLRA1	Glycine receptor alpha 1	88.1423	121.16	114.552	76.1082	75.7209	95.9611	122.657	121.741	108.063	113.855	87.7932	119.202	86.6191	66.9024	55.8684	132.406	97.7011
Tenoxicam	B1849	59804-37-4	B05	L1021-10	337.378	C13H11N3O4S2	CN1C(=C(C2=C(S1(=O)=O)C=CS2)O)C(=O)NC3=CC=CC=N3	Free Base	Infection		Soluble in DMSO > 10 mM		http://www.apexbt.com/tenoxicam.html		PTGS1, PTGS2	COX	114.916	128.567	119.143	84.2573	90.0443	100	146.358	163.243	155.543	131.467	97.5266	126.37	89.6812	59.721	70.1428	162.483	118.289
Teriflunomide	B1850	108605-62-5	B06	L1021-10	270.21	C12H9F3N2O2	CC(=C(C#N)C(=O)NC1=CC=C(C=C1)C(F)(F)F)O	Free Base	Immunology	DHODH	Soluble in DMSO > 10 mM	Others	http://www.apexbt.com/teriflunomide.html	Multiple sclerosis (MS) oral drug	DHODH	dihydroorotate dehydrogenase (quinone)	463.18	337.744	199.602	292.092	254.196	763.017	622.105	936.874	1094.2	483.924	314.992	458.277	161.913	230.241	161.817	867.441	434.278
Thiamine HCl (Vitamin B1)	B1852	1967-3-8	B07	L1021-10	337.27	C12 H17N4OS.HCl	CC1=C(SC=[N+]1CC2=CN=C(N=C2N)C)CCO.Cl.[Cl-]	Hydrochloride	Endocrinology		Soluble in DMSO		http://www.apexbt.com/thiamine-hcl-vitamin-b1.html		N/A	N/A	107.251	119.43	103.387	149.701	94.5266	131.29	167.032	145.68	140.723	114.28	91.8274	142.978	88.5906	67.2444	52.2697	163.862	105.054
Thiamphenicol	B1853	15318-45-3	B08	L1021-10	356.22	C12H15Cl2NO5S	CS(=O)(=O)C1=CC=C(C=C1)C(C(CO)NC(=O)C(Cl)Cl)O	Free Base	Cardiovascular Disease		Soluble in alcohol		http://www.apexbt.com/thiamphenicol.html		N/A	N/A	91.0296	127.593	103.387	93.949	75.442	86.618	127.792	125.951	117.384	88.2881	83.3107	104.492	82.8859	67.2755	61.4762	131.391	98.7121
Tiratricol	B1855	51-24-1	B09	L1021-10	621.93	C14H9I3O4	C1=CC(=C(C=C1OC2=C(C=C(C=C2I)CC(=O)O)I)I)O	Free Base	Endocrinology		Soluble in DMSO > 10 mM		http://www.apexbt.com/tiratricol.html		THRA	Thyroid hormone receptor-&alpha;	78.3778	146.354	97.1752	80.7026	70.4218	88.9538	116.665	119.323	109.739	87.5543	78.0597	99.0479	87.1644	39.5446	45.4324	120.776	87.2784
Tobramycin	B1856	32986-56-4	B10	L1021-10	467.524	C18H37N5O9	C1C(C(C(C(C1N)OC2C(C(C(C(O2)CO)O)N)O)O)OC3C(CC(C(O3)CN)O)N)N	Free Base	Inflammation		Soluble in DMSO		http://www.apexbt.com/tobramycin-28760.html		N/A	N/A	95.4393	127.702	87.9919	90.126	80.5419	98.9781	144.712	126.913	119.448	94.6606	102.329	123.672	83.1376	64.5708	51.3401	132.458	99.1717
Tolperisone HCl	B1857	3644-61-9	B11	L1021-10	281.82	C16H23NO.HCl	CC1=CC=C(C=C1)C(=O)C(C)CN2CCCCC2.Cl	Hydrochloride	Neurological Disease		Soluble in DMSO > 10 mM		http://www.apexbt.com/tolperisone-hcl.html		SCN9A	Sodium voltage-gated channel alpha subunit 9	104.364	132.189	108.639	98.3924	86.2792	125.109	134.178	112.538	107.01	103.196	98.0389	117.953	92.4497	41.5964	54.069	127.644	96.5982
Vehicle			B12	L1021-10											N/A	N/A	100	100	100	100	100	100	100	100	100	100	100	100	100	100	100	100	100
Tranexamic Acid	B1858	1197-18-8	C01	L1021-10	157.21	C8H15NO2	C1CC(CCC1CN)C(=O)O	Free Base	Cardiovascular Disease	Others	Soluble in DMSO	Others	http://www.apexbt.com/tranexamic-acid.html		PLG	plasminogen	122.895	112.726	102.337	95.7599	88.7295	111.727	135.429	99.1248	122.218	112.04	77.1632	115.93	110.57	74.146	75.5107	118.876	136.304
Triamcinolone	B1859	124-94-7	C02	L1021-10	394.43	C21H27FO6	CC12CC(C3(C(C1CC(C2(C(=O)CO)O)O)CCC4=CC(=O)C=CC43C)F)O	Free Base	Inflammation		Soluble in DMSO > 10 mM		http://www.apexbt.com/triamcinolone.html		NR3C1	Glucocorticoid receptor	104.364	130.459	215.658	114.841	127.457	108.37	133.388	188.145	180.89	111.615	112.831	175.869	129.782	234.718	191.896	147.939	135.017
Triclabendazole	B1860	68786-66-3	C03	L1021-10	359.66	C14 H9Cl3N2OS	CSC1=NC2=CC(=C(C=C2N1)Cl)OC3=C(C(=CC=C3)Cl)Cl	Free Base	Vermifuge		Soluble in DMSO > 10 mM		http://www.apexbt.com/triclabendazole-28619.html		N/A	N/A	96.2268	103.21	126.586	84.6597	93.7696	100.146	148.86	124.267	144.047	99.0634	66.9175	108.039	97.0638	53.1613	42.7035	144.374	74.4201
Trometamol	B1861	77-86-1	C04	L1021-10	121.14	C4H11NO3	C(C(CO)(CO)N)O	Free Base			Soluble in DMSO > 10 mM		http://www.apexbt.com/trometamol.html		N/A	N/A	81.8426	90.8292	104.108	90.9308	81.0797	87.6399	110.674	104.983	121.789	109.877	79.9168	114.432	91.4849	67.804	49.031	139.457	94.4842
Troxipide	B1862	30751-05-4	C05	L1021-10	294.35	C15H22N2O4	COC1=CC(=CC(=C1OC)OC)C(=O)NC2CCCNC2	Free Base	Digestive system disease		Soluble in DMSO > 10 mM		http://www.apexbt.com/troxipide.html	Gastric cytoprotective agent	#N/A	#N/A	98.1167	99.5337	106.209	102.383	91.2794	92.8467	113.571	128.838	144.462	126.291	86.8326	110.311	96.3087	55.3375	60.3066	134.513	104.686
Uracil	B1863	66-22-8	C06	L1021-10	112.09	C4H4N2O2	C1=CNC(=O)NC1=O	Free Base			Soluble in DMSO > 10 mM		http://www.apexbt.com/uracil.html		N/A	N/A	134.025	105.427	115.872	106.24	96.3992	127.105	143.264	213.287	244.464	135.29	96.3099	138.832	98.8255	64.6951	64.2351	210.278	105.605
Valganciclovir HCl	B1864	175865-59-5	C07	L1021-10	390.82	C14H23ClN6O5	CC(C)C(C(=O)OCC(CO)OCN1C=NC2=C1NC(=NC2=O)N)N.Cl	Hydrochloride	Endocrinology	CMV	Soluble in DMSO > 10 mM	Microbiology & Virology	http://www.apexbt.com/valganciclovir-hcl.html		N/A	N/A	92.0795	100.182	111.1	146.968	93.2716	91.1922	131.281	147.244	128.673	106.904	73.193	104.467	90.604	53.6898	56.4681	151.919	100.826
Valnemulin HCl	B1865	133868-46-9	C08	L1021-10	601.28	C31H52N2O5S.HCl		Hydrochloride	Infection		Soluble in DMSO > 10 mM		http://www.apexbt.com/valnemulin-hcl.html		N/A	N/A	84.9925	95.2085	120.464	81.7925	74.8444	87.4453	116.468	116.039	111.816	63.4933	68.5824	106.765	91.7785	62.7366	63.6953	98.6344	72.1959
Verapamil HCl	B1867	152-11-4	C09	L1021-10	491.06	C27H39ClN2O4	CC(C)C(CCCN(C)CCC1=CC(=C(C=C1)OC)OC)(C#N)C2=CC(=C(C=C2)OC)OC.Cl	Hydrochloride	Cardiovascular Disease	Calcium Channel	Soluble in DMSO > 10 mM	Membrane Transporter/Ion Channel	http://www.apexbt.com/verapamil-hcl.html		CACNA1S	Ca<sub>v</sub>1.1	99.2716	119.105	135.409	74.247	81.0797	87.5426	122.92	112.321	119.351	100.183	80.1729	92.4547	98.6158	65.5034	62.3758	126.448	89.1074
Retinyl (Vitamin A) Palmitate	B1869	79-81-2	C10	L1021-10	524.86	C36H60O2	CCCCCCCCCCCCCCCC(=O)OCC=C(C)C=CC=C(C)C=CC1=C(CCCC1(C)C)C	Free Base			Soluble in hydrocarbons		http://www.apexbt.com/retinyl-vitamin-a-palmitate.html		N/A	N/A	87.3023	117.7	103.898	97.8223	90.8412	93.4307	131.084	116.315	134.49	90.644	86.0642	100.421	88.1292	91.2136	66.8441	142.137	94.7599
Voglibose	B1870	83480-29-9	C11	L1021-10	267.28	C10H21NO7	C1C(C(C(C(C1(CO)O)O)O)O)NC(CO)CO	Free Base	Metabolic Disease		Soluble in DMSO > 10 mM		http://www.apexbt.com/voglibose-28635.html	α-glucosidases inhibitor	GANAB	Alpha glucosidase	96.8567	115.807	129.467	83.9387	76.7568	98.1022	136.68	103.347	115.805	105.166	80.7492	108.913	89.094	58.0422	59.377	141.018	98.4364
Vehicle			C12	L1021-10											N/A	N/A	100	100	100	100	100	100	100	100	100	100	100	100	100	100	100	100	100
Zoxazolamine	B1871	61-80-3	D01	L1021-10	168.58	C7H5ClN2O	C1=CC2=C(C=C1Cl)N=C(O2)N	Free Base	Neurological Disease		Soluble in DMSO > 10 mM		http://www.apexbt.com/zoxazolamine.html		Kcnn2	K<sub>Ca</sub>2.2	131.767	118.511	114.431	105.686	109.448	115.036	167.822	120.538	138.396	118.953	111.743	133.687	123.993	117.328	99.7114	122.987	121.414
2-Thiouracil	B1872	141-90-2	D02	L1021-10	128.15	C4H4N2OS	C1=CNC(=S)NC1=O	Free Base	Endocrinology		Soluble in DMSO > 10 mM		http://www.apexbt.com/2-thiouracil.html		TPO	Thyroid peroxidase	111.136	102.453	111.821	93.8316	89.8053	93.3333	140.696	182.01	173.687	107.599	81.1975	138.882	102.601	88.1669	76.5903	137.922	102.297
Adenosine	B1877	58-61-7	D03	L1021-10	267.24	C10H13N5O4	C1=NC2=C(C(=N1)N)N=CN2C3C(C(C(O3)CO)O)O	Free Base	Cardiovascular Disease	Nucleoside Antimetabolite/Analogue	Soluble in DMSO > 10 mM	DNA Damage/DNA Repair	http://www.apexbt.com/adenosine.html		Adora1	A<sub>1</sub> receptor	97.1192	102.237	97.7154	98.2415	93.2317	97.129	145.832	112.935	135.349	101.188	79.5325	123.123	96.896	69.3273	63.0056	144.712	89.4935
Adiphenine HCl	B1878	50-42-0	D04	L1021-10	347.88	C20H25NO2.HCl	CCN(CC)CCOC(=O)C(C1=CC=CC=C1)C2=CC=CC=C2.Cl	Hydrochloride	Cardiovascular Disease		Soluble in DMSO > 10 mM		http://www.apexbt.com/adiphenine-hcl-28785.html		CHRNA2, CHRNA4, CHRNA6, CHRNA7	nicotinic AChR	80.7927	105.427	109.63	97.5205	86.7972	85.6934	99.1523	104.466	129.102	114.705	83.6949	128.667	94.9245	59.4412	54.8487	146.403	90.3758
Albendazole Oxide	B1880	54029-12-8	D05	L1021-10	281.33	C12H15N3O3S	CCCS(=O)C1=CC2=C(C=C1)N=C(N2)NC(=O)OC	Free Base	Infection		Soluble in DMSO > 10 mM		http://www.apexbt.com/albendazole-oxide.html		N/A	N/A	107.251	122.89	106.269	94.7371	110.484	87.8832	135.956	140.748	142.385	135.136	85.744	143.952	104.992	74.9233	61.5362	172.5	101.378
Alibendol	B1881	26750-81-2	D06	L1021-10	251.28	C13H17NO4	COC1=C(C(=CC(=C1)CC=C)C(=O)NCCO)O	Free Base	Neurological Disease		Soluble in DMSO > 10 mM		http://www.apexbt.com/alibendol-28685.html		#N/A	#N/A	85.8324	110.833	133.338	111.454	106.679	98.1995	131.347	123.305	152.219	118.876	94.8371	139.231	110.025	64.4153	71.4923	171.095	107.627
Allylthiourea	B1882	109-57-9	D07	L1021-10	116.18	C4H8N2S	C=CCNC(=S)N	Free Base	Metabolic Disease		Soluble in DMSO > 10 mM		http://www.apexbt.com/allylthiourea.html		N/A	N/A	90.9771	101.913	106.929	154.497	104.368	83.309	132.401	124.267	135.57	107.56	80.6852	118.278	97.4413	74.9233	54.7588	147.6	95.3114
Amidopyrine	B1883	58-15-1	D08	L1021-10	231.29	C13H17N3O	CC1=C(C(=O)N(N1C)C2=CC=CC=C2)N(C)C	Free Base	Neurological Disease		Soluble in DMSO > 10 mM		http://www.apexbt.com/amidopyrine.html		CYP3A4	Cytochrome P450 Family	87.4598	110.671	97.4753	102.769	92.7337	90.5109	143.461	115.75	127.745	107.753	81.2615	117.679	93.2047	75.887	76.7703	146.898	107.536
Amphotericin B	B1885	1397-89-3	D09	L1021-10	924.08	C47H73NO17	CC1C=CC=CC=CC=CC=CC=CC=CC(CC2C(C(CC(O2)(CC(CC(C(CCC(CC(CC(=O)OC(C(C1O)C)C)O)O)O)O)O)O)O)C(=O)O)OC3C(C(C(C(O3)C)O)N)O	Free Base	Infection	Antibiotic	Soluble in DMSO > 10 mM	Microbiology & Virology	http://www.apexbt.com/amphotericin-b.html		N/A	N/A	94.5994	121.863	107.469	85.9844	78.3306	78.9781	111.464	125.59	127.634	103.119	106.812	115.781	109.48	119.597	94.5534	144.218	142.554
Antipyrine	B1886	60-80-0	D10	L1021-10	188.23	C11H12N2O	CC1=CC(=O)N(N1C)C2=CC=CC=C2	Free Base	Infection	Others	Soluble in DMSO > 10 mM	Others	http://www.apexbt.com/antipyrine.html		PTGS1, PTGS2	COX	99.7441	120.511	95.9448	103.523	92.8732	84.6229	126.475	117.193	132.495	108.719	93.8125	131.315	103.482	87.8561	89.3954	142.943	105.513
Articaine HCl	B1887	23964-57-0	D11	L1021-10	320.84	C13H20N2O3S.HCl	CCCNC(C)C(=O)NC1=C(SC=C1C)C(=O)OC.Cl	Hydrochloride	Neurological Disease		Soluble in DMSO > 10 mM		http://www.apexbt.com/articaine-hcl.html		#N/A	#N/A	100.427	107.373	133.128	90.2098	98.2917	91.8248	116.665	133.41	125.321	110.882	120.708	115.306	96.896	87.0478	72.212	142.761	105.054
Vehicle			D12	L1021-10											N/A	N/A	100	100	100	100	100	100	100	100	100	100	100	100	100	100	100	100	100
Aspartame	B1888	22839-47-0	E01	L1021-10	294.3	C14H18N2O5	COC(=O)C(CC1=CC=CC=C1)NC(=O)C(CC(=O)O)N	Free Base	Metabolic Disease		Soluble in DMSO > 10 mM		http://www.apexbt.com/aspartame-28696.html		TAS1R2, TAS1R3	Taste 1 receptor member	124.995	115.429	117.313	115.16	85.1835	114.501	147.28	123.665	133.16	100.763	106.235	151.594	119.086	158.085	164.366	111.982	114.613
Buflomedil HCl	B1889	35543-24-9	E02	L1021-10	343.85	C17H25NO4.HCl	COC1=CC(=C(C(=C1)OC)C(=O)CCCN2CCCC2)OC.Cl	Hydrochloride	Neurological Disease		Soluble in DMSO > 10 mM		http://www.apexbt.com/buflomedil-hcl-28737.html		PF4	Platelet factor 4	93.077	97.8036	122.324	103.825	81.1793	97.6156	136.483	131.966	135.307	105.977	85.2317	131.19	94.3792	88.3846	84.7172	138.806	89.0982
Azacyclonol	B1891	115-46-8	E03	L1021-10	267.37	C18H21NO	C1CNCCC1C(C2=CC=CC=C2)(C3=CC=CC=C3)O	Free Base	Neurological Disease		Soluble in DMSO > 10 mM		http://www.apexbt.com/azacyclonol.html		#N/A	#N/A	84.73	111.374	110.05	103.037	88.6498	84.8175	133.125	111.756	114.753	111.77	57.3185	137.408	93.7919	86.1462	71.8821	141.824	90.8905
Azathioprine	B1892	446-86-6	E04	L1021-10	277.26	C9H7N7O2S	CN1C=NC(=C1SC2=NC=NC3=C2NC=N3)[N+](=O)[O-]	Free Base	Immunology	DNA Synthesis	Soluble in DMSO > 10 mM	DNA Damage/DNA Repair	http://www.apexbt.com/azathioprine.html		N/A	N/A	75.5955	120.727	150.835	141.586	116.002	63.9903	78.1499	103.816	116.29	124.669	88.2414	119.027	86.9966	71.1305	58.8372	121.66	70.9183
Azlocillin sodium salt	B1893	37091-65-9	E05	L1021-10	484.48	C20H23N5O6S.Na	CC1(C(N2C(S1)C(C2=O)NC(=O)C(C3=CC=CC=C3)NC(=O)N4CCNC4=O)C(=O)[O-])C.[Na+]	Sodium Salt	Neurological Disease		Soluble in DMSO > 10 mM		http://www.apexbt.com/azlocillin-sodium-salt.html		N/A	N/A	80.5827	114.564	130.247	97.7385	97.7937	84.9148	126.146	117.013	133.299	116.327	92.6599	130.965	103.775	82.8508	70.0529	159.959	109.374
Betamethasone	B1896	378-44-9	E06	L1021-10	392.46	C22H29FO5	CC1CC2C3CCC4=CC(=O)C=CC4(C3(C(CC2(C1(C(=O)CO)O)C)O)F)C	Free Base	Inflammation	Glucocorticoid Receptor	Soluble in DMSO > 10 mM	GPCR/G protein	http://www.apexbt.com/betamethasone.html	Glucocorticoid receptor agonist	NR3C1	Glucocorticoid receptor	101.004	158.735	237.206	184.612	181.184	110.803	148.794	157.469	209.56	121.811	167.262	177.142	175.294	307.465	215.946	159.621	153.491
Bifonazole	B1897	60628-96-8	E07	L1021-10	310.39	C22H18N2	C1=CC=C(C=C1)C2=CC=C(C=C2)C(C3=CC=CC=C3)N4C=CN=C4	Free Base	Infection		Soluble in DMSO > 10 mM		http://www.apexbt.com/bifonazole-28802.html		N/A	N/A	96.4368	90.2886	108.249	184.444	114.249	122.044	120.089	112.358	140.03	75.1569	72.9368	107.814	95.2601	99.7008	68.9433	167.764	86.6994
Bisacodyl	B1898	603-50-9	E08	L1021-10	361.39	C22H19NO4	CC(=O)OC1=CC=C(C=C1)C(C2=CC=C(C=C2)OC(=O)C)C3=CC=CC=N3	Free Base	Cardiovascular Disease		Soluble in DMSO > 10 mM		http://www.apexbt.com/bisacodyl.html		ADCYAP1	adenylate cyclase activating polypeptide 1	42.9005	63.4183	70.8857	92.8256	69.0273	80.7786	141.157	75.5466	77.536	26.498	35.3222	130.141	50.3356	195.205	172.823	100.82	105.422
Bromhexine HCl	B1899	611-75-6	E09	L1021-10	412.59	C14H20Br2N2.HCl	CN(CC1=CC(=CC(=C1N)Br)Br)C2CCCCC2.Cl	Hydrochloride	Cardiovascular Disease		Soluble in DMSO > 10 mM		http://www.apexbt.com/bromhexine-hcl.html		ELANE, MPO	elastase, myeloperoxidase	85.8849	105.643	105.728	78.6234	69.0473	33.5523	55.3502	105.597	110.224	97.2869	88.7537	86.286	96.3087	66.6537	63.1555	114.219	69.0341
Budesonide	B1900	51333-22-3	E10	L1021-10	430.53	C25H34O6	O=C(C([H])([H])O[H])[C@@]12OC(C([H])([H])C([H])([H])C([H])([H])[H])([H])O[C@]1([H])C([H])([H])[C@]([C@@](C([H])([H])C3([H])[H])([H])[C@@]4([H])[C@@](C([H])([H])[H])(C([H])=C5[H])C3=C([H])C5=O)([H])[C@]2(C([H])([H])[H])C([H])([H])[C@]4([H])O[H]	Free Base	Endocrinology	Glucocorticoid Receptor	Soluble in DMSO > 10 mM	GPCR/G protein	http://www.apexbt.com/budesonide-26722.html	Anti-inflammatory corticosteroid	NR3C1	Glucocorticoid receptor	91.8695	133.973	173.433	148.008	134.628	59.9513	88.8157	205.468	202.081	135.831	191.851	101.945	140.394	274.915	279.192	133.603	109.19
Butenafine HCl	B1901	101827-46-7	E11	L1021-10	353.93	C23H28ClN	CC(C)(C)C1=CC=C(C=C1)CN(C)CC2=CC=CC3=CC=CC=C32.Cl	Hydrochloride	Neurological Disease	Antibiotic	Soluble in DMSO > 10 mM	Microbiology & Virology	http://www.apexbt.com/butenafine-hcl.html		N/A	N/A	103.051	105.156	150.865	83.268	79.4462	47.6399	64.7585	139.785	144.462	102.887	130.377	99.1727	103.649	69.3584	75.9906	111.539	72.9771
Vehicle			E12	L1021-10											N/A	N/A	100	100	100	100	100	100	100	100	100	100	100	100	100	100	100	100	100
Butoconazole nitrate	B1902	64872-77-1	F01	L1021-10	474.79	C19H17Cl3N2S.HNO3	C1=CC(=C(C(=C1)Cl)SC(CCC2=CC=C(C=C2)Cl)CN3C=CN=C3)Cl.[N+](=O)(O)[O-]	Nitrate	Infection		Soluble in DMSO > 10 mM		http://www.apexbt.com/butoconazole-nitrate-28761.html		N/A	N/A	98.3267	36.0668	186.368	77.1814	72.0355	42.7397	64.765	195.363	184.214	29.8272	43.5444	99.5473	142.659	38.5497	40.6043	33.6153	31.7
Carbazochrome sodium sulfonate (AC-17)	B1903	51460-26-5	F02	L1021-10	322.27	C10H11N4NaO5S	CN1C(CC2=CC(=NNC(=O)N)C(=O)C=C21)S(=O)(=O)[O-].[Na+]	Sodium	Cancer		Soluble in DMSO > 10 mM		http://www.apexbt.com/carbazochrome-sodium-sulfonate-ac-17.html		ADRA2A	Adrenoreceptor alpha 2	100.007	99.5878	123.675	112.276	85.6816	84.4282	114.427	126.673	140.446	105.706	105.083	128.542	94.6309	93.3898	68.5834	144.114	92.9217
Carbimazole	B1905	22232-54-8	F03	L1021-10	186.23	C7H10N2O2S	CCOC(=O)N1C=CN(C1=S)C	Free Base	Infection		Soluble in DMSO > 10 mM		http://www.apexbt.com/carbimazole.html		TPO	Thyroid peroxidase	85.2549	96.452	101.467	100.824	90.2037	82.7737	124.763	142.552	126.526	102.732	87.2168	144.975	93.3725	79.3689	53.4693	147.054	87.113
Ceftiofur HCl	B1907	103980-44-5	F04	L1021-10	560.02	C19H17N5O7S3.HCl	CON=C(C1=CSC(=N1)N)C(=O)NC2C3N(C2=O)C(=C(CS3)CSC(=O)C4=CC=CO4)C(=O)O.Cl	Hydrochloride	Infection		Soluble in DMSO > 10 mM		http://www.apexbt.com/ceftiofur-hcl.html		N/A	N/A	81.6327	98.6686	102.937	111.438	94.9649	96.4477	111.135	121.019	101.581	101.921	89.8423	131.614	100.503	58.5396	55.2686	137.297	93.3813
Chenodeoxycholic Acid	B1908	474-25-9	F05	L1021-10	392.57	C24H40O4	CC(CCC(=O)O)C1CCC2C1(CCC3C2C(CC4C3(CCC(C4)O)C)O)C	Free Base	Metabolic Disease	FXR	Soluble in DMSO > 10 mM	Others	http://www.apexbt.com/chenodeoxycholic-acid-27244.html		NR1H4	Farnesoid X receptor	86.9348	140.082	102.157	96.7492	97.5148	98.7835	130.886	144.236	148.756	73.11	58.8682	104.168	103.104	38.4565	44.5028	148.277	77.5451
Chlormezanone	B1909	80-77-3	F06	L1021-10	273.74	C11H12ClNO3S	CN1C(S(=O)(=O)CCC1=O)C2=CC=C(C=C2)Cl	Free Base	Respiratory Disease		Soluble in DMSO > 10 mM		http://www.apexbt.com/chlormezanone.html		TSPO	Translocator protein (peripheral benzodiazepine receptor)	82.2101	97.6955	122.294	111.27	97.1562	103.796	121.471	171.664	172.718	97.5958	87.0247	118.203	104.992	76.2601	66.0344	161.416	98.8959
Chloroxine	B1910	773-76-2	F07	L1021-10	214.05	C9H5Cl2NO	C1=CC2=C(C(=C(C=C2Cl)Cl)O)N=C1	Free Base	Infection		Soluble in DMSO > 10 mM		http://www.apexbt.com/chloroxine-28909.html		N/A	N/A	39.0262	33.9907	130.007	182.096	57.6324	40.9878	118.377	45.4964	52.2585	26.8147	30.5899	56.7415	69.7148	54.2805	75.6607	86.0677	62.6371
Cinepazide maleate	B1911	26328-04-1	F08	L1021-10	533.57	C22H31N3O5.C4H4O4	COC1=CC(=CC(=C1OC)OC)C=CC(=O)N2CCN(CC2)CC(=O)N3CCCC3.C(=CC(=O)O)C(=O)O	Maleate	Inflammation		Soluble in DMSO > 10 mM		http://www.apexbt.com/cinepazide-maleate.html		ADORA2A	Adenosine A2a receptor	86.6199	94.6138	106.419	127.015	114.428	98.4915	122.591	96.3339	108.146	100.724	88.1133	129.766	94.4211	90.2188	73.5015	142.293	86.5247
Clindamycin HCl	B1913	21462-39-5	F09	L1021-10	461.44	C18H33ClN2O5S.HCl	CCCC1CC(N(C1)C)C(=O)NC(C2C(C(C(C(O2)SC)O)O)O)C(C)Cl.Cl	Hydrochloride	Neurological Disease		Soluble in DMSO > 10 mM		http://www.apexbt.com/clindamycin-hcl.html		N/A	N/A	95.7543	106.292	142.312	118.145	114.946	82.2384	128.78	123.665	119.961	99.3338	99.5758	122.174	104.069	101.597	74.881	136.074	101.745
Clobetasol propionate	B1915	25122-46-7	F10	L1021-10	466.97	C25H32ClFO5	CCC(=O)OC1(C(CC2C1(CC(C3(C2CCC4=CC(=O)C=CC43C)F)O)C)C)C(=O)CCl	Propionate	Neurological Disease		Soluble in DMSO > 10 mM		http://www.apexbt.com/clobetasol-propionate.html		NR3C1	Glucocorticoid receptor	100.164	132.027	195.761	149.5	135.206	73.5766	108.436	197.768	207.483	77.2038	154.326	125.296	132.047	226.355	176.212	115.078	95.8629
Clorsulon	B1917	60200-06-8	F11	L1021-10	380.66	C8H8Cl3N3O4S2	C1=C(C(=CC(=C1N)S(=O)(=O)N)S(=O)(=O)N)C(=C(Cl)Cl)Cl	Free Base	Cancer		Soluble in DMSO > 10 mM		http://www.apexbt.com/clorsulon.html		TUBB	Tubulin beta class I	95.4393	118.943	168.511	123.812	108.073	101.898	122.327	147.123	157.62	91.8413	158.873	107.689	105.956	202.044	186.468	130.272	115.532
Vehicle			F12	L1021-10											N/A	N/A	100	100	100	100	100	100	100	100	100	100	100	100	100	100	100	100	100
Cloxacillin Sodium	B1918	7081-44-9	G01	L1021-10	475.88	C19H19ClN3NaO6S	CC1=C(C(=NO1)C2=CC=CC=C2Cl)C(=O)NC3C4N(C3=O)C(C(S4)(C)C)C(=O)[O-].O.[Na+]	Sodium Salt	Cardiovascular Disease		Soluble in DMSO > 10 mM		http://www.apexbt.com/cloxacillin-sodium.html		N/A	N/A	118.38	163.33	237.086	180.755	126.7	106.18	158.143	184.776	213.577	94.2744	228.16	175.544	133.641	189.764	193.185	126.474	115.624
Cortisone acetate	B1919	1950-4-4	G02	L1021-10	402.48	C23H30O6	CC(=O)OCC(=O)C1(CCC2C1(CC(=O)C3C2CCC4=CC(=O)CCC34C)C)O	Free Base	Cancer	Glucocorticoid Receptor	Soluble in DMSO > 10 mM	GPCR/G protein	http://www.apexbt.com/cortisone-acetate.html		NR3C1	Glucocorticoid receptor	107.251	131	140.091	127.937	83.809	98.7348	125.224	123.305	114.6	85.9708	151.957	129.591	104.95	105.483	86.7264	118.408	96.1386
Crystal Violet	B1920	548-62-9	G03	L1021-10	407.98	C25H30ClN3	CN(C)C1=CC=C(C=C1)C(=C2C=CC(=[N+](C)C)C=C2)C3=CC=C(C=C3)N(C)C.[Cl-]	chloride	Infection		Soluble in DMSO > 10 mM		http://www.apexbt.com/crystal-violet-28826.html		N/A	N/A	25.86	31.6659	56.6906	31.9423	27.332	35.8491	57.6282	38.3868	35.2776	23.5396	30.3594	48.8996	28.0663	24.6159	24.8424	40.6662	21.3692
Cyclamic acid	B1921	100-88-9	G04	L1021-10	179.24	C17H15F2IN4O4	C1CCC(CC1)NS(=O)(=O)O	Free Base	Inflammation		Soluble in DMSO > 10 mM		http://www.apexbt.com/cyclamic-acid.html		N/A	N/A	81.1602	101.696	120.884	101.377	75.9998	95.2311	113.11	102.216	109.6	92.9613	95.8617	118.128	91.9044	58.9438	57.1579	135.502	95.0357
Cyclosporin A	B1922	59865-13-3	G05	L1021-10	1202.61	C62H111N11O12	CCC1C(=O)N(CC(=O)N(C(C(=O)NC(C(=O)N(C(C(=O)NC(C(=O)NC(C(=O)N(C(C(=O)N(C(C(=O)N(C(C(=O)N(C(C(=O)N1)C(C(C)CC=CC)O)C)C(C)C)C)CC(C)C)C)CC(C)C)C)C)C)CC(C)C)C)C(C)C)CC(C)C)C)C	Free Base			Soluble in DMSO > 10 mM		http://www.apexbt.com/cyclosporin-a.html	Immunosuppressive agent	ABCG2	ABCG2	90.1371	70.0683	100.837	65.3434	47.4725	41.8637	59.4453	66.2236	73.6024	23.5165	36.3788	65.6573	95.1762	34.7569	34.5766	50.5791	49.8524
Cytidine	B1923	65-46-3	G06	L1021-10	243.22	C9H13N3O5	C1=CN(C(=O)N=C1N)C2C(C(C(O2)CO)O)O	Free Base	Cardiovascular Disease	Nucleoside Antimetabolite/Analogue	Soluble in DMSO > 10 mM	DNA Damage/DNA Repair	http://www.apexbt.com/cytidine-26966.html		N/A	N/A	75.3855	126.674	122.024	105.988	78.988	95.4258	120.352	125.229	166.623	92.3047	105.403	131.29	104.614	92.1152	82.1382	144.686	98.0687
Deflazacort	B1924	14484-47-0	G07	L1021-10	441.52	C25H31NO6	O=C(C([H])([H])OC(C([H])([H])[H])=O)[C@@]12N=C(C([H])([H])[H])O[C@]1([H])C([H])([H])[C@]([C@@](C([H])([H])C3([H])[H])([H])[C@@]4([H])[C@@](C([H])([H])[H])(C([H])=C5[H])C3=C([H])C5=O)([H])[C@]2(C([H])([H])[H])C([H])([H])[C@]4([H])O[H]	Free Base	Endocrinology		Soluble in DMSO > 10 mM		http://www.apexbt.com/deflazacort.html		NR3C1	Glucocorticoid receptor	79.4803	133.541	218.029	270.629	151.123	109.635	129.109	142.432	146.955	114.628	159.641	140.93	132.592	246.345	258.92	144.062	131.984
Deoxyarbutin	B1925	53936-56-4	G08	L1021-10	194.23	C11H14O3	C1CCOC(C1)OC2=CC=C(C=C2)O	Free Base	Cardiovascular Disease		Soluble in DMSO > 10 mM		http://www.apexbt.com/deoxyarbutin.html		TYR	Tyrosinase	87.4073	118.456	145.013	132.431	126.281	107.737	156.563	109.085	125.03	119.533	135.116	138.307	112.332	88.7887	80.9686	124.861	62.0122
Dexamethasone acetate	B1926	1177-87-3	G09	L1021-10	434.5	C24H31FO6	CC1CC2C3CCC4=CC(=O)C=CC4(C3(C(CC2(C1(C(=O)COC(=O)C)O)C)O)F)C	Free Base	Inflammation	Glucocorticoid Receptor	Soluble in DMSO > 10 mM	GPCR/G protein	http://www.apexbt.com/dexamethasone-acetate.html		NR3C1	Glucocorticoid receptor	90.3471	137.271	211.787	155.855	141.581	88.8564	149.058	133.77	164.407	99.1793	162.203	159.985	138.339	274.449	245.635	122.129	130.146
Diclazuril	B1927	101831-37-2	G10	L1021-10	407.64	C17H9Cl3N4O2	C1=CC(=CC=C1C(C#N)C2=C(C=C(C=C2Cl)N3C(=O)NC(=O)C=N3)Cl)Cl	Free Base	Infection		Soluble in DMSO > 10 mM		http://www.apexbt.com/diclazuril-28738.html		N/A	N/A	75.753	121.7	122.805	118.245	74.3065	100.973	128.121	153.138	168.424	23.7405	104.186	119.177	95.302	51.8556	66.3943	73.1107	96.9658
Diclofenac Diethylamine	B1928	78213-16-8	G11	L1021-10	369.29	C14H11Cl2NO2.C4H11N	CCNCC.C1=CC=C(C(=C1)CC(=O)O)NC2=C(C=CC=C2Cl)Cl	Diethylamine	Neurological Disease		Soluble in DMSO > 10 mM		http://www.apexbt.com/diclofenac-diethylamine.html		ASIC3	ASIC3	78.5878	104.886	112.631	67.1208	70.8003	102.336	113.571	93.6874	94.3507	87.3612	89.9704	77.9196	83.0956	63.234	77.52	99.7792	72.9955
Vehicle			G12	L1021-10											N/A	N/A	100	100	100	100	100	100	100	100	100	100	100	100	100	100	100	100	100
Diclofenac Potassium	B1929	15307-81-0	H01	L1021-10	334.24	C14H10Cl2KNO2	C1=CC=C(C(=C1)CC(=O)[O-])NC2=C(C=CC=C2Cl)Cl.[K+]	Potassium	Infection		Soluble in DMSO > 10 mM		http://www.apexbt.com/diclofenac-potassium.html		ASIC3	ASIC3	123.84	110.617	113.771	71.7319	75.7807	88.7105	128.516	89.0921	144.878	83.5763	116.929	106.091	100.294	67.1511	64.7149	94.4975	105.422
Dimethyl Fumarate	B1931	624-49-7	H02	L1021-10	144.13	C6H8O4	COC(=O)C=CC(=O)OC	Fumarate	Inflammation	KEAP1-Nrf2	Soluble in DMSO > 10 mM	NF-κB	http://www.apexbt.com/dimethyl-fumarate-26778.html		NFE2L2	Nuclear factor erythroid 2 like 2	111.083	141.434	113.441	97.2019	92.0763	112.993	155.576	115.942	140.723	99.7972	107.836	129.117	95.4279	81.0166	59.8268	134.878	104.411
Diphenhydramine HCl	B1932	147-24-0	H03	L1021-10	291.82	C17H21NO.HCl	CN(C)CCOC(C1=CC=CC=C1)C2=CC=CC=C2.Cl	Hydrochloride	Neurological Disease		Soluble in DMSO > 10 mM		http://www.apexbt.com/diphenhydramine-hcl.html		HRH1	H<sub>1</sub> receptor	96.1218	122.187	117.793	88.8516	79.5856	84.3796	129.372	96.5264	135.432	88.7516	85.2317	122.748	90.8138	76.2911	71.7622	128.113	95.1276
Dipyridamole	B1933	58-32-2	H04	L1021-10	504.63	C24H40N8O4	C1CCN(CC1)C2=NC(=NC3=C2N=C(N=C3N4CCCCC4)N(CCO)CCO)N(CCO)CCO	Free Base	Cardiovascular Disease		Soluble in DMSO > 10 mM		http://www.apexbt.com/dipyridamole.html		SLC29A1	Equilibrative nucleoside transporter 1	80.4252	99.9662	150.114	92.0207	87.1956	88.3212	136.483	133.53	151.249	70.8313	103.93	116.105	104.782	100.54	91.9444	99.9873	76.9201
DL-Carnitine HCl	B1934	461-05-2	H05	L1021-10	197.66	C7H15NO3.HCl	C[N+](C)(C)CC(CC(=O)O)O.[Cl-]	Hydrochloride	Cardiovascular Disease		Soluble in DMSO > 10 mM		http://www.apexbt.com/dl-carnitine-hcl.html		N/A	N/A	85.8849	135.757	146.513	110.935	92.7935	96.6423	132.203	123.906	139.338	93.9268	146.322	111.81	100.755	116.955	109.338	119.631	118.657
Dronedarone HCl	B1935	141625-93-6	H06	L1021-10	593.22	C31H45ClN2O5S	CCCCC1=C(C2=C(O1)C=CC(=C2)NS(=O)(=O)C)C(=O)C3=CC=C(C=C3)OCCCN(CCCC)CCCC.Cl	Hydrochloride	Neurological Disease	Potassium Channel	Soluble in DMSO > 10 mM	Membrane Transporter/Ion Channel	http://www.apexbt.com/dronedarone-hcl.html	Antiarrhythmic drugs	KCNA5	K<SUB>v</SUB>1.5	20.9253	37.6725	46.6069	35.0946	26.7344	30.9002	50.9851	29.6653	36.8981	16.2209	32.6071	48.0504	66.0654	34.1041	35.6262	22.3911	24.246
Dyclonine HCl	B1936	536-43-6	H07	L1021-10	325.87	C18H27NO2.HCl	CCCCOC1=CC=C(C=C1)C(=O)CCN2CCCCC2.Cl	Hydrochloride	Inflammation		Soluble in DMSO > 10 mM		http://www.apexbt.com/dyclonine-hcl.html		SCN10A	Sodium voltage-gated channel alpha subunit 10	66.0411	116.672	88.5921	99.2811	81.9364	28.7494	51.2814	108.027	150.834	85.237	111.23	110.086	109.941	62.3324	58.6273	112.788	91.1295
Econazole nitrate	B1937	24169-02-6	H08	L1021-10	444.7	C18H15Cl3N2O.HNO3	C1=CC(=CC=C1COC(CN2C=CN=C2)C3=C(C=C(C=C3)Cl)Cl)Cl.[N+](=O)(O)[O-]	Nitrate	Neurological Disease		Soluble in DMSO > 10 mM		http://www.apexbt.com/econazole-nitrate.html		TRPM2	TRPM2	35.0837	32.2768	105.338	52.4827	55.4211	35.0949	55.574	73.5376	107.744	19.4767	35.1557	88.1091	116.485	37.4616	35.0564	51.1254	24.2736
Erdosteine	B1938	84611-23-4	H09	L1021-10	249.31	C8H11NO4S2	C1CSC(=O)C1NC(=O)CSCC(=O)O	Free Base			Soluble in DMSO > 10 mM		http://www.apexbt.com/erdosteine-28888.html		N/A	N/A	96.0693	113.212	133.969	99.9015	88.2116	95.8151	142.276	145.8	207.483	89.0605	126.983	125.296	107.844	83.1928	91.3446	120.151	92.3703
Erythromycin	B1939	114-07-8	H10	L1021-10	733.93	C37H67NO13	CCC1C(C(C(C(=O)C(CC(C(C(C(C(C(=O)O1)C)OC2CC(C(C(O2)C)O)(C)OC)C)OC3C(C(CC(O3)C)N(C)C)O)(C)O)C)C)O)(C)O	Free Base	Infection	Antibiotic	Soluble in DMSO > 10 mM	Microbiology & Virology	http://www.apexbt.com/erythromycin.html		N/A	N/A	97.2242	115.05	113.441	107.028	83.0121	92.3114	143.396	167.333	167.87	87.8633	105.531	100.671	92.7433	84.0944	70.3227	121.973	89.6681
Erythromycin Ethylsuccinate	B1940	1264-62-6	H11	L1021-10	862.05	C43H75NO16	CCC1C(C(C(C(=O)C(CC(C(C(C(C(C(=O)O1)C)OC2CC(C(C(O2)C)O)(C)OC)C)OC3C(C(CC(O3)C)N(C)C)OC(=O)CCC(=O)OCC)(C)O)C)C)O)(C)O	Free Base	Infection		Soluble in DMSO > 10 mM		http://www.apexbt.com/erythromycin-ethylsuccinate.html	Macrolide antibiotic	N/A	N/A	101.371	109.049	132.498	84.0226	90.5822	90.8029	119.694	96.3219	118.936	82.4177	112.447	97.4745	96.099	70.5087	68.6434	111.539	96.8739
Vehicle			H12	L1021-10											N/A	N/A	100	100	100	100	100	100	100	100	100	100	100	100	100	100	100	100	100
Estradiol Benzoate	B1941	50-50-0	A01	L1021-11	376.49	C25H28O3	CC12CCC3C(C1CCC2O)CCC4=C3C=CC(=C4)OC(=O)C5=CC=CC=C5	Free Base			Soluble in DMSO > 10 mM		http://www.apexbt.com/estradiol-benzoate.html		ESR1	Estrogen receptor 1	123.184	123.759	125.813	73.5329	93.5897	152.681	111.427	128.988	147.086	80.6726	78.6451	131.237	84.6687	200.451	182.038	92.3562	122.82
Famciclovir	B1942	104227-87-4	A02	L1021-11	321.33	C14H19N5O4	CC(=O)OCC(CCN1C=NC2=CN=C(N=C21)N)COC(=O)C	Free Base	Cancer	HSV	Soluble in DMSO > 10 mM	Microbiology & Virology	http://www.apexbt.com/famciclovir.html	Anti-herpesvirus oral prodrug of penciclovir	N/A	N/A	99.7114	123.965	135.755	79.371	91.2531	111.556	101.399	115.618	112.6	90.4847	96.2587	114.226	96.302	117.18	127.897	134.421	127.62
Fenofibrate	B1943	49562-28-9	A03	L1021-11	360.83	C20H21ClO4	CC(C)OC(=O)C(C)(C)OC1=CC=C(C=C1)C(=O)C2=CC=C(C=C2)Cl	Free Base	Cardiovascular Disease	PPAR	Soluble in DMSO > 10 mM	Metabolism	http://www.apexbt.com/fenofibrate.html		Fabp1	fatty acid binding protein 1	95.2381	120.82	135.209	79.4231	98.8627	107.972	110.266	130.632	143.74	96.5381	90.6543	106.297	92.0647	112.508	62.5743	134.288	95.7753
Fenoprofen Calcium	B1944	34597-40-5	A04	L1021-11	522.6	C30H26CaO6	CC(C1=CC(=CC=C1)OC2=CC=CC=C2)C(=O)[O-].CC(C1=CC(=CC=C1)OC2=CC=CC=C2)C(=O)[O-].[Ca+2]	Free Base	Inflammation		Soluble in DMSO > 10 mM		http://www.apexbt.com/fenoprofen-calcium-28842.html		PTGS1	COX-1	87.5421	135.723	105.448	80.5178	85.4218	93.4364	103.952	161.317	177.321	106.311	95.5812	100.259	94.3374	132.077	109.819	125.287	99.4559
Fenoprofen calcium hydrate	B1945	71720-56-4	A05	L1021-11	242.27	C15H14O3.1/2 Ca.H2 O	CC(C1=CC(=CC=C1)OC2=CC=CC=C2)C(=O)O	Free Base	Immunology		Soluble in DMSO > 10 mM		http://www.apexbt.com/fenoprofen-calcium-hydrate.html		PTGS1	COX-1	85.1852	112.054	119.559	82.4291	87.4897	103.993	105.763	121.646	157.247	103.739	84.6189	103.961	88.9831	96.6865	105.999	110.668	89.9344
Foscarnet Sodium	B1946	63585-09-1	A06	L1021-11	191.95	CNa3O5P	C(=O)([O-])P(=O)([O-])[O-].[Na+].[Na+].[Na+]	Sodium	Infection		Soluble in DMSO > 10 mM		http://www.apexbt.com/foscarnet-sodium.html		N/A	N/A	89.6585	117.777	132.74	84.2535	88.4822	110.532	95.038	124.166	127.259	100.732	95.458	96.7151	89.5994	90.3487	99.8486	119.006	116.819
Gemfibrozil	B1947	25812-30-0	A07	L1021-11	250.33	C15H22O3	CC1=CC(=C(C=C1)C)OCCCC(C)(C)C(=O)O	Free Base	Cardiovascular Disease	PPAR	Soluble in DMSO > 10 mM	Metabolism	http://www.apexbt.com/gemfibrozil.html		SLCO1B1	OATP1B1	82.5397	117.262	224.43	111.88	136.022	89.4579	107.063	203.29	203.59	93.1355	169.854	117.77	112.057	277.985	293.209	110.182	108.257
Guanidine HCl	B1949	1950-1-1	A08	L1021-11	95.53	CH6ClN3	C(=N)(N)N.Cl	Hydrochloride	Vermifuge	Others	Soluble in DMSO > 10 mM	Others	http://www.apexbt.com/guanidine-hcl.html		#N/A	#N/A	69.7932	84.5172	125.652	84.8095	73.3871	93.6728	101.631	136.769	133.455	89.7329	103.218	96.2951	85.5547	121.621	127.432	97.8852	94.1751
Hydrochlorothiazide	B1950	58-93-5	A09	L1021-11	297.74	C7H8ClN3O4S2	C1NC2=CC(=C(C=C2S(=O)(=O)N1)S(=O)(=O)N)Cl	Free Base	Cardiovascular Disease	Others	Soluble in DMSO > 10 mM	Others	http://www.apexbt.com/hydrochlorothiazide.html		SLC12A3	Na-Cl symporter	73.4969	116.591	177.126	103.227	107.444	103.363	98.0094	146.742	131.596	82.9674	184.819	105.72	92.7196	248.887	255.143	99.0131	123.22
Hydrocortisone	B1951	50-23-7	A10	L1021-11	362.46	C21H30O5	CC12CCC(=O)C=C1CCC3C2C(CC4(C3CCC4(C(=O)CO)O)C)O	Free Base	Infection	Glucocorticoid Receptor	Soluble in DMSO > 10 mM	GPCR/G protein	http://www.apexbt.com/hydrocortisone.html		NR3C1	Glucocorticoid receptor	93.4103	112.157	263.524	121.02	127.378	99.0694	92.2059	207.126	189.092	91.632	172.009	126.433	113.251	286.729	307.094	102.441	110.978
Indapamide	B1953	26807-65-8	A11	L1021-11	365.83	C16H16ClN3O3S	CC1CC2=CC=CC=C2N1NC(=O)C3=CC(=C(C=C3)Cl)S(=O)(=O)N	Free Base	Cardiovascular Disease	Potassium Channel	Soluble in DMSO > 10 mM	Membrane Transporter/Ion Channel	http://www.apexbt.com/indapamide.html		KCNQ1, KCNE1	Potassium voltage-gated channel	91.0053	104.989	128.058	81.3518	79.1356	119.238	94.2023	102.127	106.975	97.9228	91.2702	99.9705	88.7519	100.341	119.744	117.17	94.5751
Vehicle			A12	L1021-11											N/A	N/A	100	100	100	100	100	100	100	100	100	100	100	100	100	100	100	100	100
Isoconazole nitrate	B1956	24168-96-5	B01	L1021-11	479.14	C18H14Cl4N2O.HNO3	C1=CC(=C(C(=C1)Cl)COC(CN2C=CN=C2)C3=C(C=C(C=C3)Cl)Cl)Cl.[N+](=O)(O)[O-]	Nitrate	Infection		Soluble in DMSO > 10 mM		http://www.apexbt.com/isoconazole-nitrate.html		N/A	N/A	78.0183	37.8084	139.956	40.0504	48.2217	47.1515	56.9671	98.4342	101.609	23.3591	28.1694	119.345	101.387	59.9549	48.41	40.4943	93.0549
Isoniazid	B1957	54-85-3	B02	L1021-11	137.14	C6H7N3O	C1=CN=CC=C1C(=O)NN	Free Base	Infection		Soluble in DMSO > 10 mM		http://www.apexbt.com/isoniazid.html		N/A	N/A	92.3521	102.462	127.48	63.264	81.8859	92.8061	98.4737	116.495	111.857	100.059	85.1732	108.634	87.2111	128.329	110.006	122.39	91.6947
Levofloxacin	B1959	100986-85-4	B03	L1021-11	361.37	C18H20FN3O4	FC1=C(C2=C(C3=C1[H])N(C([H])=C(C(O[H])=O)C3=O)[C@](C([H])([H])[H])([H])C([H])([H])O2)N4C([H])([H])C([H])([H])N(C([H])([H])[H])C([H])([H])C4([H])[H]	Free Base	Infection	Antibiotic	Soluble in DMSO > 10 mM	Microbiology & Virology	http://www.apexbt.com/levofloxacin.html		N/A	N/A	84.0308	120.562	123.247	89.6746	87.6758	96.0362	112.448	130.742	134.075	99.9802	76.1201	108.818	89.5609	159.371	88.1072	128.604	80.8129
Levonorgestrel	B1960	797-63-7	B04	L1021-11	312.45	C21H28O2	CCC12CCC3C(C1CCC2(C#C)O)CCC4=CC(=O)CCC34	Free Base	Endocrinology	Progesterone Receptor	Soluble in DMSO > 10 mM	Others	http://www.apexbt.com/levonorgestrel.html		PGR	Progesterone receptor	71.1881	106.227	121.066	78.6934	88.5029	84.6127	98.288	156.167	152.91	91.9881	108.822	127.378	88.4823	230.706	207.012	131.899	151.704
Levosimendan	B1961	141505-33-1	B05	L1021-11	280.28	C14H12N6O	CC1CC(=O)NN=C1C2=CC=C(C=C2)NN=C(C#N)C#N	Free Base	Metabolic Disease		Soluble in DMSO > 10 mM		http://www.apexbt.com/levosimendan.html		TNNC1	Troponin C1, slow skeletal and cardiac type	28.3405	72.8117	82.1968	52.8561	49.3797	40.9277	54.6457	84.834	88.6479	30.3304	73.5335	183.034	138.636	164.691	125.195	172.615	93.455
Lomustine	B1963	13010-47-4	B06	L1021-11	233.7	C9H16ClN3O2	C1CCC(CC1)NC(=O)N(CCCl)N=O	Free Base	Cancer	DNA Alkylating	Soluble in DMSO > 10 mM	DNA Damage/DNA Repair	http://www.apexbt.com/lomustine.html	Antineoplastic drug	N/A	N/A	67.5806	121.284	146.402	72.1081	88.3788	82.3674	100.145	131.728	117.644	102.235	84.2494	115.013	95.2234	89.2384	77.1112	102.928	76.8043
Lonidamine	B1964	50264-69-2	B07	L1021-11	321.16	C15H10Cl2N2O2	C1=CC=C2C(=C1)C(=NN2CC3=C(C=C(C=C3)Cl)Cl)C(=O)O	Free Base	Cardiovascular Disease		Soluble in DMSO > 10 mM		http://www.apexbt.com/lonidamine-28701.html		HK1, HK2, HK3	Hexokinase	76.2867	101.431	124.305	81.4387	83.7883	57.5902	102.791	139.728	138.164	97.2898	88.4373	112.073	82.9353	91.0889	79.1147	100.318	65.4265
Meglumine	B1965	6284-40-8	B08	L1021-11	195.21	C7H17NO5	CNCC(C(C(C(CO)O)O)O)O	Free Base			Soluble in DMSO > 10 mM		http://www.apexbt.com/meglumine.html		N/A	N/A	66.6186	93.7991	110.194	77.147	79.3631	68.3047	103.488	129.755	137.173	98.6746	96.505	93.381	74.4222	149.702	133.768	109.186	80.3329
Menadione	B1966	58-27-5	B09	L1021-11	172.18	C11H8O2	CC1=CC(=O)C2=CC=CC=C2C1=O	Free Base	Endocrinology		Soluble in DMSO > 10 mM		http://www.apexbt.com/menadione.html		GGCX	Gamma-glutamyl carboxylase	22.8427	100.4	57.5987	29.0517	32.0306	36.8979	51.2565	128.769	147.829	25.6894	36.8838	51.9017	30.47	60.8339	53.8614	24.1506	53.7126
Mepivacaine HCl	B1967	1722-62-9	B10	L1021-11	282.81	C15H22N2O.HCl	CC1=C(C(=CC=C1)C)NC(=O)C2CCCCN2C.Cl	Hydrochloride	Metabolic Disease		Soluble in DMSO		http://www.apexbt.com/mepivacaine-hcl.html		SCN10A	Sodium voltage-gated channel alpha subunit 10	86.5801	88.591	117.891	67.8685	72.9942	80.0433	99.4487	168.769	162.451	97.4085	98.4142	89.1543	96.225	125.184	122.073	98.7256	80.0928
Mequinol	B1968	150-76-5	B11	L1021-11	124.14	C7H8O2	COC1=CC=C(C=C1)O	Free Base	Infection		Soluble in DMSO > 10 mM		http://www.apexbt.com/mequinol.html		TYR	Tyrosinase	83.8384	98.1307	117.763	76.0349	65.9429	82.525	110.406	98.2918	102.254	110.861	91.8861	108.476	70.3775	146.51	101.852	104.52	82.0931
Vehicle			B12	L1021-11											N/A	N/A	100	100	100	100	100	100	100	100	100	100	100	100	100	100	100	100	100
Mesalamine	B1969	89-57-6	C01	L1021-11	153.14	C7H7NO3	C1=CC(=C(C=C1N)C(=O)O)O	Free Base	Inflammation	PGE synthase	Soluble in DMSO > 10 mM	Immunology/Inflammation	http://www.apexbt.com/mesalamine.html		PTGS2	COX2	111.977	108.857	124.947	103.627	106.886	93.4364	90.4881	135.454	173.851	110.742	122.186	125.357	103.351	119.308	140.245	126.437	129.141
Metformin HCl	B1970	1115-70-4	C02	L1021-11	165.62	C4H12ClN5	CN(C)C(=N)N=C(N)N.Cl	Hydrochloride	Endocrinology	Others	Soluble in DMSO	Others	http://www.apexbt.com/metformin-hcl.html	Anti-diabetic drug	PRKAA1	AMP-activated protein kinase	90.6205	110.043	116.833	78.8845	85.4632	93.9485	89.5131	126.248	145.847	101.998	83.0793	122.863	86.2096	97.473	107.257	150.388	101.536
Methenamine	B1972	100-97-0	C03	L1021-11	140.19	C6H12N4	[H]C1([H])N(C2([H])[H])C([H])([H])N3C([H])([H])N2C([H])([H])N1C3([H])[H]	Free Base	Inflammation		Soluble in DMSO > 10 mM		http://www.apexbt.com/methenamine.html		N/A	N/A	79.1727	99.3683	103.909	93.3582	86.952	90.0881	93.4595	145.536	138.907	111.375	91.0855	127.011	90.7935	197.583	156.506	133.359	91.1346
Methylthiouracil	B1974	1956-4-2	C04	L1021-11	142.18	C5H6N2OS	CC1=CC(=O)NC(=S)N1	Free Base	Infection		Soluble in DMSO > 10 mM		http://www.apexbt.com/methylthiouracil.html		TPO	Thyroid peroxidase	76.8158	117.674	114.556	87.1726	98.3044	74.8831	86.2631	135.125	142.873	106.271	83.2025	119.082	93.8367	120.465	116.902	146.784	90.4945
Metronidazole	B1976	443-48-1	C05	L1021-11	171.15	C6H9N3O3	CC1=NC=C(N1CCO)[N+](=O)[O-]	Free Base	Infection		Soluble in DMSO > 10 mM		http://www.apexbt.com/metronidazole.html		N/A	N/A	69.6008	114.219	133.253	72.2471	82.3821	69.5652	92.438	127.783	134.446	110.742	70.9469	134.729	89.5994	110.657	97.9849	142.427	89.5343
Miconazole	B1977	22916-47-8	C06	L1021-11	416.13	C18H14Cl4N2O	C1=CC(=C(C=C1Cl)Cl)COC(CN2C=CN=C2)C3=C(C=C(C=C3)Cl)Cl	Free Base	Neurological Disease		Soluble in DMSO > 10 mM		http://www.apexbt.com/miconazole.html		TRPM2	TRPM2	80.7119	138.146	120.04	72.2471	76.5302	82.9977	116.163	125.7	130.977	87.8338	36.7606	87.5529	82.0493	54.4498	40.1491	102.95	71.0434
Miconazole Nitrate	B1978	22832-87-7	C07	L1021-11	479.14	C18H14Cl4N2O.HNO3	C1=CC(=C(C=C1Cl)Cl)COC(CN2C=CN=C2)C3=C(C=C(C=C3)Cl)Cl.[N+](=O)(O)[O-]	Nitrate	Infection		Soluble in DMSO > 10 mM		http://www.apexbt.com/miconazole-nitrate.html		TRPM2	TRPM2	25.6854	38.2519	113.369	44.429	52.7089	30.2132	43.8651	129.207	126.392	22.2394	32.3141	93.066	79.8921	62.4068	51.392	28.4632	23.7558
Mometasone furoate	B1979	83919-23-7	C08	L1021-11	521.43	C27H30Cl2O6	CC1CC2C3CCC4=CC(=O)C=CC4(C3(C(CC2(C1(C(=O)CCl)OC(=O)C5=CC=CO5)C)O)Cl)C	Furoate	Inflammation		Soluble in DMSO > 10 mM		http://www.apexbt.com/mometasone-furoate-28836.html		NR3C1	Glucocorticoid receptor	74.026	115.663	240.144	139.386	139.64	78.3101	88.631	197.811	218.212	97.2502	139.369	151.058	115.177	464.928	379.918	118.962	118.739
Moroxydine HCl	B1980	3160-91-6	C09	L1021-11	207.66	C6H13N5O.HCl	C1COCCN1C(=N)N=C(N)N.Cl	Hydrochloride	Cancer		Soluble in DMSO > 10 mM		http://www.apexbt.com/moroxydine-hcl.html		N/A	N/A	66.1857	116.901	138.384	88.302	87.6551	69.841	70.6633	164.715	164.681	90.0099	94.9654	113.517	89.2142	214.006	198.206	101.18	83.7734
Mycophenolic acid	B1981	24280-93-1	C10	L1021-11	320.34	C17H20O6	CC1=C(C(=C(C2=C1COC2=O)O)CC=C(C)CCC(=O)O)OC	Free Base	Infection		Soluble in DMSO > 10 mM		http://www.apexbt.com/mycophenolic-acid.html		IMPDH1	inosine monophosphate dehydrogenase 1	80.1347	118.809	103.748	98.2929	89.7229	60.4658	71.174	151.892	150.184	65.8754	89.7921	93.276	75.1156	108.9	95.4222	93.1081	69.7472
Nadifloxacin	B1982	124858-35-1	C11	L1021-11	360.38	C19H21FN2O4	FC1=C(C2=C(C3=C1[H])N(C([H])=C(C(O[H])=O)C3=O)C(C([H])([H])[H])([H])C([H])([H])C2([H])[H])N(C([H])([H])C4([H])[H])C([H])([H])C([H])([H])C4([H])O[H]	Free Base	Neurological Disease		Soluble in DMSO > 10 mM		http://www.apexbt.com/nadifloxacin.html		N/A	N/A	95.5267	72.0897	120.265	72.9942	82.2994	71.8105	76.6525	118.029	126.764	80.5539	77.5366	121.576	93.7982	105.939	101.013	107.594	92.3348
Vehicle			C12	L1021-11											N/A	N/A	100	100	100	100	100	100	100	100	100	100	100	100	100	100	100	100	100
Nafcillin Sodium	B1983	7177-50-6	D01	L1021-11	454.47	C21H21N2O5S.H2O.Na	CCOC1=C(C2=CC=CC=C2C=C1)C(=O)NC3C4N(C3=O)C(C(S4)(C)C)C(=O)[O-].O.[Na+]	Free Base	Endocrinology		Soluble in DMSO > 10 mM		http://www.apexbt.com/nafcillin-sodium.html		N/A	N/A	101.154	113.085	105.48	102.15	90.0744	98.0058	103.441	132.605	147.829	105.045	113.564	139.14	109.784	123.796	109.726	128.737	124.42
Nalidixic acid	B1985	389-08-2	D02	L1021-11	232.24	C12H12N2O3	CCN1C=C(C(=O)C2=C1N=C(C=C2)C)C(=O)O	Free Base	Infection		Soluble in DMSO > 10 mM		http://www.apexbt.com/nalidixic-acid.html		N/A	N/A	72.7273	99.3683	102.914	83.4716	74.5244	82.6826	92.8095	103.607	120.593	103.976	89.1763	114.409	92.0647	110.935	115.178	136.632	99.936
Nedaplatin	B1986	95734-82-0	D03	L1021-11	303.17	C2H8N2O3Pt	C(C(=O)O)O.[NH2-].[NH2-].[Pt+2]	Free Base		Adrenergic Receptor	Soluble in DMSO	GPCR/G protein	http://www.apexbt.com/nedaplatin.html		N/A	N/A	41.0005	64.0969	51.1205	33.1176	33.0025	52.233	60.2635	68.2968	63.7784	83.6795	91.8245	89.0493	96.8413	105.245	88.7129	107.616	95.4553
Nicotinic Acid	B1987	59-67-6	D04	L1021-11	123.11	C6H5NO2	C1=CC(=CN=C1)C(=O)O	Free Base	Metabolic Disease	Others	Soluble in DMSO > 10 mM	Others	http://www.apexbt.com/nicotinic-acid-27327.html		HCAR1	HCA<sub>1</sub> receptor	86.8206	107.516	98.4566	90.8388	94.8304	76.892	91.7416	143.235	143.864	113.828	86.097	118.899	87.3267	125.23	99.1031	129.334	93.615
Nifedipine	B1988	21829-25-4	D05	L1021-11	346.33	C17H18N2O6	CC1=C(C(C(=C(N1)C)C(=O)OC)C2=CC=CC=C2[N+](=O)[O-])C(=O)OC	Free Base	Cardiovascular Disease		Soluble in DMSO > 10 mM		http://www.apexbt.com/nifedipine.html		Cacna1s	Ca<sub>v</sub>1.1	69.4084	94.9336	111.381	92.003	92.4938	80.5554	103.999	111.125	110.172	71.3353	62.448	130.319	71.1864	102.978	83.6808	110.624	71.7395
Nisoldipine	B1989	63675-72-9	D06	L1021-11	388.41	C20H24N2O6	CC1=C(C(C(=C(N1)C)C(=O)OCC(C)C)C2=CC=CC=C2[N+](=O)[O-])C(=O)OC	Free Base	Cardiovascular Disease	Calcium Channel	Soluble in DMSO > 10 mM	Membrane Transporter/Ion Channel	http://www.apexbt.com/nisoldipine.html		CACNA1C	Ca<sub>v</sub>1.2	75.9019	120.614	179.82	80.4483	87.8412	76.6557	100.517	134.248	111.337	26.2196	28.5204	108.923	74.037	120.557	65.696	105.427	78.3405
Noradrenaline bitartrate monohydrate	B1990	108341-18-0	D07	L1021-11	337.28	C8H11NO3.C4H6O6.H2O	C1=CC(=C(C=C1C(CN)O)O)O.C(C(C(=O)O)O)(C(=O)O)O.O	Monohydrate	Metabolic Disease		Soluble in DMSO > 10 mM		http://www.apexbt.com/noradrenaline-bitartrate-monohydrate.html		ADRB1	&beta;<sub>1</sub>-adrenoceptor	71.6691	101.895	160.321	144.946	138.172	63.2626	82.6418	199.126	204.953	108.843	156.982	151.531	123.883	338.31	253.232	91.6264	117.459
Norethindrone	B1991	68-22-4	D08	L1021-11	298.42	C20H26O2	CC12CCC3C(C1CCC2(C#C)O)CCC4=CC(=O)CCC34	Free Base	Neurological Disease		Soluble in DMSO > 10 mM		http://www.apexbt.com/norethindrone.html		PGR	Progesterone receptor	73.3526	109.372	128.346	85.4698	101.075	78.3101	107.806	202.414	199.749	88.9812	98.291	133.915	97.7658	312.774	220.198	124.159	113.378
Nystatin (Fungicidin)	B1993	1400-61-9	D09	L1021-11	926.09	C47H75NO17	CC1C=CC=CCCC=CC=CC=CC=CC(CC2C(C(CC(O2)(CC(C(CCC(CC(CC(CC(=O)OC(C(C1O)C)C)O)O)O)O)O)O)O)C(=O)O)OC3C(C(C(C(O3)C)O)N)O	Free Base	Infection	Antibiotic	Soluble in DMSO > 10 mM	Microbiology & Virology	http://www.apexbt.com/nystatin-fungicidin.html	antifungal antibiotic	N/A	N/A	88.0231	153.977	150.154	118.622	117.287	97.7695	95.1773	151.783	142.501	129.535	125.881	138.798	98.4592	181.438	152.359	166.931	118.579
(+,-)-Octopamine HCl	B1995	770-05-8	D10	L1021-11	189.64	C8H11NO2.HCl	C1=CC(=CC=C1C(CN)O)O.Cl	Hydrochloride	Immunology		Soluble in DMSO > 10 mM		http://www.apexbt.com/octopamine-hcl.html		TAAR1	TA<sub>1</sub> receptor	93.3622	108.238	119.816	102.532	79.6112	82.5644	93.2273	149.591	149.192	100.178	85.7275	119.004	98.2666	308.842	255.842	118.497	97.2156
Ornidazole	B1996	16773-42-5	D11	L1021-11	219.63	C7H10ClN3O3	CC1=NC=C(N1CC(CCl)O)[N+](=O)[O-]	Free Base	Endocrinology		Soluble in DMSO > 10 mM		http://www.apexbt.com/ornidazole-28537.html		N/A	N/A	85.3776	104.473	104.839	88.1804	82.0513	82.1311	94.0166	101.064	115.19	101.523	90.408	115.25	83.2049	123.009	98.2178	124.889	107.697
Vehicle			D12	L1021-11											N/A	N/A	100	100	100	100	100	100	100	100	100	100	100	100	100	100	100	100	100
Oxacillin sodium monohydrate	B1997	7240-38-2	E01	L1021-11	441.43	C19H18N3O5S.Na.H2O	CC1=C(C(=NO1)C2=CC=CC=C2)C(=O)NC3C4N(C3=O)C(C(S4)(C)C)C(=O)[O-].O.[Na+]	sodium	Endocrinology		Soluble in DMSO		http://www.apexbt.com/oxacillin-sodium-monohydrate-28765.html		N/A	N/A	106.109	122.676	127.384	108.718	101.634	81.7766	100.145	162.413	174.595	98.8724	133.58	150.323	110.478	253.097	273.826	126.171	146.103
Oxfendazole	B1998	53716-50-0	E02	L1021-11	315.35	C15H13N3O3S	COC(=O)NC1=NC2=C(N1)C=C(C=C2)S(=O)C3=CC=CC=C3	Free Base	Vermifuge		Soluble in DMSO > 10 mM		http://www.apexbt.com/oxfendazole-28705.html		N/A	N/A	84.4156	119.428	146.851	89.6399	100.91	81.8159	92.2523	145.207	133.331	111.85	114.365	132.209	93.1433	202.672	154.595	149.526	104.497
Oxytetracycline (Terramycin)	B2000	79-57-2	E03	L1021-11	460.43	C22H24N2O9	CC1(C2C(C3C(C(=O)C(=C(C3(C(=O)C2=C(C4=C1C=CC=C4O)O)O)O)C(=O)N)N(C)C)O)O	Free Base	Infection	Antibiotic	Soluble in DMSO > 10 mM	Microbiology & Virology	http://www.apexbt.com/oxytetracycline-terramycin.html		N/A	N/A	75.9981	89.9832	122.381	101.299	98.3871	59.7961	84.406	124.385	117.755	124.55	91.8861	126.249	85.3236	119.586	110.798	111.862	81.9331
Oxytetracycline Dihydrate	B2001	6153-64-6	E04	L1021-11	496.46	C22H24N2O9.2H2O	CC1(C2C(C3C(C(=O)C(=C(C3(C(=O)C2=C(C4=C1C=CC=C4O)O)O)O)C(=O)N)N(C)C)O)O.O.O	Dihydrate	Infection		Soluble in DMSO		http://www.apexbt.com/oxytetracycline-dihydrate.html		N/A	N/A	70.7552	91.9428	115.967	94.0533	96.5054	61.4506	82.8739	124.056	123.604	127.161	95.3349	128.56	83.0894	123.888	122.539	124.491	83.5334
Pefloxacin Mesylate	B2003	70458-95-6	E05	L1021-11	429.46	C18H24FN3O6S	CCN1C=C(C(=O)C2=CC(=C(C=C21)N3CCN(CC3)C)F)C(=O)O.CS(=O)(=O)O	Mesylate	Infection	Antibiotic	Soluble in DMSO > 10 mM	Microbiology & Virology	http://www.apexbt.com/pefloxacin-mesylate.html		N/A	N/A	68.6869	115.766	152.88	114.991	111.373	69.447	91.6488	135.892	151.175	104.965	105.743	136.882	103.043	156.271	163.588	127.565	96.1754
Phenylbutazone	B2004	50-33-9	E06	L1021-11	308.37	C19H20N2O2	CCCCC1C(=O)N(N(C1=O)C2=CC=CC=C2)C3=CC=CC=C3	Free Base	Cancer	Others	Soluble in DMSO > 10 mM	Others	http://www.apexbt.com/phenylbutazone.html		PTGS1	COX-1	72.5349	106.175	120.425	87.9024	89.847	72.8741	105.206	121.426	115.996	94.2829	79.1378	128.507	97.1495	127.127	127.525	121.129	100.656
Pidotimod	B2005	121808-62-6	E07	L1021-11	244.27	C9H12N2O4S	C1CC(=O)NC1C(=O)N2CSCC2C(=O)O	Free Base	Immunology		Soluble in DMSO > 10 mM		http://www.apexbt.com/pidotimod.html		#N/A	#N/A	71.4767	114.632	107.629	91.5512	105.418	74.6861	105.299	120.769	124.038	99.7824	92.5635	137.407	96.6872	134.066	129.295	118.851	94.2551
Pizotifen Malate	B2007	5189-11-7	E08	L1021-11	429.53	C23H27NO5S	CN1CCC(=C2C3=C(CCC4=CC=CC=C42)SC=C3)CC1.C(C(C(=O)O)O)C(=O)O	Malate	Inflammation	5-HT Receptor	Soluble in DMSO > 10 mM	Neuroscience	http://www.apexbt.com/pizotifen-malate-27096.html		HTR1A	5-HT<sub>1A</sub> receptor	71.6691	129.225	111.221	80.9695	84.4913	61.3324	76.4668	173.263	174.471	77.3887	71.9938	105.247	97.8814	181.299	152.219	106.975	77.2364
Potassium Iodide	B2008	7681-11-0	E09	L1021-11	166	K<sup>+</sup>I<sup>-</sup>	[K+].[I-]	Inorganic salt	Endocrinology		Soluble in DMSO > 10 mM		http://www.apexbt.com/potassium-iodide-28915.html		TPO	Thyroid peroxidase	72.3425	124.636	126.807	106.737	98.0562	78.1525	85.8453	115.399	126.02	102.829	91.2086	134.02	97.3806	166.264	170.763	117.06	89.6143
Pranlukast	B2009	103177-37-3	E10	L1021-11	481.5	C27H23N5O4	C1=CC=C(C=C1)CCCCOC2=CC=C(C=C2)C(=O)NC3=CC=CC4=C3OC(=CC4=O)C5=NNN=N5	Free Base	Immunology		Soluble in DMSO > 10 mM		http://www.apexbt.com/pranlukast-28835.html		CYSLTR1	CysLT<sub>1</sub> receptor	89.4661	103.133	146.53	103.245	100.207	57.7872	72.8919	159.564	143.616	60.2572	67.7444	97.529	100.847	238.756	196.016	64.8439	75.7321
[truncated: 478 more rows]

## Sheet: 176 drugs selected for TNBC
Drug	Target
(R)-Crizotinib	MET
5-Azacytidine	N/A
ABT-263 (Navitoclax)	BCL2
Afatinib (BIBW2992)	EGFR
Afatinib dimaleate	EGFR
Alfacalcidol	VDR
Amfenac Sodium Monohydrate	PTGS1, PTGS2
Amiodarone HCl	KCNA7
Amlodipine	CACNA1D
[truncated: 167 more rows]
