# Supplementary material for: Identification of synergistic drug combinations using breast cancer patient-derived xenografts
Source: Sci Rep. 2020 Jan 30;10:1493. doi: 10.1038/s41598-020-58438-0 (PMC6992640; doi:10.1038/s41598-020-58438-0)
Supplement: Supplementary file 3 — Supplementary Info. [file 41598_2020_58438_MOESM3_ESM.xlsx]

## Sheet: 176 drugs carfilzomib
HCI01 (n=2)								WHIM30 (n=3)								UCD52 (n=2)								WHIM2 (n=2)
Drug	Drug (1uM) alone: % viability	±	Drug (1uM) + Carfilzomib (10nM): % viability	±	Difference in % inhibition	±		Drug	Drug (1uM) alone: % viability	±	Drug (1uM) + Carfilzomib (10nM): % viability	±	Difference in % inhibition	±		Drug	Drug (1uM) alone: % viability	±	Drug (1uM) + Carfilzomib (10nM): % viability	±	Difference in % inhibition	±		Drug	Drug (1uM) alone: % viability	±	Drug (1uM) + Carfilzomib (10nM): % viability	±	Difference in % inhibition	±
(R)-Crizotinib	154.073	16.7683	146.4	45.9433	-12.6284	55.518		(R)-Crizotinib	95.666	22.9095	27.3695	7.36412	-6.9656	21.5853		(R)-Crizotinib	67.6171	7.15055	49.1464	3.23366	-8.01963	17.4651		(R)-Crizotinib	105.722	0.113942	81.9028	50.5807	15.8539	0.698313
5-Azacytidine	91.5086	14.0326	75.9279	4.69568	-4.72107	11.5347		5-Azacytidine	93.9012	31.1196	20.7392	4.01019	-2.10021	30.0745		5-Azacytidine	70.1079	15.3444	68.1582	0.754742	-24.5407	29.6474		5-Azacytidine	91.2781	15.8093	87.3787	40.6499	-4.06558	6.69071
ABT-263 (Navitoclax)	76.1715	11.4684	47.0485	3.267	8.82115	7.54175		ABT-263 (Navitoclax)	62.1755	8.01099	13.28	4.58024	-26.3666	10.6127		ABT-263 (Navitoclax)	54.102	7.6875	31.8029	16.0727	-4.19135	5.16304		ABT-263 (Navitoclax)	66.7928	12.0242	46.4558	23.1691	12.372	14.5752
Afatinib (BIBW2992)	71.3311	13.3443	63.0651	8.85571	-12.0358	15.0064		Afatinib (BIBW2992)	49.6475	11.5911	12.2994	0.510747	-37.914	16.5167		Afatinib (BIBW2992)	27.1638	4.80338	26.1822	1.67935	-25.5087	20.0309		Afatinib (BIBW2992)	50.9415	1.16569	33.6032	3.65124	9.37331	47.2829
Afatinib dimaleate	85.2274	6.45915	86.1211	32.0551	-21.1954	31.3207		Afatinib dimaleate	55.9642	14.6157	12.9466	2.39217	-32.2445	16.7031		Afatinib dimaleate	32.6653	2.89455	26.5625	0.640216	-20.3876	15.8025		Afatinib dimaleate	57.828	0.646957	43.5986	6.31787	6.2645	42.8037
Alfacalcidol	72.2556	2.18371	55.4478	4.44571	-3.49393	0.564185		Alfacalcidol	91.2702	13.3303	16.5746	0.563276	-0.566607	15.3366		Alfacalcidol	58.9829	8.12238	40.9513	8.45655	-8.4588	13.214		Alfacalcidol	51.8437	1.89425	83.6441	72.5114	-39.7653	24.6371
Amfenac Sodium Monohydrate	97.6488	7.51678	76.4866	0.852158	0.860433	1.17534		Amfenac Sodium Monohydrate	99.4593	14.1731	23.7339	5.36851	0.463248	11.7572		Amfenac Sodium Monohydrate	93.0432	8.37112	66.3162	18.3338	0.236676	13.1568		Amfenac Sodium Monohydrate	114.901	22.4091	94.2668	54.3441	12.6689	26.9847
Amiodarone HCl	96.6454	0.205037	90.7499	3.9494	-14.4062	3.03917		Amiodarone HCl	98.389	14.5528	20.3273	4.22964	2.79957	8.01558		Amiodarone HCl	101.471	5.91934	63.6669	11.7609	11.314	4.13201		Amiodarone HCl	94.6852	13.5962	87.3513	54.6956	-0.630988	8.66915
Amlodipine	102.878	10.9136	113.09	58.1575	-30.5145	40.0503		Amlodipine	90.1631	15.0814	15.7756	4.00347	-0.874612	9.08101		Amlodipine	93.6793	2.23839	62.4703	17.4138	4.71868	1.62723		Amlodipine	100.648	16.6344	95.1758	50.3261	-2.49314	17.192
Amlodipine Besylate	93.3013	2.00313	97.0689	30.5187	-24.0693	25.3282		Amlodipine Besylate	88.5192	5.69937	16.487	3.83904	-3.22989	6.20335		Amlodipine Besylate	97.4901	3.98125	64.83	20.6289	6.16977	3.0995		Amlodipine Besylate	106.799	15.2453	98.1582	52.9093	0.676004	18.3861
Anidulafungin	100.386	9.0573	73.7459	8.0281	6.33871	8.22281		Anidulafungin	72.2239	2.8675	16.6945	6.32406	-19.7327	1.33766		Anidulafungin	82.4981	3.84958	60.008	15.6041	-4.00028	5.90552		Anidulafungin	82.8028	10.7726	79.5802	46.5946	-4.74235	13.9464
Arbidol HCl	86.4948	1.26733	76.6039	16.1492	-10.4109	10.2229		Arbidol HCl	92.5725	11.7957	21.9756	7.16371	-4.66517	11.5048		Arbidol HCl	78.944	0.654207	58.4658	0.0933376	-6.01217	12.8007		Arbidol HCl	82.8978	0.310369	85.9423	49.0595	-11.0094	1.01932
Atazanavir	92.8105	10.848	79.8138	16.4043	-7.30505	1.63728		Atazanavir	84.5917	11.3928	24.5051	3.83661	-15.1755	12.5543		Atazanavir	80.1642	8.42295	63.1639	4.66887	-9.49007	17.3023		Atazanavir	91.7333	4.58939	93.0556	61.4285	-9.28728	7.07063
AZD-9291	57.6466	3.15926	59.8024	15.4516	-22.4576	11.4172		AZD-9291	61.7909	7.10434	17.5145	2.72301	-30.9857	13.0647		AZD-9291	62.9921	5.88421	53.655	5.79261	-17.1532	25.225		AZD-9291	52.6714	7.49727	42.3605	18.8516	2.34593	38.4142
Azelnidipine	93.5555	2.17352	112.499	60.481	-39.2455	55.4609		Azelnidipine	88.3488	10.6081	14.5494	7.43302	-1.46273	9.19193		Azelnidipine	73.4813	9.59321	46.5919	17.9095	0.399051	5.23195		Azelnidipine	85.8971	11.0983	69.642	54.5181	8.29023	6.34865
Bardoxolone methyl	144.509	40.0611	158.202	90.9275	-33.9953	123.795		Bardoxolone methyl	65.2764	20.5838	14.3304	3.70639	-24.3161	22.5458		Bardoxolone methyl	60.8968	26.8626	28.1006	3.96634	6.30581	17.2807		Bardoxolone methyl	59.9329	0.568945	55.42	4.98863	-3.45202	45.3488
Bazedoxifene HCl	120.404	15.1897	107.141	25.2439	-7.03917	33.24		Bazedoxifene HCl	91.5635	4.791	11.2532	1.70643	5.04811	8.64104		Bazedoxifene HCl	94.2296	12.4705	64.3994	8.70349	3.33984	17.3152		Bazedoxifene HCl	89.6724	6.04446	75.637	63.9808	6.07041	8.16781
Bedaquiline fumarate	90.6765	15.659	77.0989	6.59331	-6.72408	15.0587		Bedaquiline fumarate	99.7855	30.7235	22.4604	9.52448	2.06303	20.9381		Bedaquiline fumarate	108.302	6.55672	68.7998	14.8014	13.0122	5.3035		Bedaquiline fumarate	97.8437	4.68531	90.7839	71.8311	-0.905185	17.3773
Benidipine HCl	96.3465	1.19826	105.736	51.1614	-29.6915	42.7696		Benidipine HCl	93.7094	11.6678	13.5526	2.18071	4.89466	9.86752		Benidipine HCl	88.7696	14.8447	57.6898	24.5748	4.58946	3.81806		Benidipine HCl	104.828	16.9734	91.1442	49.1634	5.71861	16.3683
Benzbromarone	88.4325	15.4685	84.626	2.43104	-16.4952	10.7059		Benzbromarone	88.3169	13.0148	20.0903	6.75207	-7.0355	10.6364		Benzbromarone	92.8672	4.45037	63.0691	21.7041	3.30777	12.6063		Benzbromarone	102.234	8.73932	98.8136	57.9361	-4.54409	16.9069
Benzethonium Chloride	91.8602	5.49823	77.205	1.30369	-5.64654	0.391683		Benzethonium Chloride	79.5857	11.0917	12.9358	3.38444	-8.61226	11.6756		Benzethonium Chloride	88.0688	2.99525	60.3648	18.162	1.21358	1.61851		Benzethonium Chloride	66.8178	2.57036	59.377	31.4944	-0.524054	20.8445
Bexarotene	105.68	8.94307	71.8238	18.3248	13.5545	16.5753		Bexarotene	141.6	17.7655	25.6823	2.69047	40.6553	18.7605		Bexarotene	106.565	2.7584	79.6107	4.4728	0.463871	6.31699		Bexarotene	91.9175	1.67562	71.8948	53.6619	12.0578	2.21781
Birinapant (TL32711)	82.7794	0.924894	61.8925	2.74125	0.585156	3.52746		Birinapant (TL32711)	56.6059	7.80643	11.419	3.54765	-30.0752	8.89735		Birinapant (TL32711)	68.4896	4.90841	43.0133	13.2284	-1.01407	4.58857		Birinapant (TL32711)	36.2559	5.46663	30.3872	1.23488	-2.09625	54.0002
Bortezomib	32.7833	4.63137	28.8485	4.48948	-16.3669	7.05172		Bortezomib	24.0343	2.45101	5.02268	1.44283	-56.2505	6.55226		Bortezomib	21.6314	0.809918	15.4518	2.41527	-20.3108	10.323		Bortezomib	24.9215	3.39783	19.7701	12.235	-2.81362	40.9313
Bosutinib (SKI-606)	61.1367	26.3774	70.1265	7.57256	-29.2916	26.7563		Bosutinib (SKI-606)	68.3816	7.47056	20.929	3.32372	-27.8095	8.61983		Bosutinib (SKI-606)	30.4445	13.7558	35.2577	15.9773	-31.3036	15.7697		Bosutinib (SKI-606)	55.3916	16.1309	70.8744	47.2148	-23.4478	18.6846
BYL-719	73.9895	2.15896	62.5694	9.46462	-8.88163	0.112062		BYL-719	83.3059	7.66453	19.9516	3.39431	-11.9078	4.30739		BYL-719	64.6835	7.43717	42.2895	7.24767	-4.09637	1.13664		BYL-719	54.8865	3.52401	68.3349	52.005	-21.4133	1.2875
Cabozantinib malate (XL184)	92.8606	0.070581	76.9689	8.46432	-4.41005	1.3413		Cabozantinib malate (XL184)	84.427	9.45109	16.1156	6.02214	-6.95075	9.64648		Cabozantinib malate (XL184)	93.9037	2.53586	57.1711	19.0242	10.2422	8.01184		Cabozantinib malate (XL184)	90.8228	8.95309	83.5442	56.5698	-0.686385	2.15182
Calcitriol	70.8304	0.994398	53.8091	1.07639	-3.28046	7.2756		Calcitriol	92.9029	11.0153	19.0619	3.61232	-1.42113	10.3984		Calcitriol	50.0533	4.42491	38.3854	0.733388	-14.8224	8.3899		Calcitriol	46.7619	0.886114	83.0258	75.7364	-44.2288	26.854
Candesartan Cilexetil	88.4815	8.50298	77.465	1.89568	-9.28522	3.20505		Candesartan Cilexetil	99.6761	14.2584	18.8742	5.91405	5.53981	11.1115		Candesartan Cilexetil	97.2517	5.58701	61.4167	23.7665	9.34456	4.63133		Candesartan Cilexetil	106.083	8.33363	98.8657	60.5559	-0.747982	2.45373
Carboplatin	87.8714	6.21372	81.2428	18.0789	-13.6732	4.67159		Carboplatin	76.9998	14.1343	22.9093	4.67096	-21.1716	12.0164		Carboplatin	80.0515	15.374	70.609	13.901	-17.0479	15.0212		Carboplatin	99.9083	13.886	88.4199	36.7602	3.52337	0.877718
Carfilzomib (PR-171)	29.2417	5.8178	30.9625	5.6204	-22.0226	6.99621		Carfilzomib (PR-171)	22.864	5.00452	9.47019	4.01572	-61.8684	6.60343		Carfilzomib (PR-171)	16.6355	1.67994	14.1911	0.248751	-24.046	15.4769		Carfilzomib (PR-171)	43.9493	6.30303	36.0706	7.51298	-0.0863259	35.9525
Carvedilol	92.452	0.541065	76.751	4.20343	-4.60074	2.44911		Carvedilol	110.858	5.72592	20.7488	3.97777	14.8474	4.96656		Carvedilol	99.9083	10.043	61.3772	3.55892	12.0407	0.0537286		Carvedilol	91.2835	21.0706	66.1886	41.7823	17.1299	29.0568
Cediranib (AZD217)	81.923	29.48	80.6285	16.7445	-19.0072	39.0309		Cediranib (AZD217)	47.5437	16.0255	11.5799	2.66662	-39.2983	19.7308		Cediranib (AZD217)	29.2023	7.88163	31.6259	12.4216	-28.914	18.0881		Cediranib (AZD217)	25.6104	3.62982	37.9866	2.13114	-20.3411	51.2672
CEP-18770	55.2009	12.5441	42.4395	14.0171	-7.54037	8.6666		CEP-18770	22.4911	1.72737	8.7129	3.81104	-61.484	3.59711		CEP-18770	25.029	2.5129	20.1451	1.56681	-21.6065	12.6021		CEP-18770	131.674	12.7333	71.661	36.643	52.048	99.1448
Cepharanthine	86.1438	3.55043	76.1581	13.9721	-10.3161	3.22804		Cepharanthine	60.5861	12.0127	9.40645	1.08179	-24.0825	13.8689		Cepharanthine	52.9219	8.07611	45.8483	9.03367	-19.4168	14.5058		Cepharanthine	80.7271	5.60908	34.4785	7.69717	38.2837	47.6804
Cetrimonium Bromide (CTAB)	87.7565	11.6817	72.7646	2.15812	-5.30991	2.32996		Cetrimonium Bromide (CTAB)	49.1769	9.26862	12.0007	1.79646	-38.0858	13.13		Cetrimonium Bromide (CTAB)	75.6052	7.77592	53.0859	22.4086	-3.97101	1.08448		Cetrimonium Bromide (CTAB)	74.2372	0.539299	70.7381	39.8903	-4.46583	10.4175
Cetylpyridinium Chloride	92.7167	9.15415	76.9691	3.37106	-4.55412	1.41052		Cetylpyridinium Chloride	52.7956	9.16423	11.8727	1.01757	-34.3392	13.2693		Cetylpyridinium Chloride	67.6	10.7025	48.0706	22.1252	-6.96103	2.12553		Cetylpyridinium Chloride	63.3929	4.03532	56.3841	34.4946	-0.956119	19.3092
Chloroquine diphosphate	88.6503	15.4026	64.0406	3.58572	4.30793	4.6233		Chloroquine diphosphate	81.1835	13.5576	13.4915	3.60619	-7.57014	17.5474		Chloroquine diphosphate	68.5168	13.8785	52.9351	12.4941	-10.9087	12.1639		Chloroquine diphosphate	77.3724	16.8196	38.463	18.0607	30.9444	48.5274
Chloroxine	93.2116	13.1257	79.3839	0.196417	-6.47404	6.12856		Chloroxine	71.637	5.91562	18.9678	4.70154	-22.5929	6.9454		Chloroxine	96.6834	6.69219	62.3876	26.3929	7.80545	6.15248		Chloroxine	96.4926	8.41712	95.8503	56.24	-7.32269	14.8887
Ciclesonide	114.917	17.7675	108.442	30.085	-13.8268	40.6589		Ciclesonide	144.811	18.2448	31.1766	5.82997	38.3719	20.7043		Ciclesonide	127.047	10.1291	88.5866	9.7693	11.9696	6.35025		Ciclesonide	81.5945	1.56241	70.3249	55.7624	3.30465	7.55628
Cilnidipine	111.021	0.175361	103.603	39.0272	-12.8833	31.6582		Cilnidipine	103.394	17.9581	19.236	6.41869	8.89563	17.4524		Cilnidipine	95.4027	5.39856	63.2039	18.7754	5.70837	0.171405		Cilnidipine	97.6849	18.8899	84.5688	66.4834	5.15113	35.6047
Cinacalcet	102.084	13.9058	82.4369	0.835845	-0.654943	5.87633		Cinacalcet	83.8866	16.8451	19.4802	4.27879	-10.8557	15.2392		Cinacalcet	78.1482	0.744846	56.089	9.68737	-4.43118	4.60567		Cinacalcet	91.8579	1.0588	87.4017	54.1137	-3.50869	3.28637
Cinacalcet HCl	94.5359	8.97645	89.6188	26.3522	-15.3846	10.1822		Cinacalcet HCl	81.5845	6.5849	18.624	0.579541	-12.3015	5.49527		Cinacalcet HCl	85.7247	9.29562	59.8643	20.3044	-0.62992	2.53937		Cinacalcet HCl	76.6689	24.9514	74.0291	38.0967	-5.32512	36.6232
Clemastine Fumarate	98.5172	1.21872	77.1776	5.69697	1.03786	2.71536		Clemastine Fumarate	78.7664	5.35426	15.5458	3.22295	-12.0415	10.9721		Clemastine Fumarate	85.7728	6.9102	61.0778	12.2406	-1.79537	8.21783		Clemastine Fumarate	103.268	12.5711	80.28	8.11201	15.023	29.0854
Clofazimine	88.1255	12.0145	71.8899	11.3957	-4.06612	7.8124		Clofazimine	80.2374	8.69301	16.7136	4.25321	-11.7383	7.85291		Clofazimine	84.8544	6.79849	62.7187	17.4122	-4.35461	2.9345		Clofazimine	90.3002	9.53768	84.5436	52.0607	-2.20831	11.8299
Closantel	88.7661	9.42317	70.2671	2.2184	-1.80276	0.0111692		Closantel	82.7172	6.62686	16.7924	2.83101	-9.33733	8.34624		Closantel	91.3264	7.12021	65.7159	25.6384	-0.879926	4.96994		Closantel	105.191	13.3846	97.8295	44.1834	-0.603872	7.7995
Closantel Sodium	93.1178	2.87735	68.8735	4.02738	3.94257	14.0983		Closantel Sodium	88.203	11.5115	17.8296	2.15223	-4.88867	12.7558		Closantel Sodium	90.8763	8.50558	65.8716	25.6923	-1.4857	3.63857		Closantel Sodium	105.996	6.44253	89.301	41.3357	8.73048	1.99023
Cobimetinib	74.935	4.39031	65.6281	6.95675	-10.9948	4.15346		Cobimetinib	59.7903	7.04027	24.7255	13.5881	-40.1974	10.1352		Cobimetinib	52.8632	10.1139	44.7104	4.5348	-18.3375	7.96911		Cobimetinib	58.7532	0.763752	52.007	18.1008	-1.21875	32.4315
Crenolanib (CP-868596)	97.6239	7.59735	101.974	11.7375	-24.6521	12.1412		Crenolanib (CP-868596)	71.3379	24.7396	64.33	37.2643	-68.2542	27.3856		Crenolanib (CP-868596)	137.873	16.3696	135.31	0.0626485	-23.9275	29.9804		Crenolanib (CP-868596)	442.933	56.0895	384.272	207.937	50.6962	102.079
Crystal Violet	74.6994	17.2486	67.9577	5.7495	-13.5601	4.30549		Crystal Violet	40.7936	6.75286	5.99625	0.555698	-40.4647	10.0541		Crystal Violet	61.1496	3.51967	32.3473	18.6389	2.31198	1.57099		Crystal Violet	51.2116	4.34342	32.6994	6.49537	10.5473	47.6165
Cyclosporin A	97.0782	10.9249	92.5877	8.57177	-15.8113	12.303		Cyclosporin A	72.4697	6.04388	10.0134	4.60354	-12.8059	15.4984		Cyclosporin A	59.8524	11.028	42.687	21.5962	-9.32493	2.97999		Cyclosporin A	79.3299	15.8487	73.4581	40.3484	-2.09316	6.4286
Cyclosporine	95.5904	6.00155	80.5617	3.05707	-5.27305	1.86501		Cyclosporine	71.3738	11.1713	19.8833	6.2704	-23.7716	12.8346		Cyclosporine	61.7799	13.4725	52.783	13.1148	-17.4934	13.9059		Cyclosporine	95.9461	0.388347	86.8337	45.1701	1.14751	4.98675
Cytarabine	75.0366	2.2618	57.8208	6.46136	-3.08591	11.3932		Cytarabine	80.8557	14.7817	19.3016	5.15144	-13.708	13.7775		Cytarabine	106.162	22.1527	68.2596	23.5696	11.4117	12.1314		Cytarabine	87.1032	4.28657	43.6543	11.5578	35.484	42.4973
Cytarabine hydrochloride	71.5196	10.3439	65.546	5.56775	-14.3282	8.71809		Cytarabine hydrochloride	90.1354	3.43911	18.7573	2.66555	-3.88402	4.55741		Cytarabine hydrochloride	114.047	14.1699	77.1103	14.382	10.4459	13.3361		Cytarabine hydrochloride	86.2537	13.1004	38.7541	8.95671	39.5347	53.9121
Daclatasvir (BMS-790052)	85.1153	1.78124	70.8034	8.15831	-5.98992	2.74594		Daclatasvir (BMS-790052)	82.8266	9.97399	25.3163	6.32359	-17.7519	8.80998		Daclatasvir (BMS-790052)	82.5856	2.26359	60.4044	5.20248	-4.30923	10.6093		Daclatasvir (BMS-790052)	93.6913	8.00338	87.8401	60.8306	-2.11384	3.05873
Dacomitinib (PF299804, PF299)	70.7908	0.571309	68.0647	12.5415	-17.5756	5.91921		Dacomitinib (PF299804, PF299)	54.6392	6.09016	14.6489	2.59692	-35.2718	2.13517		Dacomitinib (PF299804, PF299)	39.9576	8.077	34.0592	3.46444	-20.5919	18.1608		Dacomitinib (PF299804, PF299)	43.9165	3.67879	38.2057	10.5335	-2.25421	42.9138
Dasatinib (BMS-354825)	78.649	5.83744	61.3025	7.36744	-2.95521	6.01128		Dasatinib (BMS-354825)	55.5995	11.0761	26.6301	9.93912	-46.2927	6.59134		Dasatinib (BMS-354825)	39.7484	2.68798	32.3608	2.92341	-19.1028	13.3128		Dasatinib (BMS-354825)	67.6612	4.63383	88.4785	61.0566	-28.7822	15.922
Daunorubicin HCl	127.552	52.951	79.8932	31.3521	27.3572	14.4053		Daunorubicin HCl	47.9852	25.889	4.40608	0.244727	-31.683	30.9683		Daunorubicin HCl	27.8003	3.908	17.1144	6.28443	-15.8045	3.35577		Daunorubicin HCl	23.1091	4.28903	16.3638	8.99586	-1.2196	36.4836
Deferasirox	87.892	6.31844	67.8045	0.149947	-0.214271	0.725221		Deferasirox	98.2108	12.5592	23.7287	4.71408	-0.780071	4.75789		Deferasirox	92.0168	5.53636	61.1893	0.295016	4.33706	8.30686		Deferasirox	92.1735	12.8695	80.5464	63.6635	3.66213	1.02559
Digoxin	50.6022	23.1014	40.7094	17.7192	-10.4089	12.5759		Digoxin	25.723	2.22838	4.54564	0.345218	-54.0847	6.73459		Digoxin	25.2772	3.05382	16.9099	7.51873	-18.1231	9.08328		Digoxin	137.499	47.9167	65.4345	3.70952	64.0995	101.395
Dinaciclib (SCH727965)	46.8103	8.78596	33.5662	6.29503	-7.05759	4.70267		Dinaciclib (SCH727965)	34.9081	9.99542	7.13855	1.31527	-47.4925	14.1148		Dinaciclib (SCH727965)	29.2102	7.74155	23.7491	5.84279	-21.0293	15.447		Dinaciclib (SCH727965)	38.1308	15.2095	19.6709	5.42466	10.495	29.1343
Domiphen Bromide	88.4832	7.30655	71.13	7.94175	-2.94857	7.8288		Domiphen Bromide	57.148	5.98322	9.06421	2.01897	-27.1784	10.017		Domiphen Bromide	80.4031	12.2488	57.1271	24.4815	-3.21442	1.31557		Domiphen Bromide	81.714	1.45734	65.4525	24.4988	8.29658	23.8124
Dovitinib Dilactic acid	102.904	14.3719	71.2387	5.05691	11.364	16.5086		Dovitinib Dilactic acid	77.8214	18.7161	32.0537	13.2432	-29.4945	27.6362		Dovitinib Dilactic acid	89.5669	36.7125	88.8144	36.6295	-25.738	86.8902		Dovitinib Dilactic acid	96.9488	7.74448	72.873	56.8804	16.1108	0.632589
Doxercalciferol	75.2954	3.03463	66.9797	11.7134	-11.986	1.48518		Doxercalciferol	93.142	9.16464	17.0213	1.17817	0.85859	11.8437		Doxercalciferol	63.6135	6.94271	43.968	7.87495	-6.84484	12.616		Doxercalciferol	61.8186	5.1838	87.4008	67.0056	-33.5471	22.4209
Doxorubicin	80.1454	3.50055	55.3512	4.34594	4.49248	15.0401		Doxorubicin	44.1588	12.4062	8.32282	2.13169	-39.4261	15.768		Doxorubicin	42.1413	3.97217	28.3307	8.52798	-12.6798	8.99239		Doxorubicin	30.4345	2.88356	22.3213	12.2593	0.148249	34.6256
Doxorubicin (Adriamycin) HCl	93.5615	11.3142	60.9401	0.519514	12.3197	19.0273		Doxorubicin (Adriamycin) HCl	45.9312	17.8237	7.61249	4.35651	-36.9435	19.2936		Doxorubicin (Adriamycin) HCl	38.7306	1.70509	30.2173	0.0552381	-17.977	11.7879		Doxorubicin (Adriamycin) HCl	26.7531	2.02453	17.6067	7.85873	1.18139	39.8852
Dronedarone	98.7408	8.8691	76.1348	0.282608	2.30428	1.39289		Dronedarone	79.831	11.8609	18.9571	0.728529	-14.3883	10.6243		Dronedarone	81.4171	2.82906	59.3014	3.27743	-4.37466	13.0998		Dronedarone	91.7507	4.12088	88.0566	57.4387	-4.27077	3.54933
Dronedarone HCl	109.854	11.4716	92.2582	9.83749	-2.70554	14.1154		Dronedarone HCl	76.231	9.87899	12.7047	2.46237	-11.7358	7.6929		Dronedarone HCl	86.4549	8.08864	59.9261	15.6758	0.038436	5.96108		Dronedarone HCl	106.299	0.332682	91.4541	50.6259	6.87981	1.19011
Duloxetine HCl	85.3987	7.76715	81.5697	23.302	-16.4728	23.8756		Duloxetine HCl	79.7407	17.0711	16.0737	2.27416	-11.5952	16.9367		Duloxetine HCl	95.3761	0.300961	62.3679	2.65464	6.51776	11.1945		Duloxetine HCl	91.0694	9.50606	78.8561	56.4225	4.24837	2.85207
Ebastine	94.3697	1.03934	74.0098	0.0666764	0.0581344	6.08758		Ebastine	83.4045	7.54306	15.8151	2.12111	-7.67266	12.2726		Ebastine	87.5314	2.93129	59.7863	16.708	1.25467	0.228522		Ebastine	106.538	15.7423	91.6535	46.2705	6.91947	12.2443
Econazole nitrate	101.287	8.58257	89.1408	14.683	-8.15537	16.072		Econazole nitrate	92.6703	8.85297	17.7081	3.64298	-0.299913	9.0949		Econazole nitrate	92.0208	2.68672	59.8077	12.0704	5.72277	4.16448		Econazole nitrate	115.341	3.33443	93.3357	64.205	14.0408	17.7709
Eltrombopag	85.7559	1.87708	74.7819	1.26957	-9.32775	4.04696		Eltrombopag	96.2281	21.6531	19.827	3.45033	1.13901	21.4026		Eltrombopag	94.642	6.31974	58.8085	18.738	9.34311	1.12995		Eltrombopag	101.159	3.43805	101.995	75.6868	-8.80158	22.4803
Embelin	92.7818	3.57129	71.1223	6.30032	1.35773	2.67801		Embelin	85.6229	17.1901	17.7402	4.56499	-7.37941	15.957		Embelin	86.8101	13.7576	55.5356	12.0608	4.78405	12.2702		Embelin	93.4722	5.05497	85.0072	58.7269	0.500105	3.90341
EMD-1214063	83.232	10.7796	80.4216	18.7914	-17.4913	22.3775		EMD-1214063	79.56	17.5981	26.8881	12.1099	-22.5902	20.1304		EMD-1214063	79.1536	0.0978981	56.9898	2.24258	-4.3266	11.4035		EMD-1214063	97.7619	1.01977	96.9681	52.3161	-7.17114	3.56738
Entrectinib	92.3298	13.6915	90.7145	14.8804	-18.6864	21.3782		Entrectinib	71.9039	17.5561	10.1333	3.37141	-13.4915	19.4667		Entrectinib	72.5516	17.2015	45.0112	20.8113	1.05005	9.93836		Entrectinib	81.7275	10.6127	63.3974	41.6872	10.3651	18.694
Epirubicin HCl	105.196	8.34666	73.9312	8.95727	10.963	24.4975		Epirubicin HCl	46.3782	19.7712	5.01542	1.17393	-33.8994	23.4052		Epirubicin HCl	35.9241	2.67718	20.9893	5.64763	-11.5556	5.2234		Epirubicin HCl	22.2379	3.3214	15.2271	5.31893	-0.954129	41.1282
Erlotinib	62.6289	1.86489	66.8327	16.6443	-24.5056	11.3155		Erlotinib	64.9988	9.06497	27.3778	14.2128	-37.6411	10.7513		Erlotinib	59.7511	6.70537	49.1354	2.45371	-15.8746	9.29655		Erlotinib	53.714	4.39286	69.1985	43.3731	-23.4494	10.7883
Erlotinib Hydrochloride	63.095	3.47295	62.6382	16.3756	-19.845	5.70902		Erlotinib Hydrochloride	80.4876	3.98193	26.2647	4.05556	-21.0392	5.90713		Erlotinib Hydrochloride	68.3274	0.41602	57.3907	1.91451	-15.5537	12.0497		Erlotinib Hydrochloride	50.1182	0.142935	65.2022	45.0573	-23.0489	4.56822
Ethacridine lactate monohydrate	83.7103	4.06346	74.3094	10.5062	-10.9009	7.37607		Ethacridine lactate monohydrate	68.2914	5.78652	15.1888	0.739093	-22.1596	4.853		Ethacridine lactate monohydrate	95.6472	9.4987	66.6966	20.06	2.46025	2.98686		Ethacridine lactate monohydrate	58.7824	1.09927	44.1773	23.2654	6.64021	27.6024
Fenticonazole Nitrate	89.6184	12.4388	83.9344	15.0854	-14.6177	20.3306		Fenticonazole Nitrate	91.4506	17.6183	21.1373	5.62519	-4.94889	16.9383		Fenticonazole Nitrate	92.5246	5.81126	65.194	3.32842	0.840255	16.031		Fenticonazole Nitrate	107.204	13.1573	94.198	72.9177	5.04073	9.99197
Fidaxomicin	99.29	6.57024	92.4997	22.8239	-13.5114	22.2005		Fidaxomicin	102.059	11.1262	21.1574	6.89634	5.6399	5.91317		Fidaxomicin	109.56	6.16026	62.7176	20.654	20.3524	13.2661		Fidaxomicin	122.134	15.3781	110.397	79.5564	3.77133	45.166
Fingolimod (FTY720)	97.6816	10.0228	77.2773	2.71153	0.102518	5.5407		Fingolimod (FTY720)	84.2982	22.1417	16.6778	5.09211	-7.64176	22.0675		Fingolimod (FTY720)	87.9294	0.355427	61.5239	17.3902	-0.0848765	3.48659		Fingolimod (FTY720)	92.1857	12.8599	75.4815	47.4218	8.73928	15.2066
Flunarizine 2HCl	106.11	9.266	103.325	33.2133	-17.5174	16.7537		Flunarizine 2HCl	88.9411	7.09993	15.0432	2.53061	-1.3642	7.12318		Flunarizine 2HCl	94.0776	4.2287	61.0982	26.1252	6.48896	8.34827		Flunarizine 2HCl	100.891	12.7135	85.1045	61.6301	7.82171	24.5752
Fluoxetine HCl	91.0797	8.88585	72.3887	4.5665	-1.61072	6.25875		Fluoxetine HCl	84.1048	15.3254	16.3188	2.86945	-7.47611	18.4396		Fluoxetine HCl	75.5574	8.76379	52.6372	18.7281	-3.57026	3.58385		Fluoxetine HCl	99.1409	7.3501	80.0748	50.2954	11.1012	7.877
Foretinib (GSK1363089)	89.1239	10.0346	75.8451	26.419	-7.02301	29.26		Foretinib (GSK1363089)	70.1892	17.6355	22.3595	6.23677	-27.4324	20.78		Foretinib (GSK1363089)	48.2039	29.837	32.4606	9.15427	-10.7471	34.2309		Foretinib (GSK1363089)	71.177	9.67947	58.611	29.137	4.601	10.952
Fostamatinib (R788)	116.008	7.86988	119.115	50.0034	-23.409	50.6797		Fostamatinib (R788)	112.007	18.0727	16.9349	3.05051	19.8102	19.5149		Fostamatinib (R788)	92.2849	2.1056	64.9145	10.1026	0.880045	5.55117		Fostamatinib (R788)	79.0117	13.8907	77.3805	62.5714	-6.33372	1.08781
Gallic acid	96.3624	1.22911	74.5262	1.08355	1.53446	4.88094		Gallic acid	102.305	7.3039	16.2962	5.52922	10.7464	6.83915		Gallic acid	97.1358	12.8091	60.9262	13.4677	9.71924	12.7287		Gallic acid	82.1475	10.9405	85.8607	65.2169	-11.6782	4.50794
Ganetespib (STA-9090)	83.8672	11.9106	66.0703	10.9839	-2.50492	6.26693		Ganetespib (STA-9090)	138.28	43.8572	23.6584	7.72792	39.3591	41.3616		Ganetespib (STA-9090)	46.5815	0.369836	58.6403	34.6709	-38.5492	47.8493		Ganetespib (STA-9090)	55.219	4.90763	55.5298	34.4102	-8.2757	20.2659
GSK2126458	52.9722	13.672	37.5522	6.55215	-4.88183	0.0737163		GSK2126458	48.025	6.54077	8.26591	1.27299	-35.503	10.0194		GSK2126458	23.2389	2.8879	17.5496	2.10847	-20.8011	14.3276		GSK2126458	31.9483	1.86416	44.8328	46.1434	-20.8495	5.48922
Idarubicin HCl	331.115	185.171	187.3	149.441	123.513	28.5362		Idarubicin HCl	41.2159	11.1056	5.42903	0.989106	-39.4753	15.2914		Idarubicin HCl	32.5444	1.70012	21.1009	6.76568	-15.0469	8.48264		Idarubicin HCl	28.7514	0.846081	17.5507	6.7966	3.23574	42.1258
Idebenone	91.1354	8.67398	82.7584	5.79898	-11.9248	7.27936		Idebenone	94.4511	5.50089	17.498	2.73611	1.69093	8.57293		Idebenone	90.2253	7.37061	62.0309	20.4482	1.70406	0.470617		Idebenone	107.309	2.63706	101.332	64.0875	-1.98761	16.956
Isoconazole nitrate	123.174	9.88885	92.5549	4.10172	10.3178	6.79697		Isoconazole nitrate	105.366	4.98126	16.4005	4.04471	13.7039	11.2929		Isoconazole nitrate	111.876	6.52829	61.533	22.6469	23.8525	2.57046		Isoconazole nitrate	126.159	18.8943	93.4511	63.5504	24.7426	32.6762
Ispinesib (SB-715992)	98.7253	6.80907	88.5623	13.1124	-10.1388	12.7278		Ispinesib (SB-715992)	78.0417	20.1375	19.6455	1.29533	-16.8659	21.7396		Ispinesib (SB-715992)	47.7014	3.85875	42.9395	0.104756	-21.7285	17.3022		Ispinesib (SB-715992)	62.4863	27.2885	47.4776	10.5625	7.04377	11.9175
Ivermectin	90.5627	11.1989	92.6172	37.0958	-22.3563	41.1011		Ivermectin	73.3204	11.1367	20.5949	11.5756	-22.5366	17.425		Ivermectin	57.563	22.2398	43.0241	18.4315	-11.9515	17.3564		Ivermectin	86.6214	9.48262	89.9346	64.5608	-11.2781	24.2749
KPT-330	67.3729	9.22772	57.3254	0.806543	-10.2543	1.22757		KPT-330	41.8374	4.63576	5.57977	1.00575	-39.0045	1.46695		KPT-330	59.4516	23.513	40.0759	35.6508	-7.11468	1.41043		KPT-330	66.0849	6.34657	36.7197	4.12768	21.4003	51.9874
Lapatinib Ditosylate	71.7133	8.14251	69.4656	31.6703	-18.054	16.3342		Lapatinib Ditosylate	61.1409	17.785	23.7002	2.96312	-37.8214	14.2779		Lapatinib Ditosylate	57.1152	14.4205	47.7337	7.37203	-17.1088	20.5967		Lapatinib Ditosylate	56.2056	1.05212	56.9502	33.5309	-8.70952	15.1855
LDK378	76.3916	3.12707	81.5459	31.1483	-25.456	20.8276		LDK378	47.8573	4.67296	7.66445	0.135665	-35.0693	5.27875		LDK378	45.7545	3.32562	31.3665	5.6458	-12.1023	4.57678		LDK378	63.1363	5.98683	68.597	50.2297	-13.4256	5.52561
Lenvatinib (E7080)	89.0552	1.39507	97.8771	38.9762	-29.1237	33.1777		Lenvatinib (E7080)	94.082	10.6739	21.8525	3.38273	-3.03256	10.2775		Lenvatinib (E7080)	56.2113	17.1451	38.1939	12.496	-8.473	18.1973		Lenvatinib (E7080)	82.9721	11.4996	58.958	33.2572	16.0492	5.01166
Levosimendan	89.1521	2.05927	74.0691	3.29943	-5.21881	5.95345		Levosimendan	96.6659	11.0686	21.4654	7.16826	-0.0616388	10.8224		Levosimendan	95.2316	13.5109	61.5459	19.72	7.19537	7.33911		Levosimendan	113.547	7.99201	99.2817	62.6324	6.30067	20.8559
Licofelone	124.591	7.42667	83.7272	6.66065	20.5621	6.42758		Licofelone	97.0915	6.71502	18.5668	5.51132	3.26265	6.2921		Licofelone	102.627	10.2345	64.7362	17.3029	11.4004	13.9893		Licofelone	90.3122	3.6878	77.0823	55.0649	5.26503	1.60861
Lithocholic Acid	89.198	4.01996	67.363	5.68559	1.53325	2.51194		Lithocholic Acid	91.4892	7.07916	21.5757	2.84029	-5.34867	10.1007		Lithocholic Acid	96.6481	2.82106	60.5009	4.89253	9.65679	21.2618		Lithocholic Acid	92.9345	12.9049	90.3436	77.3417	-5.37408	14.6684
Lomerizine HCl	85.245	11.6233	91.1255	22.69	-26.1823	27.1197		Lomerizine HCl	92.2469	8.13745	15.6447	3.63644	1.34002	7.48382		Lomerizine HCl	90.787	1.5711	57.6955	17.8336	6.60113	2.71434		Lomerizine HCl	99.6241	2.17615	94.0541	66.536	-2.39502	18.9436
Lomitapide	92.1547	4.54006	84.8883	8.4951	-13.0354	5.84156		Lomitapide	63.8454	3.99613	9.92783	2.28702	-21.3446	9.40531		Lomitapide	56.3092	8.76093	38.9239	16.4986	-9.10511	5.81056		Lomitapide	62.6846	45.4735	58.7001	30.1627	-3.98051	25.8677
LY2228820	67.6509	7.92156	61.8637	6.23996	-14.5146	6.96792		LY2228820	61.0769	10.7445	14.3724	2.05535	-28.5576	12.253		LY2228820	46.3793	5.85563	29.2822	10.3176	-9.39335	9.08619		LY2228820	65.4415	2.97264	49.2022	24.7513	8.27433	27.9898
LY2835219	83.9467	12.9473	62.7457	11.7147	0.899305	17.4684		LY2835219	52.6361	28.9933	23.5938	21.3112	-46.2198	13.2412		LY2835219	46.6605	16.7148	64.945	37.8401	-44.7748	34.6735		LY2835219	130.288	3.91502	71.5327	0.144491	50.7906	45.709
Maprotiline HCl	90.9293	3.57186	76.4754	5.97042	-5.84785	4.79504		Maprotiline HCl	83.2974	8.91153	15.9619	7.1775	-7.92665	9.86809		Maprotiline HCl	81.0612	2.18407	55.5076	20.4188	-0.936823	4.6865		Maprotiline HCl	93.2086	14.9192	77.6027	45.7814	7.64088	18.9063
Masitinib (AB1010)	112.605	14.6197	86.3401	11.5019	5.96304	18.928		Masitinib (AB1010)	84.623	14.6031	28.6642	11.1374	-19.3033	21.5217		Masitinib (AB1010)	85.9302	14.9547	69.629	10.8077	-10.1893	17.6952		Masitinib (AB1010)	114.158	21.682	103.487	63.9115	2.7059	35.825
Mechlorethamine HCl	91.4592	1.76879	80.7088	5.936	-9.55135	0.511179		Mechlorethamine HCl	140.199	16.0097	28.1995	10.4002	36.7373	10.6429		Mechlorethamine HCl	121.244	7.32141	86.4545	22.6763	8.29942	1.80665		Mechlorethamine HCl	83.6514	6.74223	92.9075	61.6153	-17.221	18.589
Meclizine 2HCl	136.421	22.3436	105.249	8.41687	10.8708	23.5669		Meclizine 2HCl	99.5091	6.70515	11.6534	1.80779	12.5936	11.4934		Meclizine 2HCl	93.3815	0.954325	57.2427	15.0963	9.64835	2.50247		Meclizine 2HCl	97.9806	15.1257	67.4042	53.3987	22.6115	11.4954
Mefloquine hydrochloride	97.4949	4.42723	82.8723	14.971	-5.67918	12.2046		Mefloquine hydrochloride	74.0013	12.7545	20.2844	14.1539	-21.5452	21.2574		Mefloquine hydrochloride	65.9659	10.9475	51.6173	12.6733	-12.1418	11.8223		Mefloquine hydrochloride	102.564	2.73781	83.4629	22.0513	11.1366	24.9794
MEK162 (ARRY-162, ARRY-438162)	71.6265	10.8749	67.0719	23.7917	-15.7472	27.473		MEK162 (ARRY-162, ARRY-438162)	69.913	14.8493	36.1004	15.2233	-41.4496	11.1655		MEK162 (ARRY-162, ARRY-438162)	59.9447	8.64706	50.0517	1.03896	-16.5973	23.2342		MEK162 (ARRY-162, ARRY-438162)	80.6965	8.23224	64.2384	22.1529	8.49319	19.3834
Menadione	98.5642	1.42563	78.1848	2.53064	0.0776859	11.1499		Menadione	98.2166	14.4955	21.3939	4.81087	1.56057	12.0618		Menadione	94.204	8.94699	62.0067	18.9832	5.70691	3.51201		Menadione	105.23	5.56468	100.552	62.123	-3.28746	17.9192
Miconazole Nitrate	100.419	17.6623	87.1289	2.19432	-7.01174	8.27439		Miconazole Nitrate	95.8791	15.1783	14.0219	1.92345	6.59502	17.3212		Miconazole Nitrate	96.9479	7.59393	59.2862	20.2854	11.1713	0.856744		Miconazole Nitrate	110.756	6.22533	96.3058	61.5551	6.48487	18.0119
Miltefosine	89.6187	1.57446	75.1937	9.10701	-5.8767	17.8751		Miltefosine	92.5956	8.29666	22.6821	4.84899	-5.34866	3.89831		Miltefosine	101.167	12.626	71.6449	4.14083	3.03135	3.21863		Miltefosine	85.7752	15.2741	83.6937	62.9079	-5.88347	2.1347
Minocycline HCl	103.187	6.70603	83.932	2.57553	-1.04711	2.08795		Minocycline HCl	102.255	11.5737	26.3898	9.81532	0.602722	11.2581		Minocycline HCl	100.43	4.50466	65.9245	21.342	8.01517	12.2985		Minocycline HCl	91.2495	7.41601	90.2301	76.6476	-6.9456	19.4631
Mitomycin C	59.308	2.65888	51.0668	5.94784	-12.0606	3.90465		Mitomycin C	66.8935	11.6531	23.5008	7.48467	-31.8694	7.19272		Mitomycin C	88.2515	7.27663	63.9804	10.9651	-2.2193	9.8597		Mitomycin C	75.3938	4.77495	69.6945	44.0798	-2.26569	0.913783
Mitoxantrone HCl	105.418	26.0541	74.1403	11.3482	10.9759	21.8995		Mitoxantrone HCl	37.2154	20.6803	5.20797	1.25313	-43.2547	25.1817		Mitoxantrone HCl	36.2228	7.34569	30.0009	5.37794	-20.2684	11.5804		Mitoxantrone HCl	27.2808	3.36935	19.8904	10.1497	-0.574572	36.2494
MLN2238	51.712	6.65322	43.6848	13.4008	-12.2746	13.9412		MLN2238	23.0649	2.22876	9.50447	3.26284	-61.7017	4.74819		MLN2238	24.908	0.188106	19.7644	1.24984	-21.3468	14.9861		MLN2238	129.682	18.4425	75.2933	33.0077	46.4238	101.219
Napabucasin	30.1302	7.79486	22.6323	2.58089	-12.8039	3.18214		Napabucasin	33.8943	6.30954	5.17259	0.973006	-46.5404	11.0452		Napabucasin	29.5843	4.64856	15.6995	7.55294	-12.6055	10.6438		Napabucasin	50.2944	6.00244	23.5957	2.95283	18.7338	40.8132
Nebivolol	91.1168	2.86571	72.5397	3.00526	-1.72467	7.05405		Nebivolol	103.01	7.75847	21.2074	5.75989	6.54077	3.89198		Nebivolol	92.3281	4.16449	64.3176	2.33578	1.52012	11.7195		Nebivolol	91.489	15.0064	72.8751	53.2535	10.6489	11.5214
Nedaplatin	85.0631	0.135608	71.5694	1.15333	-6.80808	8.48254		Nedaplatin	79.3705	15.5755	16.3852	2.73268	-12.2769	15.2999		Nedaplatin	102.981	16.9173	68.7991	40.1684	7.69171	9.70292		Nedaplatin	104.973	0.274498	103.024	75.5917	-6.01565	25.5488
Nelfinavir Mesylate	90.1274	6.97552	80.3465	19.5258	-10.5208	19.3077		Nelfinavir Mesylate	81.3737	11.6192	26.6774	15.5424	-20.5658	6.84488		Nelfinavir Mesylate	61.6269	13.7398	57.2215	5.92683	-22.0851	21.3612		Nelfinavir Mesylate	100.649	5.44986	94.9817	52.1867	-2.29765	7.86805
Neratinib (HKI-272)	78.4471	17.4875	87.7998	28.7157	-29.6544	39.0096		Neratinib (HKI-272)	68.9139	11.9218	17.5273	9.84811	-23.8756	19.6658		Neratinib (HKI-272)	43.8677	10.8615	48.6735	3.04839	-31.2961	0.361692		Neratinib (HKI-272)	36.364	3.57267	43.4547	31.885	-15.0556	21.4562
Nicardipine HCl	107.832	2.17322	114.556	45.88	-27.0257	40.8596		Nicardipine HCl	100.499	9.14169	13.7778	1.54652	11.4589	14.159		Nicardipine HCl	94.4024	0.768793	51.9605	18.5695	15.9514	4.25252		Nicardipine HCl	93.5165	15.1365	80.3319	63.4723	5.21966	1.4327
Nifuroxazide	78.7857	0.211393	72.1882	2.48517	-13.7043	4.91983		Nifuroxazide	77.4825	13.7303	12.5246	1.03344	-10.3042	17.1251		Nifuroxazide	91.1255	0.385653	57.63	19.6171	7.00513	5.68325		Nifuroxazide	95.3124	7.47687	106.679	71.1404	-19.3316	28.8488
Nilotinib(AMN-107)	78.2004	14.3265	69.1429	20.128	-11.2443	1.39211		Nilotinib(AMN-107)	75.2532	4.4205	22.1605	2.73338	-22.1695	5.07748		Nilotinib(AMN-107)	77.5367	14.6259	45.6936	34.5368	5.3527	6.36267		Nilotinib(AMN-107)	88.0003	2.6053	68.4082	5.26745	11.6272	47.1063
Nintedanib (BIBF 1120)	83.0617	7.32278	76.3705	5.4573	-13.6105	5.58647		Nintedanib (BIBF 1120)	51.198	18.0008	24.8949	7.86857	-48.959	12.5461		Nintedanib (BIBF 1120)	46.0014	12.4263	37.4826	1.10665	-17.9716	27.0811		Nintedanib (BIBF 1120)	46.6089	1.67005	38.5913	16.7014	0.052647	34.7371
Otilonium Bromide	91.2769	2.44632	81.5365	14.4208	-10.5614	9.67355		Otilonium Bromide	90.7025	4.8891	17.7383	4.47131	-2.298	10.8811		Otilonium Bromide	100.176	2.22505	66.9606	20.7894	6.72472	5.0161		Otilonium Bromide	104.903	17.8087	80.9807	36.5668	15.9578	4.60696
Oxethazaine	87.2813	4.50592	70.6558	3.99888	-3.67629	1.31119		Oxethazaine	88.4005	14.2038	20.7914	5.14187	-7.653	14.4825		Oxethazaine	93.6149	5.0751	66.4954	2.34233	0.62917	16.281		Oxethazaine	88.4527	8.33782	64.664	33.2333	15.8237	24.873
Pacritinib	70.4625	13.732	58.1992	19.556	-8.03846	1.36959		Pacritinib	47.3011	7.93293	11.5227	3.43983	-39.4837	12.5589		Pacritinib	49.0573	0.937276	57.9385	10.3935	-35.3716	23.0044		Pacritinib	77.3046	13.8	52.3716	25.2847	16.9681	38.2837
Paroxetine HCl	91.573	0.957353	90.8461	27.7811	-19.5748	21.5448		Paroxetine HCl	87.4399	15.8729	12.8637	2.43875	-0.685966	15.9295		Paroxetine HCl	79.6593	5.18456	54.7299	12.0652	-1.56093	6.66751		Paroxetine HCl	100.434	5.64728	81.0222	48.3588	11.4468	7.05698
Pelitinib (EKB-569)	98.5279	29.3341	139.646	81.2926	-61.4196	103.433		Pelitinib (EKB-569)	46.052	17.8391	5.91747	0.625056	-35.1276	22.8323		Pelitinib (EKB-569)	27.014	4.17327	40.8471	23.3139	-40.3235	32.6888		Pelitinib (EKB-569)	31.3994	1.95458	26.8904	7.34277	-3.45593	55.1567
Pimavanserin	93.4695	7.49324	76.0661	8.92834	-2.89831	9.22797		Pimavanserin	88.0048	14.3844	15.807	2.15852	-3.06429	14.6107		Pimavanserin	83.5808	10.7278	62.3813	13.8533	-5.29091	10.4227		Pimavanserin	102.814	12.5889	71.0782	18.0695	23.7708	44.2879
Pimecrolimus	101.601	8.29921	95.6762	25.3715	-14.3772	26.4771		Pimecrolimus	85.9566	11.6445	11.6716	0.402696	-0.97715	14.6899		Pimecrolimus	89.0215	14.1969	49.1758	30.933	13.3553	3.18792		Pimecrolimus	82.4021	1.10033	91.1375	72.03	-16.7004	23.3618
Ponatinib (AP24534)	84.536	28.6581	72.5765	27.8884	-8.34229	7.96329		Ponatinib (AP24534)	59.3769	24.6901	10.9818	6.34813	-26.867	17.8392		Ponatinib (AP24534)	36.2477	6.43274	25.7642	7.68295	-16.0069	12.298		Ponatinib (AP24534)	79.094	17.5413	46.1294	15.9874	24.9996	16.2398
Poziotinib	62.3488	6.6227	52.8172	12.4265	-10.7701	1.38977		Poziotinib	50.7202	14.1152	8.91647	0.263619	-33.4584	19.1649		Poziotinib	36.4958	7.80994	28.9204	6.27744	-18.9149	15.0807		Poziotinib	32.8992	2.64024	32.3365	22.0396	-7.40225	30.3692
Proflavine Hemisulfate	91.4153	8.14548	78.0387	1.70525	-6.92516	0.753369		Proflavine Hemisulfate	58.7631	8.80753	11.1794	2.36232	-27.6785	11.5947		Proflavine Hemisulfate	139.333	18.1932	93.9747	49.8768	18.8682	18.1354		Proflavine Hemisulfate	51.2891	2.64015	58.7598	40.2101	-15.4356	12.1986
Puromycin dihydrochloride	93.7757	3.70773	76.3934	13.2477	-2.91938	16.7336		Puromycin dihydrochloride	76.7505	30.7094	5.1684	0.701256	-3.68004	33.7936		Puromycin dihydrochloride	22.3042	1.60184	13.7503	6.11139	-17.9364	9.03865		Puromycin dihydrochloride	86.8608	40.7496	20.2095	9.39526	58.6864	81.1228
Rapamycin (Sirolimus)	78.1293	5.95199	68.3214	7.95637	-10.4938	6.71476		Rapamycin (Sirolimus)	75.4222	12.3331	25.8216	8.09415	-25.6615	13.2307		Rapamycin (Sirolimus)	52.5508	2.01135	49.0625	2.67601	-23.0021	18.2356		Rapamycin (Sirolimus)	68.3117	3.56455	89.5652	76.6337	-29.2185	23.3006
Regorafenib	102.817	5.11912	74.6133	1.02347	7.90155	3.09796		Regorafenib	89.8745	16.9379	22.4345	6.39255	-7.82209	11.0638		Regorafenib	80.7361	25.9195	58.6015	18.1011	-4.35582	21.3665		Regorafenib	99.6	5.1959	89.1105	62.2113	2.5246	17.6387
Regorafenib hydrochloride	104.124	5.13105	77.7381	1.4939	6.08426	3.55645		Regorafenib hydrochloride	98.7196	13.8645	32.7716	12.3402	-9.31414	15.6086		Regorafenib hydrochloride	71.4846	11.0918	52.698	11.0277	-7.70376	13.6123		Regorafenib hydrochloride	104.194	2.64327	77.8139	36.008	18.4156	11.1172
RG7388	95.0938	5.64615	79.1057	5.71521	-4.3136	4.16776		RG7388	91.3035	14.9761	23.5438	7.18148	-7.50241	17.0484		RG7388	89.0597	1.67651	62.6523	7.87348	-0.0830062	7.35123		RG7388	99.1198	2.08198	90.1496	56.6299	1.00522	8.94335
Rifapentine	93.7131	0.920501	78.8125	4.15376	-5.40121	2.11934		Rifapentine	95.8224	16.4607	21.9305	6.31049	-1.37017	13.9664		Rifapentine	88.8288	5.17684	58.5892	15.1248	3.74915	3.6002		Rifapentine	103.745	3.1115	90.62	60.0443	5.16026	13.3873
Rimonabant	87.3745	7.02017	78.403	7.76528	-11.3302	7.59184		Rimonabant	82.5725	11.6288	16.3302	2.44573	-9.01986	12.6991		Rimonabant	91.064	9.26531	63.0364	31.0421	1.53719	8.22856		Rimonabant	100.319	21.2223	83.2773	27.6403	9.07641	0.905944
Ritonavir	88.2337	2.35865	73.0008	4.28391	-5.06888	5.26835		Ritonavir	91.126	8.59238	27.2678	7.40598	-11.404	7.42769		Ritonavir	82.1171	7.1039	65.5691	4.46446	-9.94233	16.1876		Ritonavir	88.4463	0.592453	89.6458	59.6243	-9.16441	10.4483
Rosuvastatin Calcium	96.1653	6.24957	80.7748	6.57118	-4.91126	5.62715		Rosuvastatin Calcium	84.8252	12.2683	19.6428	4.24156	-10.0798	11.1285		Rosuvastatin Calcium	83.0516	2.30798	67.6866	2.37939	-11.1253	8.86083		Rosuvastatin Calcium	83.4265	8.89176	99.1747	69.2942	-23.7132	10.634
Saquinavir mesylate	96.9039	11.6692	79.5408	0.634989	-2.93867	3.84065		Saquinavir mesylate	99.3552	23.0986	22.8604	4.87976	1.23266	20.6802		Saquinavir mesylate	89.5211	9.70384	60.2133	11.1228	2.81752	12.1292		Saquinavir mesylate	105.285	2.68338	91.1524	59.2433	6.16804	12.1582
Saracatinib (AZD0530)	67.9416	19.3047	66.1221	16.932	-18.4823	29.0431		Saracatinib (AZD0530)	57.4764	9.67172	21.105	5.17333	-38.8907	9.98378		Saracatinib (AZD0530)	38.6651	0.176957	39.3023	8.03176	-27.1276	21.403		Saracatinib (AZD0530)	33.8665	2.28579	45.8409	31.2615	-19.9394	20.7928
Sertraline HCl	92.9166	4.71786	72.1468	0.233276	0.468007	2.70902		Sertraline HCl	85.2162	5.79992	11.0194	4.28434	-1.06531	11.9792		Sertraline HCl	78.5678	12.833	61.1041	16.4112	-9.02666	9.96996		Sertraline HCl	101.245	4.3439	80.923	33.3011	12.3575	20.8113
Simeprevir	103.809	1.02995	82.7375	3.74176	0.770201	2.42189		Simeprevir	86.717	11.1278	22.1444	3.74193	-10.6895	14.9707		Simeprevir	90.3588	2.23311	62.4667	11.4544	1.4017	4.32695		Simeprevir	106.027	2.83358	94.4034	59.23	3.65843	6.62796
Sorafenib	107.204	23.0171	68.9547	0.0358266	17.9477	15.7877		Sorafenib	78.0065	10.0597	17.9802	4.46585	-15.2358	11.977		Sorafenib	67.7136	1.36027	49.0235	6.52676	-7.80022	8.38172		Sorafenib	92.6309	6.90032	100.766	54.9293	-16.0996	12.0612
Sorafenib Tosylate	90.6251	7.83057	70.2963	0.700848	0.0270179	0.0638795		Sorafenib Tosylate	65.1717	4.75269	19.5418	1.83971	-29.6322	10.5017		Sorafenib Tosylate	74.5151	16.4955	52.58	6.24391	-4.55523	23.7998		Sorafenib Tosylate	81.7015	1.96976	83.5817	53.9387	-9.84514	2.20046
Sulconazole Nitrate	95.2348	11.295	93.4715	1.24563	-18.5385	2.85581		Sulconazole Nitrate	92.9493	13.9309	14.1555	2.24991	3.53163	14.4169		Sulconazole Nitrate	96.4902	16.2189	62.0939	22.1887	7.90587	7.57846		Sulconazole Nitrate	108.414	1.85702	96.0953	53.5946	4.35347	1.96904
Sunitinib	81.1399	0.259286	66.0446	8.049	-5.20643	0.596114		Sunitinib	86.7453	13.6143	33.2124	9.6815	-21.7293	17.7431		Sunitinib	73.0327	14.8016	59.3317	3.52636	-12.7894	31.8761		Sunitinib	65.9984	26.4773	53.358	40.794	4.67544	35.4518
Sunitinib malate	73.3866	1.23057	67.2209	12.9932	-14.136	7.03019		Sunitinib malate	69.1899	9.06124	33.1088	12.5957	-39.1811	9.94318		Sunitinib malate	64.564	6.52503	61.5054	2.24609	-23.4318	22.3193		Sunitinib malate	96.0467	9.93087	79.0865	50.0627	8.99523	9.63662
Tamoxifen Citrate	110.508	6.69223	90.427	16.4984	-0.22039	16.9997		Tamoxifen Citrate	99.9006	3.76469	23.7969	5.09421	0.841514	2.82992		Tamoxifen Citrate	100.859	3.66785	71.2044	0.0777497	3.16424	9.8026		Tamoxifen Citrate	86.2021	16.2001	86.7197	59.9835	-8.48256	5.98501
Temsirolimus	76.2154	6.84691	72.3794	6.25891	-16.4658	5.91222		Temsirolimus	74.2379	11.6569	23.9361	4.06893	-24.9603	11.7853		Temsirolimus	55.1126	1.75629	49.5427	1.21787	-20.9204	16.5224		Temsirolimus	80.0224	12.8516	102.195	83.7495	-30.1379	21.1294
Terfenadine	88.9971	3.88265	77.1353	9.11525	-8.44005	5.8043		Terfenadine	73.0708	10.8226	15.5214	4.90565	-17.7127	7.31786		Terfenadine	79.9085	7.89563	64.9082	6.58035	-11.49	14.8635		Terfenadine	81.1013	8.34835	77.374	38.6578	-4.23758	2.76235
Thioridazine HCl	87.0427	11.0023	77.6796	4.72577	-10.9386	8.53443		Thioridazine HCl	84.6565	8.30287	17.6981	5.31914	-8.30373	10.4082		Thioridazine HCl	82.5334	3.27073	64.4479	3.78217	-8.40494	13.0367		Thioridazine HCl	92.405	8.0773	84.3518	51.2741	0.0882383	6.57171
Ticagrelor	97.7862	2.14699	95.0784	28.0832	-17.5939	23.0366		Ticagrelor	75.5416	7.62605	14.4032	0.47407	-14.1238	11.4111		Ticagrelor	90.9937	14.2915	54.2702	22.3295	10.2331	5.51028		Ticagrelor	89.6718	5.48604	88.8677	65.8374	-7.1609	10.5828
Ticlopidine HCl	99.3532	10.8072	78.3573	4.95538	0.694157	8.56898		Ticlopidine HCl	91.8827	18.3418	15.9792	3.57512	0.641358	20.5237		Ticlopidine HCl	97.3978	9.92233	58.6759	16.8736	12.2315	6.59688		Ticlopidine HCl	99.5881	10.0592	99.8264	71.665	-8.20323	11.8374
Tioconazole	98.7406	8.63546	88.4352	9.26776	-9.99636	7.8259		Tioconazole	90.1199	8.04957	16.915	1.9041	-2.05722	11.3943		Tioconazole	104.037	15.3028	62.4945	25.4163	15.0521	3.43473		Tioconazole	111.091	1.24906	100.307	61.1215	2.81985	10.1039
Tivozanib (AV-951)	91.0105	10.208	97.486	35.3926	-26.7772	38.407		Tivozanib (AV-951)	85.0511	16.2125	18.071	4.55105	-8.28203	15.0199		Tivozanib (AV-951)	61.3857	15.7062	48.9235	14.7166	-14.0282	14.5378		Tivozanib (AV-951)	94.3336	1.44577	69.2646	35.6642	17.1041	12.6585
Tolfenamic Acid	95.9225	2.07669	74.7252	3.80591	0.895522	5.46438		Tolfenamic Acid	92.5995	6.46116	20.6804	2.56953	-3.34301	10.2787		Tolfenamic Acid	101.55	14.4491	69.7149	22.3724	5.34465	5.62491		Tolfenamic Acid	106.415	16.5084	89.2716	35.095	9.17853	1.83484
Toltrazuril	90.7972	6.27978	76.3638	0.0752495	-5.86836	0.989074		Toltrazuril	90.8401	12.9951	19.3334	6.45088	-3.75538	9.05588		Toltrazuril	97.5921	2.74081	60.994	24.3944	10.1077	8.10538		Toltrazuril	105.431	3.11587	97.0619	53.2982	0.403766	0.413881
Topotecan	65.9468	5.63152	56.9405	10.2361	-11.2955	8.67402		Topotecan	37.3797	7.48416	7.15687	1.11372	-45.0393	12.9713		Topotecan	100.606	11.7153	57.88	13.0216	16.2352	11.1887		Topotecan	56.5066	0.464294	82.7563	73.9341	-34.2146	24.6299
Topotecan HCl	65.369	3.94995	55.9023	2.87511	-10.8351	0.368545		Topotecan HCl	41.6632	8.93139	7.57642	1.54176	-41.1754	12.0183		Topotecan HCl	93.3748	21.2711	54.6972	7.03924	12.1872	14.7621		Topotecan HCl	49.5719	4.64768	62.3346	48.3455	-20.7277	3.2247
Toremifene Citrate	127.384	2.46104	103.44	4.51771	3.64185	5.13693		Toremifene Citrate	102.081	11.0634	17.1202	3.18808	9.69891	8.99489		Toremifene Citrate	98.409	5.66544	70.2053	19.3035	1.71334	0.0898751		Toremifene Citrate	118.556	22.5603	95.3116	31.7282	15.2793	4.51994
Trifluoperazine 2HCl	95.653	7.67592	76.2115	8.44546	-0.860283	8.92777		Trifluoperazine 2HCl	84.86	17.2449	16.7152	6.68809	-7.11731	11.2034		Trifluoperazine 2HCl	82.1324	1.14267	59.53	16.6163	-3.88796	4.21081		Trifluoperazine 2HCl	102.325	26.426	63.2844	17.714	31.0755	5.62847
Vandetanib (ZD6474)	70.0405	3.48643	64.1243	12.9191	-14.3856	9.21189		Vandetanib (ZD6474)	64.7951	9.79953	15.0714	2.14679	-25.5384	14.8945		Vandetanib (ZD6474)	46.4924	11.6988	39.3832	7.91595	-19.3812	17.331		Vandetanib (ZD6474)	37.5071	8.92924	35.6381	21.3883	-6.096	19.4509
Vehicle/Anchor drug alone	100	0	79.6982	7.1936	0	0		Vehicle/Anchor drug alone	100	0	24.7379	5.548	0	0		Vehicle/Anchor drug alone	100	0	73.5096	13.5482	0	0		Vehicle/Anchor drug alone	100	0	92.0351	49.7685	0	0
Vortioxetine (Lu AA21004) HBr	112.59	23.9895	98.3244	26.2815	-6.03624	43.0774		Vortioxetine (Lu AA21004) HBr	80.6109	20.0525	15.6508	4.09098	-10.302	22.6707		Vortioxetine (Lu AA21004) HBr	71.1888	11.3479	50.7602	8.16313	-6.06177	16.733		Vortioxetine (Lu AA21004) HBr	101.608	11.7199	80.6828	41.4408	12.9601	3.39222
VRT752271	84.8423	5.48954	93.9596	40.695	-29.419	38.9909		VRT752271	78.3759	11.3644	21.7448	2.84377	-18.631	14.0829		VRT752271	59.0787	2.45425	48.9475	6.78518	-16.3592	4.30876		VRT752271	72.7324	9.6433	66.7664	42.8835	-1.9989	16.5283
YM155	29.6108	1.00323	25.4822	1.67045	-16.1732	6.52638		YM155	27.0274	2.31578	6.29987	2.1086	-54.5346	4.9976		YM155	21.2737	0.300097	17.3597	0.490339	-22.5763	13.358		YM155	21.0936	0.192784	19.1903	7.33033	-6.06162	42.631
Zafirlukast	93.5918	4.57382	83.16	2.4692	-9.86995	0.150583		Zafirlukast	97.1654	12.9505	17.9212	4.18336	3.98212	10.1653		Zafirlukast	95.2901	6.09333	64.9973	26.5134	3.80247	6.87186		Zafirlukast	110.514	0.903795	104.365	63.5359	-1.81552	12.8636
Zinc Pyrithione	52.0466	12.926	68.3397	1.02416	-36.5948	4.70824		Zinc Pyrithione	65.2783	28.9485	13.3899	2.94015	-23.3737	27.5518		Zinc Pyrithione	67.2168	10.4974	42.8269	13.3271	-2.10057	10.2763		Zinc Pyrithione	70.1584	13.7352	36.6418	16.8318	25.5517	46.6719
Ziprasidone hydrochloride monohydrate	88.5239	2.25601	79.5515	12.1267	-11.3294	7.18911		Ziprasidone hydrochloride monohydrate	94.5724	14.7791	22.543	1.91806	-3.23265	15.0168		Ziprasidone hydrochloride monohydrate	94.7396	3.01701	64.2497	6.95162	3.99955	9.61359		Ziprasidone hydrochloride monohydrate	94.5481	2.24363	71.6582	39.2974	14.925	8.22746

## Sheet: 176 drugs afatinib
HCI01 (n=2)								WHIM30 (n=3)								UCD52 (n=2)								WHIM2 (n=2)
Drug	Drug (1uM) alone: % viability	±	Drug (1uM) + Afatinib (10nM): % viability	±	Difference in % inhibition	±		Drug	Drug (1uM) alone: % viability	±	Drug (1uM) + Afatinib (10nM): % viability	±	Difference in % inhibition	±		Drug	Drug (1uM) alone: % viability	±	Drug (1uM) + Afatinib (10nM): % viability	±	Difference in % inhibition	±		Drug	Drug (1uM) alone: % viability	±	Drug (1uM) + Afatinib (10nM): % viability	±	Difference in % inhibition	±
(R)-Crizotinib	154.073	16.7683	66.0138	11.5998	47.0522	14.4086		(R)-Crizotinib	95.666	22.9095	71.019	34.3162	2.50392	19.1296		(R)-Crizotinib	67.6171	7.15055	48.3064	1.77408	-3.57798	0.766347		(R)-Crizotinib	105.722	0.113942	44.3791	6.46158	14.5362	3.96716
5-Azacytidine	91.5086	14.0326	53.5145	6.83927	-3.01293	16.4334		5-Azacytidine	93.9012	31.1196	76.0553	33.8255	-4.29719	29.5162		5-Azacytidine	70.1079	15.3444	58.5351	9.12129	-11.3158	0.0803151		5-Azacytidine	91.2781	15.8093	48.8952	12.351	-4.42355	1.07774
ABT-263 (Navitoclax)	76.1715	11.4684	33.0385	2.65709	2.12596	18.0513		ABT-263 (Navitoclax)	62.1755	8.01099	43.8682	15.6946	-3.83573	23.0284		ABT-263 (Navitoclax)	54.102	7.6875	38.0401	1.04121	-6.82678	0.503474		ABT-263 (Navitoclax)	66.7928	12.0242	29.4939	7.1303	-9.50756	2.51344
Afatinib (BIBW2992)	71.3311	13.3443	44.5795	2.76172	-14.2555	19.8226		Afatinib (BIBW2992)	49.6475	11.5911	36.8552	12.0003	-9.35071	28.561		Afatinib (BIBW2992)	27.1638	4.80338	21.322	2.71184	-17.0469	4.05127		Afatinib (BIBW2992)	50.9415	1.16569	32.441	2.1709	-28.3058	1.37526
Afatinib dimaleate	85.2274	6.45915	50.7695	5.87684	-6.54915	9.82232		Afatinib dimaleate	55.9642	14.6157	44.3143	16.7535	-10.4931	28.4994		Afatinib dimaleate	32.6653	2.89455	24.4545	1.9896	-14.6779	1.25866		Afatinib dimaleate	57.828	0.646957	35.404	2.72122	-24.3823	4.45474
Alfacalcidol	72.2556	2.18371	42.0973	2.82188	-10.8486	8.60186		Alfacalcidol	91.2702	13.3303	63.4737	28.8725	5.65341	17.1342		Alfacalcidol	58.9829	8.12238	50.0003	4.48611	-13.9061	2.50654		Alfacalcidol	51.8437	1.89425	34.4315	0.39927	-29.3941	0.885492
Amfenac Sodium Monohydrate	97.6488	7.51678	54.6664	6.7875	1.97535	9.9693		Amfenac Sodium Monohydrate	99.4593	14.1731	83.5714	44.3087	-6.25519	2.13218		Amfenac Sodium Monohydrate	93.0432	8.37112	76.2796	0.0707048	-6.12501	14.4432		Amfenac Sodium Monohydrate	114.901	22.4091	47.6495	4.52368	20.4449	15.505
Amiodarone HCl	96.6454	0.205037	68.7502	35.4939	-13.1118	26.0489		Amiodarone HCl	98.389	14.5528	75.8265	28.8314	0.419379	14.0141		Amiodarone HCl	101.471	5.91934	66.2951	3.6253	12.2875	8.43686		Amiodarone HCl	94.6852	13.5962	57.667	7.53782	-9.78813	8.43891
Amlodipine	102.878	10.9136	58.1541	1.5561	3.71644	0.117533		Amlodipine	90.1631	15.0814	80.8517	41.348	-12.8317	10.3242		Amlodipine	93.6793	2.23839	79.5972	5.32682	-8.80647	9.23124		Amlodipine	100.648	16.6344	51.0726	5.51087	2.76861	8.74303
Amlodipine Besylate	93.3013	2.00313	59.5216	4.49689	-7.22727	6.74626		Amlodipine Besylate	88.5192	5.69937	68.285	38.0917	-1.90881	11.1419		Amlodipine Besylate	97.4901	3.98125	83.5892	13.3098	-8.98776	15.4714		Amlodipine Besylate	106.799	15.2453	51.6708	5.33841	8.32197	7.52639
Anidulafungin	100.386	9.0573	55.5072	12.7778	3.87217	12.595		Anidulafungin	72.2239	2.8675	67.3654	30.5058	-17.2846	4.67999		Anidulafungin	82.4981	3.84958	68.58	3.9668	-8.97057	6.02559		Anidulafungin	82.8028	10.7726	43.0502	8.8905	-7.0537	4.26254
Arbidol HCl	86.4948	1.26733	55.2534	17.2773	-9.76561	6.76993		Arbidol HCl	92.5725	11.7957	67.4033	20.4576	3.02614	26.7079		Arbidol HCl	78.944	0.654207	53.0487	1.78877	3.00666	5.00825		Arbidol HCl	82.8978	0.310369	45.2178	0.994306	-9.12639	1.69654
Atazanavir	92.8105	10.848	48.8447	3.88986	2.9588	5.49785		Atazanavir	84.5917	11.3928	59.6263	20.5878	2.8224	18.422		Atazanavir	80.1642	8.42295	56.926	1.30158	0.349593	0.978552		Atazanavir	91.7333	4.58939	53.9996	1.77138	-9.07268	5.19848
AZD-9291	57.6466	3.15926	39.9564	2.02989	-23.3168	10.3694		AZD-9291	61.7909	7.10434	47.6458	17.5414	-7.99794	20.7159		AZD-9291	62.9921	5.88421	50.1909	3.365	-10.0874	3.1064		AZD-9291	52.6714	7.49727	34.9308	2.288	-29.0658	7.58974
Azelnidipine	93.5555	2.17352	56.7327	20.0328	-4.18419	8.61929		Azelnidipine	88.3488	10.6081	61.8516	24.7994	4.35418	15.6721		Azelnidipine	73.4813	9.59321	52.3166	3.70683	-1.724	0.256435		Azelnidipine	85.8971	11.0983	42.9796	8.08158	-3.88883	5.39719
Bardoxolone methyl	144.509	40.0611	53.5272	17.018	49.9743	32.2832		Bardoxolone methyl	65.2764	20.5838	52.0959	21.6902	-8.96255	30.797		Bardoxolone methyl	60.8968	26.8626	47.9361	27.3876	-9.92796	5.61774		Bardoxolone methyl	59.9329	0.568945	30.3676	3.29211	-17.2411	6.24153
Bazedoxifene HCl	120.404	15.1897	64.5872	23.4564	14.8098	0.973354		Bazedoxifene HCl	91.5635	4.791	70.1712	29.3397	-0.750848	5.43672		Bazedoxifene HCl	94.2296	12.4705	69.6782	14.8023	1.6627	8.47457		Bazedoxifene HCl	89.6724	6.04446	49.6638	13.6324	-6.79779	5.20749
Bedaquiline fumarate	90.6765	15.659	52.9255	14.5343	-3.25593	10.3647		Bedaquiline fumarate	99.7855	30.7235	85.0071	48.9087	-7.36464	12.1015		Bedaquiline fumarate	108.302	6.55672	91.2425	6.28627	-5.82876	6.70017		Bedaquiline fumarate	97.8437	4.68531	49.0032	8.55798	2.03409	1.49219
Benidipine HCl	96.3465	1.19826	53.3642	3.93038	1.97524	4.11138		Benidipine HCl	93.7094	11.6678	66.9142	38.5724	4.65206	7.11044		Benidipine HCl	88.7696	14.8447	79.232	9.44162	-13.351	0.739728		Benidipine HCl	104.828	16.9734	51.3726	4.04526	6.64883	10.5477
Benzbromarone	88.4325	15.4685	56.3466	8.89326	-8.92108	15.8152		Benzbromarone	88.3169	13.0148	76.7005	38.5387	-10.5266	5.89846		Benzbromarone	92.8672	4.45037	77.2286	1.44588	-7.24999	12.0391		Benzbromarone	102.234	8.73932	48.0403	1.11536	7.38771	7.4742
Benzethonium Chloride	91.8602	5.49823	51.5643	3.95825	-0.711101	10.78		Benzethonium Chloride	79.5857	11.0917	60.9304	35.3819	-3.48779	15.6623		Benzethonium Chloride	88.0688	2.99525	68.7658	5.53743	-3.58574	8.68499		Benzethonium Chloride	66.8178	2.57036	36.5881	2.03621	-16.5766	2.91462
Bexarotene	105.68	8.94307	51.7837	17.3728	12.8894	0.81031		Bexarotene	141.6	17.7655	105.264	51.7799	14.1931	11.0497		Bexarotene	106.565	2.7584	82.3822	2.27008	1.29402	6.63113		Bexarotene	91.9175	1.67562	35.6691	3.40239	9.44202	0.653705
Birinapant (TL32711)	82.7794	0.924894	42.3351	11.7396	-0.562737	1.57468		Birinapant (TL32711)	56.6059	7.80643	47.0399	19.986	-12.577	9.71089		Birinapant (TL32711)	68.4896	4.90841	53.4698	9.93706	-7.86887	1.11416		Birinapant (TL32711)	36.2559	5.46663	19.1081	2.69279	-29.6585	5.15431
Bortezomib	32.7833	4.63137	22.4886	7.95955	-30.7123	5.91183		Bortezomib	24.0343	2.45101	18.6282	8.58516	-16.7369	23.9392		Bortezomib	21.6314	0.809918	15.1295	1.86128	-16.3868	5.09144		Bortezomib	24.9215	3.39783	14.3691	4.44052	-36.254	1.33778
Bosutinib (SKI-606)	61.1367	26.3774	40.3406	7.96686	-20.2109	27.6505		Bosutinib (SKI-606)	68.3816	7.47056	61.5677	33.9032	-15.3291	8.58817		Bosutinib (SKI-606)	30.4445	13.7558	25.9052	8.96725	-18.3493	10.9313		Bosutinib (SKI-606)	55.3916	16.1309	37.9541	0.0900086	-29.3689	18.4213
BYL-719	73.9895	2.15896	46.9002	7.41349	-13.9177	0.332425		BYL-719	83.3059	7.66453	63.1668	20.1898	-2.00403	16.7731		BYL-719	64.6835	7.43717	43.418	2.02922	-1.62312	11.5508		BYL-719	54.8865	3.52401	37.8969	2.15092	-29.8167	3.75356
Cabozantinib malate (XL184)	92.8606	0.070581	50.8091	10.1061	1.04454	0.795485		Cabozantinib malate (XL184)	84.427	9.45109	67.4547	31.4551	-5.17081	7.80637		Cabozantinib malate (XL184)	93.9037	2.53586	64.7463	2.19817	6.26874	6.48051		Cabozantinib malate (XL184)	90.8228	8.95309	43.1654	9.91044	0.851041	1.42313
Calcitriol	70.8304	0.994398	42.0864	9.53887	-12.263	0.695544		Calcitriol	92.9029	11.0153	64.4182	34.8118	6.34165	11.1529		Calcitriol	50.0533	4.42491	43.3381	8.90916	-16.1734	1.65856		Calcitriol	46.7619	0.886114	31.1648	0.345469	-31.2092	1.14889
Candesartan Cilexetil	88.4815	8.50298	55.5004	7.05138	-8.02585	10.6916		Candesartan Cilexetil	99.6761	14.2584	72.3616	33.8769	5.17143	11.2811		Candesartan Cilexetil	97.2517	5.58701	74.4547	0.285491	-0.0917245	0.270306		Candesartan Cilexetil	106.083	8.33363	50.7945	10.0245	8.48182	0.689579
Carboplatin	87.8714	6.21372	60.1444	4.07433	-13.28	1.04803		Carboplatin	76.9998	14.1343	65.0109	22.3486	-10.1542	4.55768		Carboplatin	80.0515	15.374	68.5772	2.83692	-11.4143	6.39423		Carboplatin	99.9083	13.886	53.0786	14.1208	0.0232589	2.61525
Carfilzomib (PR-171)	29.2417	5.8178	17.5317	4.50674	-29.297	10.5511		Carfilzomib (PR-171)	22.864	5.00452	17.3121	7.77202	-16.5913	28.0164		Carfilzomib (PR-171)	16.6355	1.67994	13.0897	0.0495625	-19.3428	4.51244		Carfilzomib (PR-171)	43.9493	6.30303	26.6707	6.72485	-29.5278	2.80229
Carvedilol	92.452	0.541065	48.7296	3.57371	2.71541	6.20737		Carvedilol	110.858	5.72592	77.636	28.6226	11.0793	6.86273		Carvedilol	99.9083	10.043	59.2335	8.1758	17.7861	8.01002		Carvedilol	91.2835	21.0706	41.0884	8.82245	3.38878	14.6286
Cediranib (AZD217)	81.923	29.48	47.5109	3.98152	-6.59487	34.7385		Cediranib (AZD217)	47.5437	16.0255	48.2897	24.7669	-22.8892	21.7124		Cediranib (AZD217)	29.2023	7.88163	24.4621	7.40395	-18.1484	21.4284		Cediranib (AZD217)	25.6104	3.62982	31.5961	11.3396	-52.7921	17.3499
CEP-18770	55.2009	12.5441	34.1437	7.10968	-19.9497	14.6744		CEP-18770	22.4911	1.72737	18.3495	7.32675	-18.0015	24.3648		CEP-18770	25.029	2.5129	18.8794	2.50899	-16.7391	6.14671		CEP-18770	131.674	12.7333	96.963	22.6717	-12.0954	7.55797
Cepharanthine	86.1438	3.55043	48.4966	11.4021	-3.35985	5.71249		Cepharanthine	60.5861	12.0127	52.5843	27.0819	-14.1413	16.3379		Cepharanthine	52.9219	8.07611	40.0565	7.39991	-10.0232	6.81901		Cepharanthine	80.7271	5.60908	38.1362	9.563	-4.21547	1.57345
Cetrimonium Bromide (CTAB)	87.7565	11.6817	50.0921	10.5535	-3.34265	10.3683		Cetrimonium Bromide (CTAB)	49.1769	9.26862	38.7669	19.8602	-11.733	19.5128		Cetrimonium Bromide (CTAB)	75.6052	7.77592	66.0572	2.01238	-13.3407	3.64549		Cetrimonium Bromide (CTAB)	74.2372	0.539299	38.044	1.80257	-10.6132	1.1172
Cetylpyridinium Chloride	92.7167	9.15415	52.0454	11.0428	-0.335657	7.35141		Cetylpyridinium Chloride	52.7956	9.16423	38.2332	19.9775	-7.58064	21.2516		Cetylpyridinium Chloride	67.6	10.7025	55.2642	3.47113	-10.5529	1.0886		Cetylpyridinium Chloride	63.3929	4.03532	32.2163	4.00985	-15.6297	2.40595
Chloroquine diphosphate	88.6503	15.4026	44.6441	8.309	2.99918	16.3336		Chloroquine diphosphate	81.1835	13.5576	66.7179	37.1972	-7.67745	7.96976		Chloroquine diphosphate	68.5168	13.8785	48.4716	4.83869	-2.84347	15.1826		Chloroquine diphosphate	77.3724	16.8196	34.4646	10.4579	-3.89859	8.74221
Chloroxine	93.2116	13.1257	56.1134	15.3959	-3.90871	6.96982		Chloroxine	71.637	5.91562	57.5225	31.7764	-8.02857	21.393		Chloroxine	96.6834	6.69219	75.4163	2.47429	-1.6215	1.92491		Chloroxine	96.4926	8.41712	45.9372	1.24208	3.74899	7.27872
Ciclesonide	114.917	17.7675	67.5274	17.1969	6.38269	9.81064		Ciclesonide	144.811	18.2448	105.464	42.5663	17.2038	7.06507		Ciclesonide	127.047	10.1291	99.5379	14.8749	4.62	1.3971		Ciclesonide	81.5945	1.56241	41.3246	4.52837	-6.53647	3.7103
Cilnidipine	111.021	0.175361	48.9306	11.209	21.0838	2.14438		Cilnidipine	103.394	17.9581	73.7311	44.3188	7.51954	7.15702		Cilnidipine	95.4027	5.39856	70.5982	15.6113	1.91577	16.3556		Cilnidipine	97.6849	18.8899	40.4392	8.91911	10.4394	7.59027
Cinacalcet	102.084	13.9058	51.5896	10.4314	9.48713	12.7144		Cinacalcet	83.8866	16.8451	65.8777	29.7468	-4.13412	18.8861		Cinacalcet	78.1482	0.744846	59.941	0.472167	-4.68144	4.9258		Cinacalcet	91.8579	1.0588	46.0872	1.26486	-1.0356	4.70414
Cinacalcet HCl	94.5359	8.97645	58.128	3.95636	-4.59906	4.21993		Cinacalcet HCl	81.5845	6.5849	66.349	36.7735	-6.90757	4.80558		Cinacalcet HCl	85.7247	9.29562	67.7337	9.75364	-4.89759	6.60083		Cinacalcet HCl	76.6689	24.9514	43.1121	3.54256	-13.2496	23.7893
Clemastine Fumarate	98.5172	1.21872	54.6364	4.0877	2.8738	3.9336		Clemastine Fumarate	78.7664	5.35426	59.674	26.7184	-3.05071	10.7915		Clemastine Fumarate	85.7728	6.9102	65.1825	0.362662	-2.29834	1.13005		Clemastine Fumarate	103.268	12.5711	53.9585	2.92212	2.50309	7.26848
Clofazimine	88.1255	12.0145	45.8069	3.17464	1.31165	5.94913		Clofazimine	80.2374	8.69301	65.4701	30.9675	-7.37578	8.73622		Clofazimine	84.8544	6.79849	69.6253	7.95683	-7.65956	7.30115		Clofazimine	90.3002	9.53768	38.8889	2.15425	4.60497	5.00296
Closantel	88.7661	9.42317	50.5837	10.2272	-2.82454	8.43603		Closantel	82.7172	6.62686	70.2676	30.4594	-9.69353	7.39684		Closantel	91.3264	7.12021	75.7719	0.924064	-7.33421	0.0533358		Closantel	105.191	13.3846	46.9969	3.96813	11.3873	7.03601
Closantel Sodium	93.1178	2.87735	53.1716	2.39304	-1.0608	3.96963		Closantel Sodium	88.203	11.5115	69.6697	32.3377	-3.60979	10.2068		Closantel Sodium	90.8763	8.50558	72.6969	2.86957	-4.70925	5.23234		Closantel Sodium	105.996	6.44253	49.109	2.03283	10.0811	2.02922
Cobimetinib	74.935	4.39031	42.2329	5.98114	-8.30488	7.64919		Cobimetinib	59.7903	7.04027	44.9858	17.2085	-7.33853	23.1412		Cobimetinib	52.8632	10.1139	36.5473	2.38362	-6.57269	13.8731		Cobimetinib	58.7532	0.763752	26.9527	1.5505	-15.0059	1.59372
Crenolanib (CP-868596)	97.6239	7.59735	56.3332	7.1634	0.283678	9.67396		Crenolanib (CP-868596)	71.3379	24.7396	54.4208	25.9167	-5.22597	29.5091		Crenolanib (CP-868596)	137.873	16.3696	108.22	11.433	6.76413	1.20624		Crenolanib (CP-868596)	442.933	56.0895	240.699	84.0878	155.428	25.6178
Crystal Violet	74.6994	17.2486	45.0383	13.2527	-11.3459	13.2359		Crystal Violet	40.7936	6.75286	31.9551	17.6369	-13.3045	20.6416		Crystal Violet	61.1496	3.51967	41.0132	4.33063	-2.75223	1.70749		Crystal Violet	51.2116	4.34342	28.3832	3.64348	-23.978	3.08041
Cyclosporin A	97.0782	10.9249	57.4052	14.3769	-1.33399	5.78795		Cyclosporin A	72.4697	6.04388	62.4072	29.092	-12.0806	6.1497		Cyclosporin A	59.8524	11.028	51.5804	2.79632	-14.6166	7.68151		Cyclosporin A	79.3299	15.8487	46.8417	1.29197	-14.3181	12.1763
Cyclosporine	95.5904	6.00155	51.1168	8.62302	3.4666	6.61854		Cyclosporine	71.3738	11.1713	60.2388	26.3559	-11.008	16.6675		Cyclosporine	61.7799	13.4725	50.0063	2.85166	-11.115	4.47803		Cyclosporine	95.9461	0.388347	55.5464	7.85257	-6.40663	5.08375
Cytarabine	75.0366	2.2618	44.3308	6.95546	-10.3012	4.54636		Cytarabine	80.8557	14.7817	65.8722	37.9582	-7.15954	10.8057		Cytarabine	106.162	22.1527	65.6837	11.3616	17.5894	4.64828		Cytarabine	87.1032	4.28657	38.3282	4.50036	1.96859	2.16668
Cytarabine hydrochloride	71.5196	10.3439	46.5818	8.02161	-16.0693	11.5623		Cytarabine hydrochloride	90.1354	3.43911	70.4335	33.8697	-2.44115	0.890096		Cytarabine hydrochloride	114.047	14.1699	72.2488	4.88315	18.9091	3.14391		Cytarabine hydrochloride	86.2537	13.1004	40.3254	5.27928	-0.878108	10.2015
Daclatasvir (BMS-790052)	85.1153	1.78124	48.3355	0.32117	-4.22722	10.7001		Daclatasvir (BMS-790052)	82.8266	9.97399	59.7155	28.5519	0.968011	15.8363		Daclatasvir (BMS-790052)	82.5856	2.26359	59.054	3.45086	0.642968	0.428357		Daclatasvir (BMS-790052)	93.6913	8.00338	46.3121	4.28201	0.572776	6.10184
Dacomitinib (PF299804, PF299)	70.7908	0.571309	45.0866	3.02696	-15.3027	6.78437		Dacomitinib (PF299804, PF299)	54.6392	6.09016	39.6705	10.1535	-7.17436	18.5578		Dacomitinib (PF299804, PF299)	39.9576	8.077	32.963	3.96928	-15.894	2.0351		Dacomitinib (PF299804, PF299)	43.9165	3.67879	29.7785	0.308447	-32.6684	5.75081
Dasatinib (BMS-354825)	78.649	5.83744	41.5187	7.53957	-3.87664	7.5379		Dasatinib (BMS-354825)	55.5995	11.0761	40.9899	16.2168	-7.53341	24.8072		Dasatinib (BMS-354825)	39.7484	2.68798	27.5919	2.84468	-10.7322	6.29951		Dasatinib (BMS-354825)	67.6612	4.63383	30.7952	3.39561	-9.94033	1.14225
Daunorubicin HCl	127.552	52.951	70.7273	25.1442	15.8179	37.0468		Daunorubicin HCl	47.9852	25.889	27.1963	17.8539	-1.35415	20.8605		Daunorubicin HCl	27.8003	3.908	20.849	1.20307	-15.9374	8.84774		Daunorubicin HCl	23.1091	4.28903	9.65117	0.104266	-33.3484	2.01283
Deferasirox	87.892	6.31844	43.2112	2.19562	3.67379	13.3628		Deferasirox	98.2108	12.5592	81.3366	40.3724	-5.26891	13.006		Deferasirox	92.0168	5.53636	68.1551	5.09967	0.973044	6.5795		Deferasirox	92.1735	12.8695	42.1998	9.21069	3.16729	6.03924
Digoxin	50.6022	23.1014	27.7515	7.21919	-18.1563	6.64223		Digoxin	25.723	2.22838	21.8031	10.0504	-18.2231	23.2898		Digoxin	25.2772	3.05382	19.5002	0.7241	-17.1116	3.81309		Digoxin	137.499	47.9167	61.3296	33.282	29.3629	17.0151
Dinaciclib (SCH727965)	46.8103	8.78596	25.6072	3.54216	-19.8039	14.4838		Dinaciclib (SCH727965)	34.9081	9.99542	29.052	15.0474	-16.2869	24.4672		Dinaciclib (SCH727965)	29.2102	7.74155	21.3905	4.24242	-15.069	2.64368		Dinaciclib (SCH727965)	38.1308	15.2095	16.3916	4.39488	-25.0672	8.43419
Domiphen Bromide	88.4832	7.30655	50.9694	6.23616	-3.4932	10.3104		Domiphen Bromide	57.148	5.98322	49.3571	21.3126	-14.3522	15.5872		Domiphen Bromide	80.4031	12.2488	65.2868	0.326172	-7.77238	5.77985		Domiphen Bromide	81.714	1.45734	41.6149	2.18932	-6.70729	1.26619
Dovitinib Dilactic acid	102.904	14.3719	42.2847	1.92747	19.6127	7.05937		Dovitinib Dilactic acid	77.8214	18.7161	50.4036	20.8118	5.2747	30.2272		Dovitinib Dilactic acid	89.5669	36.7125	56.7097	17.3787	9.96848	13.191		Dovitinib Dilactic acid	96.9488	7.74448	30.3499	1.80695	19.7925	8.318
Doxercalciferol	75.2954	3.03463	44.8339	7.61551	-10.5455	1.41012		Doxercalciferol	93.142	9.16464	71.3825	29.6806	-0.383598	11.9818		Doxercalciferol	63.6135	6.94271	47.62	5.93906	-6.89519	6.73896		Doxercalciferol	61.8186	5.1838	37.0791	2.17201	-22.0669	4.97534
Doxorubicin	80.1454	3.50055	43.7943	3.08635	-4.65589	2.65313		Doxorubicin	44.1588	12.4062	35.2216	18.4579	-13.2058	22.4646		Doxorubicin	42.1413	3.97217	28.5088	1.44364	-9.25611	0.727001		Doxorubicin	30.4345	2.88356	15.6089	0.891039	-31.9808	1.39413
Doxorubicin (Adriamycin) HCl	93.5615	11.3142	49.499	1.18408	3.05557	0.890102		Doxorubicin (Adriamycin) HCl	45.9312	17.8237	30.9775	15.4995	-7.18937	30.8307		Doxorubicin (Adriamycin) HCl	38.7306	1.70509	40.852	20.8745	-25.01	13.0266		Doxorubicin (Adriamycin) HCl	26.7531	2.02453	13.6453	1.14719	-33.6986	1.50313
Dronedarone	98.7408	8.8691	48.0954	9.23122	9.63842	8.8779		Dronedarone	79.831	11.8609	59.3311	24.9689	-1.64316	18.3134		Dronedarone	81.4171	2.82906	57.6532	5.4316	0.875196	8.74535		Dronedarone	91.7507	4.12088	44.1382	0.693349	0.806141	5.808
Dronedarone HCl	109.854	11.4716	54.3818	10.3035	14.4656	10.4081		Dronedarone HCl	76.231	9.87899	58.1505	28.6265	-4.06248	12.3154		Dronedarone HCl	86.4549	8.08864	63.5564	0.786208	0.0097894	1.15962		Dronedarone HCl	106.299	0.332682	52.4829	8.28331	7.00956	6.23552
Duloxetine HCl	85.3987	7.76715	45.2894	3.59086	-0.897693	13.4163		Duloxetine HCl	79.7407	17.0711	61.5652	32.6583	-3.96754	13.1927		Duloxetine HCl	95.3761	0.300961	59.7911	1.70998	12.6963	7.55183		Duloxetine HCl	91.0694	9.50606	41.0728	9.00989	3.19022	2.87665
Ebastine	94.3697	1.03934	48.2457	9.98458	5.11706	0.294779		Ebastine	83.4045	7.54306	65.8323	29.7274	-4.57081	9.00647		Ebastine	87.5314	2.93129	70.1233	2.61447	-5.48059	0.597055		Ebastine	106.538	15.7423	50.327	4.33536	9.4045	17.6972
Econazole nitrate	101.287	8.58257	55.7891	10.1086	4.49113	7.71394		Econazole nitrate	92.6703	8.85297	68.7999	30.8866	1.72733	9.1197		Econazole nitrate	92.0208	2.68672	62.1942	3.6455	6.93794	0.189402		Econazole nitrate	115.341	3.33443	55.7736	5.34563	12.7614	6.29959
Eltrombopag	85.7559	1.87708	52.919	10.0836	-8.17011	1.03352		Eltrombopag	96.2281	21.6531	76.8082	34.6646	-2.72312	18.2967		Eltrombopag	94.642	6.31974	77.0675	4.69338	-5.31416	4.51645		Eltrombopag	101.159	3.43805	48.5006	8.92083	5.85163	3.10231
Embelin	92.7818	3.57129	52.9276	13.7796	-1.15281	0.968248		Embelin	85.6229	17.1901	70.2123	35.6056	-6.73247	12.6001		Embelin	86.8101	13.7576	67.7992	0.0983836	-3.87778	19.802		Embelin	93.4722	5.05497	42.8712	9.89232	3.7946	2.45688
EMD-1214063	83.232	10.7796	39.9483	5.17605	2.27679	14.8436		EMD-1214063	79.56	17.5981	56.766	28.8658	0.650962	20.202		EMD-1214063	79.1536	0.0978981	60.4719	1.36959	-4.20692	4.67532		EMD-1214063	97.7619	1.01977	50.9903	0.0169771	-0.0347736	1.34373
Entrectinib	92.3298	13.6915	57.5229	22.2035	-6.20014	0.727933		Entrectinib	71.9039	17.5561	52.2001	24.7124	-2.43928	24.0081		Entrectinib	72.5516	17.2015	54.2998	5.36559	-4.63682	16.4243		Entrectinib	81.7275	10.6127	38.5314	8.61631	-3.61024	4.37684
Epirubicin HCl	105.196	8.34666	57.989	6.95084	6.19993	7.84419		Epirubicin HCl	46.3782	19.7712	30.6774	16.058	-6.44227	35.5153		Epirubicin HCl	35.9241	2.67718	28.0098	3.52191	-14.9744	5.29808		Epirubicin HCl	22.2379	3.3214	10.1735	0.950062	-34.7419	0.00913762
Erlotinib	62.6289	1.86489	41.1447	5.98787	-19.5228	5.11704		Erlotinib	64.9988	9.06497	63.7535	24.861	-20.8978	10.0994		Erlotinib	59.7511	6.70537	55.035	4.93613	-18.1726	7.91205		Erlotinib	53.714	4.39286	42.0435	4.77285	-35.1358	11.5462
Erlotinib Hydrochloride	63.095	3.47295	47.7338	9.19097	-25.6458	3.4239		Erlotinib Hydrochloride	80.4876	3.98193	54.7415	16.6631	3.60301	18.1409		Erlotinib Hydrochloride	68.3274	0.41602	54.5	4.04899	-9.06128	1.6778		Erlotinib Hydrochloride	50.1182	0.142935	37.4624	6.58306	-34.1506	8.82059
Ethacridine lactate monohydrate	83.7103	4.06346	52.4746	8.70618	-9.77128	4.5973		Ethacridine lactate monohydrate	68.2914	5.78652	49.7074	20.1334	-3.55904	14.4421		Ethacridine lactate monohydrate	95.6472	9.4987	70.4758	6.26964	2.28274	9.62553		Ethacridine lactate monohydrate	58.7824	1.09927	31.0533	4.33842	-19.0773	0.858676
Fenticonazole Nitrate	89.6184	12.4388	49.1534	9.16677	-0.541921	12.5121		Fenticonazole Nitrate	91.4506	17.6183	69.5954	32.2197	-0.287873	16.9171		Fenticonazole Nitrate	92.5246	5.81126	59.859	1.54913	9.77695	1.21758		Fenticonazole Nitrate	107.204	13.1573	49.9242	9.75917	10.4731	5.77857
Fidaxomicin	99.29	6.57024	56.1837	5.12755	2.09937	10.6827		Fidaxomicin	102.059	11.1262	87.6222	44.989	-7.70592	3.52219		Fidaxomicin	109.56	6.16026	81.8571	0.0323741	4.81461	12.3354		Fidaxomicin	122.134	15.3781	51.8929	2.64861	23.4343	10.349
Fingolimod (FTY720)	97.6816	10.0228	53.6636	15.0145	3.01102	4.24825		Fingolimod (FTY720)	84.2982	22.1417	69.6432	36.3464	-7.48803	14.9874		Fingolimod (FTY720)	87.9294	0.355427	69.905	4.32851	-4.86427	10.1159		Fingolimod (FTY720)	92.1857	12.8599	44.4953	12.2931	0.884069	2.94726
Flunarizine 2HCl	106.11	9.266	63.2741	1.69755	1.82857	1.72353		Flunarizine 2HCl	88.9411	7.09993	75.952	41.6335	-9.15403	6.70398		Flunarizine 2HCl	94.0776	4.2287	76.9843	6.59542	-5.79539	8.50953		Flunarizine 2HCl	100.891	12.7135	50.633	4.94196	3.45177	5.39109
Fluoxetine HCl	91.0797	8.88585	46.3829	3.06805	3.68986	15.0578		Fluoxetine HCl	84.1048	15.3254	65.0221	28.2678	-3.0604	18.4121		Fluoxetine HCl	75.5574	8.76379	59.0603	0.70837	-6.39165	3.32935		Fluoxetine HCl	99.1409	7.3501	43.7871	2.98211	8.54743	1.98752
Foretinib (GSK1363089)	89.1239	10.0346	33.9048	4.77425	14.2121	14.5004		Foretinib (GSK1363089)	70.1892	17.6355	44.7502	12.9011	3.29595	36.1037		Foretinib (GSK1363089)	48.2039	29.837	28.4774	6.30796	-3.16216	17.3862		Foretinib (GSK1363089)	71.177	9.67947	37.7392	11.3574	-13.3686	4.05837
Fostamatinib (R788)	116.008	7.86988	64.1713	12.86	10.8296	4.24987		Fostamatinib (R788)	112.007	18.0727	82.0644	33.254	7.79972	16.1827		Fostamatinib (R788)	92.2849	2.1056	74.8525	7.22896	-5.45624	3.19175		Fostamatinib (R788)	79.0117	13.8907	41.2546	13.4132	-9.04924	2.85801
Gallic acid	96.3624	1.22911	51.4246	11.9083	3.93087	1.43915		Gallic acid	102.305	7.3039	83.6894	38.8802	-3.52778	4.54233		Gallic acid	97.1358	12.8091	73.64	2.56302	0.60716	16.3889		Gallic acid	82.1475	10.9405	46.341	13.9801	-10.9999	0.6591
Ganetespib (STA-9090)	83.8672	11.9106	49.1205	13.99	-6.26034	7.16068		Ganetespib (STA-9090)	138.28	43.8572	75.9861	36.3001	40.1505	35.8022		Ganetespib (STA-9090)	46.5815	0.369836	30.8725	0.273353	-7.17969	6.23929		Ganetespib (STA-9090)	55.219	4.90763	29.0846	3.86119	-20.672	3.42692
GSK2126458	52.9722	13.672	28.6929	3.18451	-16.7277	19.7275		GSK2126458	48.025	6.54077	35.2494	13.6566	-9.36751	25.004		GSK2126458	23.2389	2.8879	15.7937	0.158902	-15.4435	3.09601		GSK2126458	31.9483	1.86416	15.7206	0.5714	-30.5787	3.67323
Idarubicin HCl	331.115	185.171	130.986	45.821	159.122	148.59		Idarubicin HCl	41.2159	11.1056	26.7485	12.4357	-7.67571	30.4864		Idarubicin HCl	32.5444	1.70012	24.3332	2.87164	-14.6775	7.31433		Idarubicin HCl	28.7514	0.846081	11.7279	0.906705	-29.7829	2.4411
Idebenone	91.1354	8.67398	58.7935	11.2643	-8.66514	6.64967		Idebenone	94.4511	5.50089	73.7176	32.1862	-1.40959	4.58394		Idebenone	90.2253	7.37061	62.6902	3.78842	4.64648	5.01622		Idebenone	107.309	2.63706	50.051	8.85495	10.4521	9.11154
Isoconazole nitrate	123.174	9.88885	63.7732	12.373	18.3942	6.7559		Isoconazole nitrate	105.366	4.98126	86.9164	49.5131	-3.69302	26.7799		Isoconazole nitrate	111.876	6.52829	78.2744	1.9295	10.7129	2.31498		Isoconazole nitrate	126.159	18.8943	52.1498	0.794155	27.2024	15.7197
Ispinesib (SB-715992)	98.7253	6.80907	50.5317	8.19066	7.18657	7.85843		Ispinesib (SB-715992)	78.0417	20.1375	59.4697	31.0456	-3.57103	19.6928		Ispinesib (SB-715992)	47.7014	3.85875	35.9514	1.09636	-11.1387	3.38042		Ispinesib (SB-715992)	62.4863	27.2885	35.8313	2.09665	-20.1514	22.8113
Ivermectin	90.5627	11.1989	45.9498	1.93872	3.60596	18.5002		Ivermectin	73.3204	11.1367	54.215	22.4841	-3.03761	21.7566		Ivermectin	57.563	22.2398	45.8171	13.0934	-11.1427	3.0036		Ivermectin	86.6214	9.48262	44.4888	4.40904	-4.6738	2.69311
KPT-330	67.3729	9.22772	39.2665	13.0435	-12.9006	5.42429		KPT-330	41.8374	4.63576	31.2971	19.7254	-11.6028	11.6153		KPT-330	59.4516	23.513	52.224	27.6954	-15.661	10.3252		KPT-330	66.0849	6.34657	41.8525	9.00457	-22.5739	0.277533
Lapatinib Ditosylate	71.7133	8.14251	41.5859	3.51178	-10.8796	4.60929		Lapatinib Ditosylate	61.1409	17.785	59.0486	22.104	-20.0507	14.5519		Lapatinib Ditosylate	57.1152	14.4205	41.5227	1.14668	-7.29618	9.42442		Lapatinib Ditosylate	56.2056	1.05212	36.6658	5.75376	-27.2665	7.08212
LDK378	76.3916	3.12707	44.3945	5.46786	-9.00993	0.645085		LDK378	47.8573	4.67296	35.8467	14.2127	-10.1325	19.7824		LDK378	45.7545	3.32562	28.6977	8.0458	-5.83187	17.5142		LDK378	63.1363	5.98683	36.6794	4.19669	-20.3495	4.17061
Lenvatinib (E7080)	89.0552	1.39507	39.9833	4.2796	8.06493	6.35549		Lenvatinib (E7080)	94.082	10.6739	55.11	22.0349	16.8289	16.5573		Lenvatinib (E7080)	56.2113	17.1451	39.792	9.71713	-6.46941	1.28519		Lenvatinib (E7080)	82.9721	11.4996	32.4981	2.43107	3.66772	6.68807
Levosimendan	89.1521	2.05927	52.7054	10.5527	-4.56032	3.37195		Levosimendan	96.6659	11.0686	71.0968	37.5266	3.42607	13.3969		Levosimendan	95.2316	13.5109	75.0077	1.68543	-2.66476	5.68263		Levosimendan	113.547	7.99201	51.1628	3.52806	15.5782	9.1396
Licofelone	124.591	7.42667	66.1376	12.0974	17.4465	4.56931		Licofelone	97.0915	6.71502	81.8355	47.1823	-6.88706	17.9468		Licofelone	102.627	10.2345	72.7048	1.18121	7.0336	15.1961		Licofelone	90.3122	3.6878	46.8422	8.2631	-3.33633	2.19483
Lithocholic Acid	89.198	4.01996	45.0543	2.03931	3.1367	11.2207		Lithocholic Acid	91.4892	7.07916	63.6033	22.492	5.74274	16.6698		Lithocholic Acid	96.6481	2.82106	52.6071	5.10331	21.1524	1.78156		Lithocholic Acid	92.9345	12.9049	40.5141	9.40776	5.61402	5.87758
Lomerizine HCl	85.245	11.6233	57.7413	6.64908	-13.5033	14.2142		Lomerizine HCl	92.2469	8.13745	76.0605	40.4693	-5.9567	2.22861		Lomerizine HCl	90.787	1.5711	68.8819	0.757426	-0.983546	5.32913		Lomerizine HCl	99.6241	2.17615	50.917	2.06783	1.90068	1.86351
Lomitapide	92.1547	4.54006	55.0395	12.1543	-3.89184	1.62579		Lomitapide	63.8454	3.99613	52.9463	20.1438	-11.244	15.8281		Lomitapide	56.3092	8.76093	43.9345	1.28273	-10.514	1.33539		Lomitapide	62.6846	45.4735	27.4161	14.1986	-11.5379	28.8944
LY2228820	67.6509	7.92156	35.8838	8.94084	-9.23988	8.22074		LY2228820	61.0769	10.7445	47.1821	19.5094	-8.24827	22.3674		LY2228820	46.3793	5.85563	30.3145	1.19432	-6.82386	0.90714		LY2228820	65.4415	2.97264	35.384	0.693031	-16.7489	4.66008
LY2835219	83.9467	12.9473	40.497	5.54283	2.44275	16.6445		LY2835219	52.6361	28.9933	35.9154	20.9721	-5.42237	30.9388		LY2835219	46.6605	16.7148	40.5485	9.47081	-16.7766	13.3868		LY2835219	130.288	3.91502	82.2404	13.4973	1.24143	11.9628
Maprotiline HCl	90.9293	3.57186	55.0943	13.8421	-5.17198	8.17394		Maprotiline HCl	83.2974	8.91153	61.4203	28.7641	-0.265995	13.0534		Maprotiline HCl	81.0612	2.18407	61.444	2.68983	-3.27151	1.26891		Maprotiline HCl	93.2086	14.9192	45.9835	11.3809	0.418681	5.91882
Masitinib (AB1010)	112.605	14.6197	47.7908	3.76211	23.8071	20.0977		Masitinib (AB1010)	84.623	14.6031	62.1467	23.9787	0.333236	27.3327		Masitinib (AB1010)	85.9302	14.9547	64.52	7.11321	-1.47848	1.69864		Masitinib (AB1010)	114.158	21.682	54.7084	22.011	12.643	2.70947
Mechlorethamine HCl	91.4592	1.76879	52.2681	11.0276	-1.81589	0.0188217		Mechlorethamine HCl	140.199	16.0097	100.324	62.4158	17.732	21.7453		Mechlorethamine HCl	121.244	7.32141	99.2685	2.30362	-0.912879	3.48223		Mechlorethamine HCl	83.6514	6.74223	43.2122	0.0294229	-6.36719	4.39119
Meclizine 2HCl	136.421	22.3436	65.3743	30.5468	30.0397	1.0368		Meclizine 2HCl	99.5091	6.70515	88.4321	43.8718	-11.066	6.96185		Meclizine 2HCl	93.3815	0.954325	68.6034	3.75885	1.8894	10.856		Meclizine 2HCl	97.9806	15.1257	53.136	16.9917	-1.96174	0.514495
Mefloquine hydrochloride	97.4949	4.42723	49.2678	6.63047	7.22012	7.03678		Mefloquine hydrochloride	74.0013	12.7545	61.1465	23.4404	-9.28822	25.9224		Mefloquine hydrochloride	65.9659	10.9475	50.286	2.71073	-7.20871	2.09392		Mefloquine hydrochloride	102.564	2.73781	55.9323	3.4963	-0.174212	3.13896
MEK162 (ARRY-162, ARRY-438162)	71.6265	10.8749	40.4733	5.45341	-9.85386	14.6615		MEK162 (ARRY-162, ARRY-438162)	69.913	14.8493	57.6871	17.6629	-9.91717	8.53971		MEK162 (ARRY-162, ARRY-438162)	59.9447	8.64706	54.0042	2.53365	-16.9481	5.0379		MEK162 (ARRY-162, ARRY-438162)	80.6965	8.23224	34.8318	6.24928	-0.941664	0.39751
Menadione	98.5642	1.42563	55.7689	11.3217	1.7883	3.50728		Menadione	98.2166	14.4955	74.6603	37.0173	1.41327	8.05064		Menadione	94.204	8.94699	74.6123	2.01306	-3.29694	4.81724		Menadione	105.23	5.56468	50.2492	5.58026	8.17418	8.76446
Miconazole Nitrate	100.419	17.6623	63.9205	19.1378	-4.50864	7.76453		Miconazole Nitrate	95.8791	15.1783	74.8604	36.1579	-1.12438	10.0566		Miconazole Nitrate	96.9479	7.59393	76.2617	5.61464	-2.20246	4.16351		Miconazole Nitrate	110.756	6.22533	52.1509	7.17115	11.7984	11.016
Miltefosine	89.6187	1.57446	56.7385	12.9542	-8.12673	5.28864		Miltefosine	92.5956	8.29666	72.4907	23.9732	-2.0382	17.5402		Miltefosine	101.167	12.626	69.4753	10.0698	8.8027	8.69907		Miltefosine	85.7752	15.2741	49.3104	9.2076	-10.3416	8.44696
Minocycline HCl	103.187	6.70603	66.6012	25.4332	-4.42154	9.48715		Minocycline HCl	102.255	11.5737	85.4812	40.6573	-5.36957	3.36888		Minocycline HCl	100.43	4.50466	75.889	3.86859	1.65243	6.77888		Minocycline HCl	91.2495	7.41601	49.8705	14.1534	-5.42739	4.35692
Mitomycin C	59.308	2.65888	36.0073	3.83715	-17.7063	2.74399		Mitomycin C	66.8935	11.6531	48.1252	25.4693	-3.37476	18.0064		Mitomycin C	88.2515	7.27663	58.4364	8.41742	6.92644	7.2836		Mitomycin C	75.3938	4.77495	35.0625	3.10936	-6.47515	5.50383
Mitoxantrone HCl	105.418	26.0541	61.6467	1.71393	2.76421	15.1001		Mitoxantrone HCl	37.2154	20.6803	26.4948	17.2945	-11.4225	25.8246		Mitoxantrone HCl	36.2228	7.34569	32.2323	9.43271	-18.8981	4.05579		Mitoxantrone HCl	27.2808	3.36935	13.5386	2.40997	-33.0642	3.39885
MLN2238	51.712	6.65322	36.9753	6.08225	-26.2702	9.81099		MLN2238	23.0649	2.22876	17.6134	7.23093	-16.6915	25.9091		MLN2238	24.908	0.188106	18.1183	0.97607	-16.0989	4.97863		MLN2238	129.682	18.4425	94.2593	16.9911	-11.3836	3.83184
Napabucasin	30.1302	7.79486	16.2242	1.66752	-27.101	15.3674		Napabucasin	33.8943	6.30954	24.1933	11.2254	-12.442	26.2522		Napabucasin	29.5843	4.64856	17.3522	1.74402	-10.6565	0.249769		Napabucasin	50.2944	6.00244	29.6826	3.07975	-26.1946	0.542215
Nebivolol	91.1168	2.86571	47.0712	3.17171	3.03859	3.2026		Nebivolol	103.01	7.75847	77.639	29.4416	3.22821	11.4583		Nebivolol	92.3281	4.16449	64.8643	8.23496	4.57511	2.07234		Nebivolol	91.489	15.0064	44.7173	5.41853	-0.0346489	11.9684
Nedaplatin	85.0631	0.135608	49.9433	8.96569	-5.88721	0.138718		Nedaplatin	79.3705	15.5755	66.983	35.0139	-9.75554	11.6012		Nedaplatin	102.981	16.9173	82.6194	7.80658	-2.52692	2.9679		Nedaplatin	104.973	0.274498	48.4728	8.93347	9.69368	6.2785
Nelfinavir Mesylate	90.1274	6.97552	44.531	10.8071	4.58948	5.40849		Nelfinavir Mesylate	81.3737	11.6192	70.6538	29.6611	-11.4232	9.93337		Nelfinavir Mesylate	61.6269	13.7398	47.9443	5.5562	-9.2061	2.04079		Nelfinavir Mesylate	100.649	5.44986	53.6104	5.29637	0.232212	2.22698
Neratinib (HKI-272)	78.4471	17.4875	60.8831	18.603	-23.4429	8.1245		Neratinib (HKI-272)	68.9139	11.9218	62.9588	25.1416	-16.188	19.7138		Neratinib (HKI-272)	43.8677	10.8615	50.9047	10.0359	-29.9256	27.0402		Neratinib (HKI-272)	36.364	3.57267	25.5357	1.56349	-35.9781	4.38965
Nicardipine HCl	107.832	2.17322	58.6788	15.479	8.14589	4.06578		Nicardipine HCl	100.499	9.14169	77.8618	32.7209	0.493856	7.37102		Nicardipine HCl	94.4024	0.768793	69.6078	1.44458	1.9059	3.92944		Nicardipine HCl	93.5165	15.1365	48.0394	13.4036	-1.32924	4.11341
Nifuroxazide	78.7857	0.211393	50.8335	9.30935	-13.0548	0.280724		Nifuroxazide	77.4825	13.7303	69.2999	30.1723	-13.9605	11.8704		Nifuroxazide	91.1255	0.385653	79.3599	5.05618	-11.123	0.700981		Nifuroxazide	95.3124	7.47687	48.7619	1.18223	-0.255887	6.27863
Nilotinib(AMN-107)	78.2004	14.3265	45.8599	2.09959	-8.6665	7.18611		Nilotinib(AMN-107)	75.2532	4.4205	58.9066	20.6548	-5.79652	8.88911		Nilotinib(AMN-107)	77.5367	14.6259	56.1106	9.46157	-1.46262	0.978438		Nilotinib(AMN-107)	88.0003	2.6053	63.2086	1.36957	-22.0147	3.6162
Nintedanib (BIBF 1120)	83.0617	7.32278	45.0011	5.46341	-2.94637	11.0994		Nintedanib (BIBF 1120)	51.198	18.0008	43.0014	22.2525	-13.9464	24.6121		Nintedanib (BIBF 1120)	46.0014	12.4263	19.6281	5.29486	3.4847	0.988616		Nintedanib (BIBF 1120)	46.6089	1.67005	22.4947	2.67595	-22.6921	1.37457
Otilonium Bromide	91.2769	2.44632	52.9113	0.0428271	-2.64145	11.6435		Otilonium Bromide	90.7025	4.8891	76.1842	38.2914	-7.62485	13.7768		Otilonium Bromide	100.176	2.22505	78.5894	0.772512	-1.30233	3.14524		Otilonium Bromide	104.903	17.8087	53.9438	4.27125	4.15327	11.1569
Oxethazaine	87.2813	4.50592	49.1196	0.514449	-2.84536	14.2604		Oxethazaine	88.4005	14.2038	66.4848	27.2688	-0.227365	16.4133		Oxethazaine	93.6149	5.0751	62.8698	4.70225	7.85645	5.76996		Oxethazaine	88.4527	8.33782	41.391	9.07049	0.255364	1.6478
Pacritinib	70.4625	13.732	37.8034	0.83825	-8.34783	3.65369		Pacritinib	47.3011	7.93293	40.6072	16.4984	-15.4491	22.3402		Pacritinib	49.0573	0.937276	47.9152	4.62266	-21.7465	11.7028		Pacritinib	77.3046	13.8	38.8318	8.31889	-8.33355	7.86157
Paroxetine HCl	91.573	0.957353	52.2647	9.28793	-1.69868	0.909442		Paroxetine HCl	87.4399	15.8729	65.4885	30.2803	-0.191648	17.023		Paroxetine HCl	79.6593	5.18456	60.4138	0.0152142	-3.64318	0.973469		Paroxetine HCl	100.434	5.64728	49.5667	11.264	4.06093	3.23626
Pelitinib (EKB-569)	98.5279	29.3341	72.131	0.671823	-14.6101	37.9023		Pelitinib (EKB-569)	46.052	17.8391	38.2617	16.0297	-14.3527	26.3383		Pelitinib (EKB-569)	27.014	4.17327	28.6362	5.89336	-24.5108	4.42271		Pelitinib (EKB-569)	31.3994	1.95458	22.0879	6.77301	-37.4949	7.19891
Pimavanserin	93.4695	7.49324	52.8308	10.8763	-0.368251	5.85695		Pimavanserin	88.0048	14.3844	69.4039	32.9806	-3.54213	12.2438		Pimavanserin	83.5808	10.7278	65.2401	1.82595	-4.54797	6.41092		Pimavanserin	102.814	12.5889	50.8086	13.5828	5.19894	1.38654
Pimecrolimus	101.601	8.29921	51.1558	11.2889	9.43789	6.25035		Pimecrolimus	85.9566	11.6445	66.6543	31.5889	-2.84076	11.1165		Pimecrolimus	89.0215	14.1969	70.7155	7.96004	-4.58266	0.0940083		Pimecrolimus	82.4021	1.10033	42.5685	6.39783	-6.97277	5.11769
Ponatinib (AP24534)	84.536	28.6581	44.4935	7.437	-0.964454	11.981		Ponatinib (AP24534)	59.3769	24.6901	50.8938	32.6825	-13.6601	20.9567		Ponatinib (AP24534)	36.2477	6.43274	29.2966	11.2823	-15.9375	10.9924		Ponatinib (AP24534)	79.094	17.5413	36.0501	4.21028	-3.76247	19.3711
Poziotinib	62.3488	6.6227	42.9009	5.83148	-21.5591	3.21416		Poziotinib	50.7202	14.1152	47.25	23.9721	-18.6728	23.1552		Poziotinib	36.4958	7.80994	27.6338	2.73576	-14.0266	1.06864		Poziotinib	32.8992	2.64024	22.1895	2.78541	-36.0967	2.23531
Proflavine Hemisulfate	91.4153	8.14548	59.5585	11.8127	-9.15015	5.57278		Proflavine Hemisulfate	58.7631	8.80753	44.0752	22.9054	-7.45524	16.3561		Proflavine Hemisulfate	139.333	18.1932	115.655	7.56241	0.78986	4.48803		Proflavine Hemisulfate	51.2891	2.64015	29.5012	3.15389	-25.0185	1.86672
Puromycin dihydrochloride	93.7757	3.70773	69.5176	18.0851	-16.7488	5.1373		Puromycin dihydrochloride	76.7505	30.7094	64.006	42.8172	-9.39862	22.482		Puromycin dihydrochloride	22.3042	1.60184	18.2232	1.13614	-18.8077	3.40483		Puromycin dihydrochloride	86.8608	40.7496	82.5611	41.7069	-42.5066	1.42314
Rapamycin (Sirolimus)	78.1293	5.95199	50.9911	5.31474	-13.8688	9.87727		Rapamycin (Sirolimus)	75.4222	12.3331	60.8226	26.1807	-7.54348	16.5543		Rapamycin (Sirolimus)	52.5508	2.01135	42.5348	2.24697	-12.8727	1.88449		Rapamycin (Sirolimus)	68.3117	3.56455	39.3238	2.68799	-17.8185	3.25703
Regorafenib	102.817	5.11912	46.7898	7.65612	15.0198	6.70302		Regorafenib	89.8745	16.9379	67.5407	33.6207	0.190732	6.36362		Regorafenib	80.7361	25.9195	55.9298	22.4635	1.9176	2.68688		Regorafenib	99.6	5.1959	44.2083	5.23449	8.58532	8.04992
Regorafenib hydrochloride	104.124	5.13105	52.013	16.7207	11.1041	2.34959		Regorafenib hydrochloride	98.7196	13.8645	67.4453	29.2048	9.13124	15.9106		Regorafenib hydrochloride	71.4846	11.0918	53.338	16.5023	-4.74202	11.5533		Regorafenib hydrochloride	104.194	2.64327	43.2902	1.44747	14.0979	1.71026
RG7388	95.0938	5.64615	49.0838	14.6512	5.00304	0.234947		RG7388	91.3035	14.9761	73.7614	39.0613	-4.60094	8.20566		RG7388	89.0597	1.67651	60.38	1.23168	5.79104	3.23461		RG7388	99.1198	2.08198	44.66	2.33762	7.65342	2.03912
Rifapentine	93.7131	0.920501	56.2257	15.7751	-3.51958	5.61457		Rifapentine	95.8224	16.4607	74.6779	36.2867	-0.998497	11.6065		Rifapentine	88.8288	5.17684	72.1824	1.65774	-6.24226	2.62371		Rifapentine	103.745	3.1115	46.1527	5.68667	10.7861	6.41769
Rimonabant	87.3745	7.02017	56.7386	7.93661	-10.3712	8.32358		Rimonabant	82.5725	11.6288	66.5735	32.0212	-6.14406	20.0868		Rimonabant	91.064	9.26531	75.0133	15.9622	-6.838	12.8397		Rimonabant	100.319	21.2223	48.4413	10.4207	5.07097	8.42108
Ritonavir	88.2337	2.35865	49.1175	3.4573	-1.89077	3.42406		Ritonavir	91.126	8.59238	62.785	22.4182	6.19795	15.4086		Ritonavir	82.1171	7.1039	62.55	0.785735	-3.3215	0.175355		Ritonavir	88.4463	0.592453	48.9963	3.13481	-7.3564	1.34679
Rosuvastatin Calcium	96.1653	6.24957	51.4471	8.74866	3.71121	6.74093		Rosuvastatin Calcium	84.8252	12.2683	66.1616	24.954	-3.47953	18.8063		Rosuvastatin Calcium	83.0516	2.30798	55.222	6.78021	4.94097	15.231		Rosuvastatin Calcium	83.4265	8.89176	44.1534	10.3495	-7.53331	0.922767
Saquinavir mesylate	96.9039	11.6692	48.2234	12.2046	7.67353	8.7047		Saquinavir mesylate	99.3552	23.0986	78.4033	40.2892	-1.1912	17.2745		Saquinavir mesylate	89.5211	9.70384	61.1465	2.1242	5.48601	1.43682		Saquinavir mesylate	105.285	2.68338	47.8632	3.23318	10.6158	3.53609
Saracatinib (AZD0530)	67.9416	19.3047	41.1259	8.67417	-14.1913	19.8705		Saracatinib (AZD0530)	57.4764	9.67172	50.7473	22.8336	-15.4139	11.7891		Saracatinib (AZD0530)	38.6651	0.176957	37.9253	9.6262	-22.1489	3.30644		Saracatinib (AZD0530)	33.8665	2.28579	24.497	4.60826	-37.4369	9.27452
Sertraline HCl	92.9166	4.71786	53.4138	9.15898	-1.50422	4.7989		Sertraline HCl	85.2162	5.79992	54.3948	29.438	8.6784	13.1108		Sertraline HCl	78.5678	12.833	56.4433	6.3773	-0.764073	0.31284		Sertraline HCl	101.245	4.3439	49.1631	9.43348	5.27602	2.70911
Simeprevir	103.809	1.02995	53.879	13.1811	8.92347	2.91116		Simeprevir	86.717	11.1278	74.5259	31.384	-9.95193	4.02012		Simeprevir	90.3588	2.23311	64.517	6.43014	2.95315	2.52044		Simeprevir	106.027	2.83358	46.7598	2.1804	12.4606	3.03365
Sorafenib	107.204	23.0171	49.6256	10.7896	16.5715	21.4676		Sorafenib	78.0065	10.0597	55.9375	20.36	-0.0740135	21.9071		Sorafenib	67.7136	1.36027	52.1638	5.09135	-7.33883	0.308818		Sorafenib	92.6309	6.90032	48.4858	11.6345	-2.66131	7.11461
Sorafenib Tosylate	90.6251	7.83057	46.6058	6.78282	3.0123	10.2878		Sorafenib Tosylate	65.1717	4.75269	53.4057	22.508	-10.3771	14.1833		Sorafenib Tosylate	74.5151	16.4955	42.2676	14.1961	9.35888	3.84333		Sorafenib Tosylate	81.7015	1.96976	42.3942	5.50818	-7.49905	1.15795
Sulconazole Nitrate	95.2348	11.295	62.7811	16.6974	-8.55329	3.8377		Sulconazole Nitrate	92.9493	13.9309	75.3094	38.9045	-4.50322	6.15233		Sulconazole Nitrate	96.4902	16.2189	74.1402	5.43538	-0.53868	4.64075		Sulconazole Nitrate	108.414	1.85702	49.5054	5.84807	12.102	1.61058
Sunitinib	81.1399	0.259286	38.806	4.81197	1.32689	4.16876		Sunitinib	86.7453	13.6143	62.8195	24.2598	1.78269	11.9109		Sunitinib	73.0327	14.8016	50.4248	3.98758	-0.280793	4.67116		Sunitinib	65.9984	26.4773	25.6633	9.00963	-6.47126	19.8481
Sunitinib malate	73.3866	1.23057	42.0041	2.24384	-9.62443	8.22675		Sunitinib malate	69.1899	9.06124	50.8766	23.7743	-3.8298	16.5496		Sunitinib malate	64.564	6.52503	43.6189	7.4481	-1.94355	7.06588		Sunitinib malate	96.0467	9.93087	44.2222	13.5608	5.01811	1.24943
Tamoxifen Citrate	110.508	6.69223	64.9791	20.6457	4.52235	4.71341		Tamoxifen Citrate	99.9006	3.76469	74.0722	29.9199	3.68532	3.92971		Tamoxifen Citrate	100.859	3.66785	69.4845	1.08348	8.48585	8.72719		Tamoxifen Citrate	86.2021	16.2001	50.9805	2.26054	-11.5848	16.32
Temsirolimus	76.2154	6.84691	45.9266	8.57625	-10.7182	7.51068		Temsirolimus	74.2379	11.6569	60.5403	26.2707	-8.44546	16.3642		Temsirolimus	55.1126	1.75629	40.4284	1.09314	-8.20437	5.47966		Temsirolimus	80.0224	12.8516	43.9577	8.62353	-10.7417	6.60856
Terfenadine	88.9971	3.88265	52.7902	8.7366	-4.80016	4.38607		Terfenadine	73.0708	10.8226	54.4555	23.4869	-3.52773	17.047		Terfenadine	79.9085	7.89563	59.0969	1.30835	-2.07701	0.444466		Terfenadine	81.1013	8.34835	51.0975	6.16271	-16.8025	12.1306
Thioridazine HCl	87.0427	11.0023	61.8045	25.3564	-15.7687	5.11412		Thioridazine HCl	84.6565	8.30287	67.5628	25.723	-5.04937	14.5293		Thioridazine HCl	82.5334	3.27073	58.0742	1.60856	1.57051	4.48064		Thioridazine HCl	92.405	8.0773	47.3775	6.04346	-1.77889	4.41431
Ticagrelor	97.7862	2.14699	57.8211	16.0468	-1.04182	4.65976		Ticagrelor	75.5416	7.62605	55.7003	27.7236	-2.30182	16.6596		Ticagrelor	90.9937	14.2915	72.1817	0.615856	-4.07665	8.76458		Ticagrelor	89.6718	5.48604	42.9619	6.95678	-0.0965071	0.909732
Ticlopidine HCl	99.3532	10.8072	57.8312	10.6394	0.515047	9.40785		Ticlopidine HCl	91.8827	18.3418	68.9388	31.2086	0.800758	18.0473		Ticlopidine HCl	97.3978	9.92233	75.9253	1.94378	-1.41618	5.72329		Ticlopidine HCl	99.5881	10.0592	47.9	8.28027	4.88178	4.15937
Tioconazole	98.7406	8.63546	65.4249	20.7893	-7.6913	2.91383		Tioconazole	90.1199	8.04957	74.1691	34.2539	-6.19219	4.65395		Tioconazole	104.037	15.3028	81.7901	6.9229	-0.641779	16.0829		Tioconazole	111.091	1.24906	47.4842	5.32056	16.8008	1.69103
Tivozanib (AV-951)	91.0105	10.208	43.8725	2.08412	6.13102	17.3639		Tivozanib (AV-951)	85.0511	16.2125	45.9509	12.0964	16.9572	34.7633		Tivozanib (AV-951)	61.3857	15.7062	40.1556	7.49384	-1.65857	2.06957		Tivozanib (AV-951)	94.3336	1.44577	39.837	6.07579	7.69024	7.01049
Tolfenamic Acid	95.9225	2.07669	57.2569	2.64802	-2.34143	4.51531		Tolfenamic Acid	92.5995	6.46116	78.7485	36.5663	-8.29207	8.97713		Tolfenamic Acid	101.55	14.4491	78.451	0.455427	0.210234	7.85086		Tolfenamic Acid	106.415	16.5084	50.9524	8.46885	8.65623	5.65905
Toltrazuril	90.7972	6.27978	58.1451	10.0319	-8.35487	5.48786		Toltrazuril	90.8401	12.9951	70.1989	33.7573	-1.50183	10.1376		Toltrazuril	97.5921	2.74081	76.1155	5.60142	-1.41203	2.19943		Toltrazuril	105.431	3.11587	48.4427	3.23816	10.1815	2.25818
Topotecan	65.9468	5.63152	40.1048	7.90332	-15.165	6.96822		Topotecan	37.3797	7.48416	30.8535	15.148	-15.6169	23.1452		Topotecan	100.606	11.7153	76.3766	2.9271	1.34029	14.931		Topotecan	56.5066	0.464294	31.4112	2.89894	-21.711	0.982762
Topotecan HCl	65.369	3.94995	41.3581	8.28108	-16.9961	4.90889		Topotecan HCl	41.6632	8.93139	31.0041	14.716	-11.484	25.2931		Topotecan HCl	93.3748	21.2711	66.5061	3.86664	3.97998	23.5472		Topotecan HCl	49.5719	4.64768	25.2285	0.0682852	-22.463	2.19893
Toremifene Citrate	127.384	2.46104	70.8402	6.9596	15.5366	0.180621		Toremifene Citrate	102.081	11.0634	85.3672	39.1413	-5.42897	2.04542		Toremifene Citrate	98.409	5.66544	77.4007	5.56154	-1.88038	6.03892		Toremifene Citrate	118.556	22.5603	55.7245	4.21915	16.025	15.9607
Trifluoperazine 2HCl	95.653	7.67592	56.062	2.29152	-1.41607	14.6244		Trifluoperazine 2HCl	84.86	17.2449	70.5953	39.6067	-7.87829	7.99062		Trifluoperazine 2HCl	82.1324	1.14267	73.1182	0.397706	-13.8744	6.88777		Trifluoperazine 2HCl	102.325	26.426	43.9766	6.05192	11.5419	17.9936
Vandetanib (ZD6474)	70.0405	3.48643	47.2953	11.8586	-18.2618	0.86785		Vandetanib (ZD6474)	64.7951	9.79953	52.0765	21.6934	-9.42449	16.2462		Vandetanib (ZD6474)	46.4924	11.6988	36.2382	9.60278	-12.6344	4.04681		Vandetanib (ZD6474)	37.5071	8.92924	24.391	1.26828	-33.6903	5.28048
Vehicle/Anchor drug alone	100	0	58.993	9.24002	0	0		Vehicle/Anchor drug alone	100	0	77.8569	31.0315	0	0		Vehicle/Anchor drug alone	100	0	77.1113	6.14281	0	0		Vehicle/Anchor drug alone	100	0	53.1936	2.38047	0	0
Vortioxetine (Lu AA21004) HBr	112.59	23.9895	49.6726	1.8519	21.9103	31.3776		Vortioxetine (Lu AA21004) HBr	80.6109	20.0525	53.2905	24.6765	5.17737	26.0576		Vortioxetine (Lu AA21004) HBr	71.1888	11.3479	55.399	5.21712	-7.09888	0.012024		Vortioxetine (Lu AA21004) HBr	101.608	11.7199	46.7294	6.16549	8.07206	3.17399
VRT752271	84.8423	5.48954	50.6727	20.9207	-6.83742	6.19117		VRT752271	78.3759	11.3644	59.2649	22.8235	-3.032	20.3928		VRT752271	59.0787	2.45425	50.507	3.34158	-14.317	11.9386		VRT752271	72.7324	9.6433	30.2759	7.50079	-4.34985	4.52298
YM155	29.6108	1.00323	18.2658	1.49674	-29.662	6.74004		YM155	27.0274	2.31578	20.2382	7.90638	-15.3538	21.9995		YM155	21.2737	0.300097	15.2442	0.187323	-16.8591	5.65539		YM155	21.0936	0.192784	11.7797	0.961134	-37.4925	3.53439
Zafirlukast	93.5918	4.57382	61.4287	12.1189	-8.84397	1.69493		Zafirlukast	97.1654	12.9505	74.2693	34.6412	0.753018	12.7099		Zafirlukast	95.2901	6.09333	71.5757	4.33238	0.825807	4.2829		Zafirlukast	110.514	0.903795	52.1523	9.69127	11.5556	6.407
Zinc Pyrithione	52.0466	12.926	47.4292	18.0951	-36.3895	4.07095		Zinc Pyrithione	65.2783	28.9485	54.0635	44.1128	-10.9282	25.2128		Zinc Pyrithione	67.2168	10.4974	55.961	5.18232	-11.6329	21.8225		Zinc Pyrithione	70.1584	13.7352	33.8703	4.43938	-10.5183	20.5551
Ziprasidone hydrochloride monohydrate	88.5239	2.25601	46.6805	9.70605	0.836415	1.78997		Ziprasidone hydrochloride monohydrate	94.5724	14.7791	72.5857	31.1712	-0.156321	19.8544		Ziprasidone hydrochloride monohydrate	94.7396	3.01701	70.263	8.29937	1.58798	5.17357		Ziprasidone hydrochloride monohydrate	94.5481	2.24363	45.2083	2.30269	2.53339	2.16584

## Sheet: 95% CI - 176 drugs carfilzomib
	Difference in % inhibition across 4 PDXs			Supra-additive with carfilzomib (mean difference in % inhibition >0)			Sub-additive with carfilzomib (mean difference in % inhibition <0)
Drug	Lower 95% CI of mean	Upper 95% CI of mean	P-value	Proportion of PDXs (n=4)	Upper 95% CI	Lower 95% CI	Proportion of PDXs (n=4)	Upper 95% CI	Lower 95% CI
(R)-Crizotinib	-23.26	17.38	0.676482	0.25	0.699358	0.0128233	0.75	0.987177	0.300642
5-Azacytidine	-25.59	7.875	0.19065	0	0.489891	0	1	1	0.510109
ABT-263 (Navitoclax)	-30.23	25.55	0.806676	0.5	0.91116	0.0888404	0.5	0.91116	0.0888404
Afatinib (BIBW2992)	-48.73	15.69	0.201083	0.25	0.699358	0.0128233	0.75	0.987177	0.300642
Afatinib dimaleate	-42.92	9.137	0.130835	0.25	0.699358	0.0128233	0.75	0.987177	0.300642
Alfacalcidol	-41.86	15.72	0.244213	0	0.489891	0	1	1	0.510109
Amfenac Sodium Monohydrate	-6.117	13.23	0.326427	1	1	0.510109	0	0.489891	0
Amiodarone HCl	-17.26	16.8	0.96829	0.5	0.91116	0.0888404	0.5	0.91116	0.0888404
Amlodipine	-32.41	17.83	0.423807	0.25	0.699358	0.0128233	0.75	0.987177	0.300642
Amlodipine Besylate	-26.14	15.91	0.495317	0.5	0.91116	0.0888404	0.5	0.91116	0.0888404
Anidulafungin	-22.61	11.54	0.378256	0.25	0.699358	0.0128233	0.75	0.987177	0.300642
Arbidol HCl	-13.05	-2.998	0.0147343	0	0.489891	0	1	1	0.510109
Atazanavir	-15.7	-4.925	0.00889128	0	0.489891	0	1	1	0.510109
AZD-9291	-39.56	5.434	0.0947013	0.25	0.699358	0.0128233	0.75	0.987177	0.300642
Azelnidipine	-41.82	25.81	0.505987	0.5	0.91116	0.0888404	0.5	0.91116	0.0888404
Bardoxolone methyl	-43.34	15.62	0.231384	0.25	0.699358	0.0128233	0.75	0.987177	0.300642
Bazedoxifene HCl	-7.749	11.46	0.582265	0.75	0.987177	0.300642	0.25	0.699358	0.0128233
Bedaquiline fumarate	-11.32	15.04	0.683522	0.5	0.91116	0.0888404	0.5	0.91116	0.0888404
Benidipine HCl	-31.29	24.04	0.704932	0.75	0.987177	0.300642	0.25	0.699358	0.0128233
Benzbromarone	-19.18	6.795	0.226469	0.25	0.699358	0.0128233	0.75	0.987177	0.300642
Benzethonium Chloride	-10.61	3.828	0.231741	0.25	0.699358	0.0128233	0.75	0.987177	0.300642
Bexarotene	-10.4	43.76	0.144777	1	1	0.510109	0	0.489891	0
Birinapant (TL32711)	-31.47	15.17	0.347225	0.25	0.699358	0.0128233	0.75	0.987177	0.300642
Bortezomib	-60.23	12.36	0.126719	0	0.489891	0	1	1	0.510109
Bosutinib (SKI-606)	-33.27	-22.66	0.000461077	0	0.489891	0	1	1	0.510109
BYL-719	-23.2	0.04904	0.0505187	0	0.489891	0	1	1	0.510109
Cabozantinib malate (XL184)	-12.51	11.61	0.91274	0.25	0.699358	0.0128233	0.75	0.987177	0.300642
Calcitriol	-47.4	15.52	0.205279	0	0.489891	0	1	1	0.510109
Candesartan Cilexetil	-11.74	14.17	0.785225	0.5	0.91116	0.0888404	0.5	0.91116	0.0888404
Carboplatin	-29.36	5.177	0.112157	0.25	0.699358	0.0128233	0.75	0.987177	0.300642
Carfilzomib (PR-171)	-67.82	13.81	0.125871	0	0.489891	0	1	1	0.510109
Carvedilol	-5.833	25.54	0.139452	0.75	0.987177	0.300642	0.25	0.699358	0.0128233
Cediranib (AZD217)	-41.79	-11.99	0.0104855	0	0.489891	0	1	1	0.510109
CEP-18770	-84.51	65.22	0.709308	0.25	0.699358	0.0128233	0.75	0.987177	0.300642
Cepharanthine	-49.53	41.76	0.804167	0.25	0.699358	0.0128233	0.75	0.987177	0.300642
Cetrimonium Bromide (CTAB)	-39.63	13.71	0.219775	0	0.489891	0	1	1	0.510109
Cetylpyridinium Chloride	-36.03	12.63	0.223364	0	0.489891	0	1	1	0.510109
Chloroquine diphosphate	-26.03	34.41	0.688673	0.5	0.91116	0.0888404	0.5	0.91116	0.0888404
Chloroxine	-26.91	12.61	0.333184	0.25	0.699358	0.0128233	0.75	0.987177	0.300642
Ciclesonide	-24.68	44.59	0.427807	0.75	0.987177	0.300642	0.25	0.699358	0.0128233
Cilnidipine	-13.99	17.43	0.750819	0.75	0.987177	0.300642	0.25	0.699358	0.0128233
Cinacalcet	-11.72	1.99	0.109106	0	0.489891	0	1	1	0.510109
Cinacalcet HCl	-19.04	2.218	0.0863017	0	0.489891	0	1	1	0.510109
Clemastine Fumarate	-17.2	18.32	0.926924	0.5	0.91116	0.0888404	0.5	0.91116	0.0888404
Clofazimine	-12.29	1.102	0.0764295	0	0.489891	0	1	1	0.510109
Closantel	-9.764	3.452	0.225844	0	0.489891	0	1	1	0.510109
Closantel Sodium	-7.971	11.12	0.635909	0.5	0.91116	0.0888404	0.5	0.91116	0.0888404
Cobimetinib	-44.04	8.67	0.122365	0	0.489891	0	1	1	0.510109
Crenolanib (CP-868596)	-95.11	62.04	0.551004	0.25	0.699358	0.0128233	0.75	0.987177	0.300642
Crystal Violet	-46.04	25.46	0.427142	0.5	0.91116	0.0888404	0.5	0.91116	0.0888404
Cyclosporin A	-19.41	-0.6122	0.042782	0	0.489891	0	1	1	0.510109
Cyclosporine	-29.38	6.682	0.138923	0.25	0.699358	0.0128233	0.75	0.987177	0.300642
Cytarabine	-26.36	41.41	0.530628	0.5	0.91116	0.0888404	0.5	0.91116	0.0888404
Cytarabine hydrochloride	-29.26	45.15	0.545649	0.5	0.91116	0.0888404	0.5	0.91116	0.0888404
Daclatasvir (BMS-790052)	-18.66	3.581	0.119822	0	0.489891	0	1	1	0.510109
Dacomitinib (PF299804, PF299)	-40.46	2.617	0.0680871	0	0.489891	0	1	1	0.510109
Dasatinib (BMS-354825)	-53.14	4.57	0.0751512	0	0.489891	0	1	1	0.510109
Daunorubicin HCl	-45.27	34.6	0.699249	0.25	0.699358	0.0128233	0.75	0.987177	0.300642
Deferasirox	-2.419	5.922	0.273767	0.5	0.91116	0.0888404	0.5	0.91116	0.0888404
Digoxin	-83.58	74.32	0.863873	0.25	0.699358	0.0128233	0.75	0.987177	0.300642
Dinaciclib (SCH727965)	-55.23	22.69	0.275885	0.25	0.699358	0.0128233	0.75	0.987177	0.300642
Domiphen Bromide	-30.04	17.51	0.463486	0.25	0.699358	0.0128233	0.75	0.987177	0.300642
Dovitinib Dilactic acid	-45.13	31.25	0.603669	0.5	0.91116	0.0888404	0.5	0.91116	0.0888404
Doxercalciferol	-36.36	10.6	0.179171	0.25	0.699358	0.0128233	0.75	0.987177	0.300642
Doxorubicin	-43.32	19.59	0.316049	0.5	0.91116	0.0888404	0.5	0.91116	0.0888404
Doxorubicin (Adriamycin) HCl	-44.88	24.17	0.410248	0.5	0.91116	0.0888404	0.5	0.91116	0.0888404
Dronedarone	-16.14	5.776	0.229382	0.25	0.699358	0.0128233	0.75	0.987177	0.300642
Dronedarone HCl	-14.15	10.38	0.658983	0.5	0.91116	0.0888404	0.5	0.91116	0.0888404
Duloxetine HCl	-22.5	13.85	0.503928	0.5	0.91116	0.0888404	0.5	0.91116	0.0888404
Ebastine	-9.418	9.698	0.965774	0.75	0.987177	0.300642	0.25	0.699358	0.0128233
Econazole nitrate	-12.11	17.77	0.58955	0.5	0.91116	0.0888404	0.5	0.91116	0.0888404
Eltrombopag	-16.1	12.27	0.696941	0.5	0.91116	0.0888404	0.5	0.91116	0.0888404
Embelin	-8.365	7.997	0.947335	0.75	0.987177	0.300642	0.25	0.699358	0.0128233
EMD-1214063	-26.56	0.7719	0.0575449	0	0.489891	0	1	1	0.510109
Entrectinib	-26.38	16	0.492476	0.5	0.91116	0.0888404	0.5	0.91116	0.0888404
Epirubicin HCl	-39.19	21.46	0.421005	0.25	0.699358	0.0128233	0.75	0.987177	0.300642
Erlotinib	-39.75	-10.98	0.0111825	0	0.489891	0	1	1	0.510109
Erlotinib Hydrochloride	-24.91	-14.83	0.00109162	0	0.489891	0	1	1	0.510109
Ethacridine lactate monohydrate	-26.87	14.89	0.428552	0.5	0.91116	0.0888404	0.5	0.91116	0.0888404
Fenticonazole Nitrate	-16.97	10.13	0.480344	0.5	0.91116	0.0888404	0.5	0.91116	0.0888404
Fidaxomicin	-18	26.13	0.599014	0.75	0.987177	0.300642	0.25	0.699358	0.0128233
Fingolimod (FTY720)	-10.37	10.93	0.938874	0.5	0.91116	0.0888404	0.5	0.91116	0.0888404
Flunarizine 2HCl	-19.67	17.39	0.856943	0.5	0.91116	0.0888404	0.5	0.91116	0.0888404
Fluoxetine HCl	-13.18	12.4	0.929006	0.25	0.699358	0.0128233	0.75	0.987177	0.300642
Foretinib (GSK1363089)	-31.23	10.93	0.222917	0.25	0.699358	0.0128233	0.75	0.987177	0.300642
Fostamatinib (R788)	-30.74	26.21	0.816673	0.5	0.91116	0.0888404	0.5	0.91116	0.0888404
Gallic acid	-13.91	19.07	0.652632	0.75	0.987177	0.300642	0.25	0.699358	0.0128233
Ganetespib (STA-9090)	-53.52	48.53	0.886329	0.25	0.699358	0.0128233	0.75	0.987177	0.300642
GSK2126458	-40.41	-0.6084	0.0464351	0	0.489891	0	1	1	0.510109
Idarubicin HCl	-97.23	133.3	0.652408	0.5	0.91116	0.0888404	0.5	0.91116	0.0888404
Idebenone	-12.87	7.612	0.473727	0.5	0.91116	0.0888404	0.5	0.91116	0.0888404
Isoconazole nitrate	6.64	29.67	0.0152453	1	1	0.510109	0	0.489891	0
Ispinesib (SB-715992)	-30.43	9.589	0.196007	0.25	0.699358	0.0128233	0.75	0.987177	0.300642
Ivermectin	-26.99	-7.069	0.0121898	0	0.489891	0	1	1	0.510109
KPT-330	-48.04	30.55	0.529917	0.25	0.699358	0.0128233	0.75	0.987177	0.300642
Lapatinib Ditosylate	-40.05	-0.7946	0.0453486	0	0.489891	0	1	1	0.510109
LDK378	-38.78	-4.246	0.0286611	0	0.489891	0	1	1	0.510109
Lenvatinib (E7080)	-35.71	23.42	0.555593	0.25	0.699358	0.0128233	0.75	0.987177	0.300642
Levosimendan	-7.217	11.32	0.531594	0.5	0.91116	0.0888404	0.5	0.91116	0.0888404
Licofelone	-2.246	22.49	0.0800675	1	1	0.510109	0	0.489891	0
Lithocholic Acid	-11.25	11.48	0.975958	0.5	0.91116	0.0888404	0.5	0.91116	0.0888404
Lomerizine HCl	-28.22	17.9	0.527879	0.5	0.91116	0.0888404	0.5	0.91116	0.0888404
Lomitapide	-23.52	-0.209	0.0478693	0	0.489891	0	1	1	0.510109
LY2228820	-35.26	13.17	0.242424	0.25	0.699358	0.0128233	0.75	0.987177	0.300642
LY2835219	-82.95	63.3	0.697745	0.5	0.91116	0.0888404	0.5	0.91116	0.0888404
Maprotiline HCl	-12.78	9.249	0.644809	0.25	0.699358	0.0128233	0.75	0.987177	0.300642
Masitinib (AB1010)	-23.83	13.42	0.439198	0.5	0.91116	0.0888404	0.5	0.91116	0.0888404
Mechlorethamine HCl	-33.57	42.7	0.728536	0.5	0.91116	0.0888404	0.5	0.91116	0.0888404
Meclizine 2HCl	4.524	23.34	0.0180845	1	1	0.510109	0	0.489891	0
Mefloquine hydrochloride	-28.97	14.85	0.380715	0.25	0.699358	0.0128233	0.75	0.987177	0.300642
MEK162 (ARRY-162, ARRY-438162)	-48.77	16.12	0.207673	0.25	0.699358	0.0128233	0.75	0.987177	0.300642
Menadione	-4.918	6.947	0.624162	0.75	0.987177	0.300642	0.25	0.699358	0.0128233
Miconazole Nitrate	-8.193	16.81	0.352791	0.75	0.987177	0.300642	0.25	0.699358	0.0128233
Miltefosine	-10.48	3.441	0.205967	0.25	0.699358	0.0128233	0.75	0.987177	0.300642
Minocycline HCl	-9.646	9.959	0.96272	0.5	0.91116	0.0888404	0.5	0.91116	0.0888404
Mitomycin C	-34.33	10.12	0.181465	0	0.489891	0	1	1	0.510109
Mitoxantrone HCl	-51.13	24.57	0.345491	0.25	0.699358	0.0128233	0.75	0.987177	0.300642
MLN2238	-83.21	58.76	0.621807	0.25	0.699358	0.0128233	0.75	0.987177	0.300642
Napabucasin	-55.72	29.11	0.391765	0.25	0.699358	0.0128233	0.75	0.987177	0.300642
Nebivolol	-4.437	12.93	0.217515	0.75	0.987177	0.300642	0.25	0.699358	0.0128233
Nedaplatin	-17.87	9.17	0.381085	0.25	0.699358	0.0128233	0.75	0.987177	0.300642
Nelfinavir Mesylate	-28.61	0.8736	0.057952	0	0.489891	0	1	1	0.510109
Neratinib (HKI-272)	-36.64	-13.3	0.00648271	0	0.489891	0	1	1	0.510109
Nicardipine HCl	-29.56	32.36	0.89461	0.75	0.987177	0.300642	0.25	0.699358	0.0128233
Nifuroxazide	-27.15	8.982	0.20787	0.25	0.699358	0.0128233	0.75	0.987177	0.300642
Nilotinib(AMN-107)	-28.66	20.44	0.631276	0.5	0.91116	0.0888404	0.5	0.91116	0.0888404
Nintedanib (BIBF 1120)	-53.06	12.82	0.147126	0.25	0.699358	0.0128233	0.75	0.987177	0.300642
Otilonium Bromide	-15.75	20.66	0.696629	0.5	0.91116	0.0888404	0.5	0.91116	0.0888404
Oxethazaine	-15.06	17.62	0.81909	0.5	0.91116	0.0888404	0.5	0.91116	0.0888404
Pacritinib	-58.34	25.38	0.298968	0.25	0.699358	0.0128233	0.75	0.987177	0.300642
Paroxetine HCl	-22.93	17.75	0.712089	0.25	0.699358	0.0128233	0.75	0.987177	0.300642
Pelitinib (EKB-569)	-73.2	3.034	0.0610446	0	0.489891	0	1	1	0.510109
Pimavanserin	-18.84	25.09	0.681055	0.25	0.699358	0.0128233	0.75	0.987177	0.300642
Pimecrolimus	-26.75	17.4	0.548666	0.25	0.699358	0.0128233	0.75	0.987177	0.300642
Ponatinib (AP24534)	-42.14	29.04	0.599008	0.25	0.699358	0.0128233	0.75	0.987177	0.300642
Poziotinib	-36.1	0.8258	0.0558625	0	0.489891	0	1	1	0.510109
Proflavine Hemisulfate	-39.16	23.57	0.486834	0.25	0.699358	0.0128233	0.75	0.987177	0.300642
Puromycin dihydrochloride	-45.78	62.86	0.651338	0.25	0.699358	0.0128233	0.75	0.987177	0.300642
Rapamycin (Sirolimus)	-35.05	-9.138	0.012276	0	0.489891	0	1	1	0.510109
Regorafenib	-11.62	10.75	0.908707	0.5	0.91116	0.0888404	0.5	0.91116	0.0888404
Regorafenib hydrochloride	-18.84	22.58	0.792508	0.5	0.91116	0.0888404	0.5	0.91116	0.0888404
RG7388	-8.971	3.524	0.259429	0.25	0.699358	0.0128233	0.75	0.987177	0.300642
Rifapentine	-7.184	8.253	0.839723	0.5	0.91116	0.0888404	0.5	0.91116	0.0888404
Rimonabant	-17.55	12.68	0.643697	0.5	0.91116	0.0888404	0.5	0.91116	0.0888404
Ritonavir	-13.21	-4.576	0.00722298	0	0.489891	0	1	1	0.510109
Rosuvastatin Calcium	-25.16	0.2414	0.0523917	0	0.489891	0	1	1	0.510109
Saquinavir mesylate	-4.197	7.836	0.406749	0.75	0.987177	0.300642	0.25	0.699358	0.0128233
Saracatinib (AZD0530)	-40.94	-11.28	0.0112368	0	0.489891	0	1	1	0.510109
Sertraline HCl	-13.36	14.73	0.886761	0.5	0.91116	0.0888404	0.5	0.91116	0.0888404
Simeprevir	-11.46	9.028	0.730967	0.75	0.987177	0.300642	0.25	0.699358	0.0128233
Sorafenib	-30.66	20.06	0.553772	0.25	0.699358	0.0128233	0.75	0.987177	0.300642
Sorafenib Tosylate	-31.78	9.779	0.190604	0.25	0.699358	0.0128233	0.75	0.987177	0.300642
Sulconazole Nitrate	-19.86	18.49	0.916445	0.75	0.987177	0.300642	0.25	0.699358	0.0128233
Sunitinib	-26.61	9.089	0.216193	0.25	0.699358	0.0128233	0.75	0.987177	0.300642
Sunitinib malate	-48.99	15.11	0.191207	0.25	0.699358	0.0128233	0.75	0.987177	0.300642
Tamoxifen Citrate	-9.247	6.898	0.674911	0.5	0.91116	0.0888404	0.5	0.91116	0.0888404
Temsirolimus	-32.39	-13.85	0.00416626	0	0.489891	0	1	1	0.510109
Terfenadine	-19.49	-1.447	0.0344474	0	0.489891	0	1	1	0.510109
Thioridazine HCl	-14.54	0.7625	0.0642954	0.25	0.699358	0.0128233	0.75	0.987177	0.300642
Ticagrelor	-26.86	12.54	0.331098	0.25	0.699358	0.0128233	0.75	0.987177	0.300642
Ticlopidine HCl	-11.99	14.67	0.769899	0.75	0.987177	0.300642	0.25	0.699358	0.0128233
Tioconazole	-15.24	18.15	0.799567	0.5	0.91116	0.0888404	0.5	0.91116	0.0888404
Tivozanib (AV-951)	-37.33	21.33	0.449443	0.25	0.699358	0.0128233	0.75	0.987177	0.300642
Tolfenamic Acid	-5.615	11.65	0.346971	0.75	0.987177	0.300642	0.25	0.699358	0.0128233
Toltrazuril	-11.05	11.5	0.953998	0.5	0.91116	0.0888404	0.5	0.91116	0.0888404
Topotecan	-61.76	24.61	0.264462	0.25	0.699358	0.0128233	0.75	0.987177	0.300642
Topotecan HCl	-50.41	20.14	0.265418	0.25	0.699358	0.0128233	0.75	0.987177	0.300642
Toremifene Citrate	-2.213	17.38	0.090573	1	1	0.510109	0	0.489891	0
Trifluoperazine 2HCl	-23.36	32.97	0.6251	0.25	0.699358	0.0128233	0.75	0.987177	0.300642
Vandetanib (ZD6474)	-29.43	-3.273	0.0283962	0	0.489891	0	1	1	0.510109
Vehicle/Anchor drug alone	0	0	N/A	0	0.489891	0	1	1	0.510109
Vortioxetine (Lu AA21004) HBr	-18.92	14.2	0.680994	0.25	0.699358	0.0128233	0.75	0.987177	0.300642
VRT752271	-34.55	1.347	0.0603314	0	0.489891	0	1	1	0.510109
YM155	-58.15	8.473	0.0982469	0	0.489891	0	1	1	0.510109
Zafirlukast	-11.34	9.387	0.784104	0.5	0.91116	0.0888404	0.5	0.91116	0.0888404
Zinc Pyrithione	-52.31	34.05	0.549259	0.25	0.699358	0.0128233	0.75	0.987177	0.300642
Ziprasidone hydrochloride monohydrate	-16.65	18.83	0.85737	0.5	0.91116	0.0888404	0.5	0.91116	0.0888404

## Sheet: 95% CI - 176 drugs afatinib
	Difference in % inhibition across 4 PDXs			Supra-additive with afatinib (mean difference in % inhibition >0)			Sub-additive with afatinib (mean difference in % inhibition <0)
Drug	Lower 95% CI of mean	Upper 95% CI of mean	P-value	Proportion of PDXs (n=4)	Upper 95% CI	Lower 95% CI	Proportion of PDXs (n=4)	Upper 95% CI	Lower 95% CI
(R)-Crizotinib	-20.79	51.05	0.272602	0.75	0.987177	0.300642	0.25	0.699358	0.0128233
5-Azacytidine	-11.74	0.2154	0.0546585	0	0.489891	0	1	1	0.510109
ABT-263 (Navitoclax)	-12.46	3.436	0.168594	0.25	0.699358	0.0128233	0.75	0.987177	0.300642
Afatinib (BIBW2992)	-30.02	-4.456	0.0232602	0	0.489891	0	1	1	0.510109
Afatinib dimaleate	-26.22	-1.836	0.0352039	0	0.489891	0	1	1	0.510109
Alfacalcidol	-34.98	10.73	0.19001	0.25	0.699358	0.0128233	0.75	0.987177	0.300642
Amfenac Sodium Monohydrate	-17.48	22.5	0.716167	0.5	0.91116	0.0888404	0.5	0.91116	0.0888404
Amiodarone HCl	-20.76	15.66	0.686254	0.5	0.91116	0.0888404	0.5	0.91116	0.0888404
Amlodipine	-16.98	9.406	0.428246	0.5	0.91116	0.0888404	0.5	0.91116	0.0888404
Amlodipine Besylate	-14.84	9.94	0.57375	0.25	0.699358	0.0128233	0.75	0.987177	0.300642
Anidulafungin	-21.21	6.493	0.189467	0.25	0.699358	0.0128233	0.75	0.987177	0.300642
Arbidol HCl	-14.67	8.242	0.437647	0.5	0.91116	0.0888404	0.5	0.91116	0.0888404
Atazanavir	-9.783	8.312	0.812605	0.75	0.987177	0.300642	0.25	0.699358	0.0128233
AZD-9291	-33.86	-1.369	0.0409175	0	0.489891	0	1	1	0.510109
Azelnidipine	-7.669	4.948	0.541743	0.25	0.699358	0.0128233	0.75	0.987177	0.300642
Bardoxolone methyl	-46.23	53.15	0.838827	0.25	0.699358	0.0128233	0.75	0.987177	0.300642
Bazedoxifene HCl	-12.26	16.73	0.657857	0.5	0.91116	0.0888404	0.5	0.91116	0.0888404
Bedaquiline fumarate	-10.16	2.957	0.178771	0.25	0.699358	0.0128233	0.75	0.987177	0.300642
Benidipine HCl	-14.49	14.45	0.996972	0.75	0.987177	0.300642	0.25	0.699358	0.0128233
Benzbromarone	-17.96	8.304	0.326519	0.25	0.699358	0.0128233	0.75	0.987177	0.300642
Benzethonium Chloride	-17.41	5.234	0.185504	0	0.489891	0	1	1	0.510109
Bexarotene	0.2289	18.68	0.0470815	1	1	0.510109	0	0.489891	0
Birinapant (TL32711)	-32.33	7	0.132794	0	0.489891	0	1	1	0.510109
Bortezomib	-40.98	-9.064	0.0154772	0	0.489891	0	1	1	0.510109
Bosutinib (SKI-606)	-30.44	-11.19	0.00627938	0	0.489891	0	1	1	0.510109
BYL-719	-32.96	9.282	0.172428	0	0.489891	0	1	1	0.510109
Cabozantinib malate (XL184)	-6.693	8.19	0.76992	0.75	0.987177	0.300642	0.25	0.699358	0.0128233
Calcitriol	-37.91	11.25	0.182928	0.25	0.699358	0.0128233	0.75	0.987177	0.300642
Candesartan Cilexetil	-10.07	12.84	0.726236	0.5	0.91116	0.0888404	0.5	0.91116	0.0888404
Carboplatin	-18.19	0.7769	0.0614099	0.25	0.699358	0.0128233	0.75	0.987177	0.300642
Carfilzomib (PR-171)	-34.36	-13.02	0.00582307	0	0.489891	0	1	1	0.510109
Carvedilol	-2.593	20.08	0.091313	1	1	0.510109	0	0.489891	0
Cediranib (AZD217)	-56.43	6.217	0.0838856	0	0.489891	0	1	1	0.510109
CEP-18770	-22.01	-11.38	0.00212895	0	0.489891	0	1	1	0.510109
Cepharanthine	-16.03	0.1603	0.0524945	0	0.489891	0	1	1	0.510109
Cetrimonium Bromide (CTAB)	-16.79	-2.723	0.021572	0	0.489891	0	1	1	0.510109
Cetylpyridinium Chloride	-18.69	1.645	0.0758454	0	0.489891	0	1	1	0.510109
Chloroquine diphosphate	-9.889	4.179	0.286942	0.25	0.699358	0.0128233	0.75	0.987177	0.300642
Chloroxine	-10.27	5.363	0.391541	0.25	0.699358	0.0128233	0.75	0.987177	0.300642
Ciclesonide	-10.05	20.88	0.346195	0.75	0.987177	0.300642	0.25	0.699358	0.0128233
Cilnidipine	-2.567	23.05	0.084342	1	1	0.510109	0	0.489891	0
Cinacalcet	-10.57	10.39	0.979682	0.25	0.699358	0.0128233	0.75	0.987177	0.300642
Cinacalcet HCl	-13.82	-1.011	0.0346355	0	0.489891	0	1	1	0.510109
Clemastine Fumarate	-4.95	4.964	0.996716	0.5	0.91116	0.0888404	0.5	0.91116	0.0888404
Clofazimine	-12.14	7.581	0.515196	0.5	0.91116	0.0888404	0.5	0.91116	0.0888404
Closantel	-17.14	12.91	0.68438	0.25	0.699358	0.0128233	0.75	0.987177	0.300642
Closantel Sodium	-10.61	10.96	0.961999	0.25	0.699358	0.0128233	0.75	0.987177	0.300642
Cobimetinib	-15.46	-3.154	0.0170696	0	0.489891	0	1	1	0.510109
Crenolanib (CP-868596)	-84.11	162.7	0.385392	0.75	0.987177	0.300642	0.25	0.699358	0.0128233
Crystal Violet	-26.73	1.035	0.0602587	0	0.489891	0	1	1	0.510109
Cyclosporin A	-20.57	-0.6074	0.0432142	0	0.489891	0	1	1	0.510109
Cyclosporine	-17.16	4.633	0.164739	0.25	0.699358	0.0128233	0.75	0.987177	0.300642
Cytarabine	-19.38	20.43	0.93848	0.5	0.91116	0.0888404	0.5	0.91116	0.0888404
Cytarabine hydrochloride	-23.04	22.8	0.987768	0.25	0.699358	0.0128233	0.75	0.987177	0.300642
Daclatasvir (BMS-790052)	-4.463	3.441	0.708403	0.75	0.987177	0.300642	0.25	0.699358	0.0128233
Dacomitinib (PF299804, PF299)	-34.8	-0.7247	0.0451269	0	0.489891	0	1	1	0.510109
Dasatinib (BMS-354825)	-12.92	-3.121	0.0137509	0	0.489891	0	1	1	0.510109
Daunorubicin HCl	-42.02	24.61	0.466634	0.25	0.699358	0.0128233	0.75	0.987177	0.300642
Deferasirox	-5.9	7.172	0.776975	0.75	0.987177	0.300642	0.25	0.699358	0.0128233
Digoxin	-43.59	31.52	0.644492	0.25	0.699358	0.0128233	0.75	0.987177	0.300642
Dinaciclib (SCH727965)	-26.19	-11.93	0.00341477	0	0.489891	0	1	1	0.510109
Domiphen Bromide	-15.34	-0.8266	0.0382255	0	0.489891	0	1	1	0.510109
Dovitinib Dilactic acid	2.152	25.17	0.0325031	1	1	0.510109	0	0.489891	0
Doxercalciferol	-24.44	4.495	0.11586	0	0.489891	0	1	1	0.510109
Doxorubicin	-33.86	4.306	0.0905231	0	0.489891	0	1	1	0.510109
Doxorubicin (Adriamycin) HCl	-42.25	10.83	0.156141	0.25	0.699358	0.0128233	0.75	0.987177	0.300642
Dronedarone	-5.463	10.3	0.400715	0.75	0.987177	0.300642	0.25	0.699358	0.0128233
Dronedarone HCl	-8.604	17.32	0.363226	0.75	0.987177	0.300642	0.25	0.699358	0.0128233
Duloxetine HCl	-8.776	14.29	0.502311	0.5	0.91116	0.0888404	0.5	0.91116	0.0888404
Ebastine	-10.52	12.76	0.779946	0.5	0.91116	0.0888404	0.5	0.91116	0.0888404
Econazole nitrate	-0.9959	13.95	0.0702421	1	1	0.510109	0	0.489891	0
Eltrombopag	-12.22	7.039	0.455051	0.25	0.699358	0.0128233	0.75	0.987177	0.300642
Embelin	-9.121	5.137	0.439356	0.25	0.699358	0.0128233	0.75	0.987177	0.300642
EMD-1214063	-4.722	4.065	0.82727	0.5	0.91116	0.0888404	0.5	0.91116	0.0888404
Entrectinib	-6.761	-1.683	0.013167	0	0.489891	0	1	1	0.510109
Epirubicin HCl	-39.85	14.87	0.242289	0.25	0.699358	0.0128233	0.75	0.987177	0.300642
Erlotinib	-35.97	-10.89	0.00951034	0	0.489891	0	1	1	0.510109
Erlotinib Hydrochloride	-43.17	10.54	0.148696	0.25	0.699358	0.0128233	0.75	0.987177	0.300642
Ethacridine lactate monohydrate	-22.07	7.007	0.197786	0.25	0.699358	0.0128233	0.75	0.987177	0.300642
Fenticonazole Nitrate	-4.84	14.55	0.209254	0.5	0.91116	0.0888404	0.5	0.91116	0.0888404
Fidaxomicin	-15.05	26.37	0.448304	0.75	0.987177	0.300642	0.25	0.699358	0.0128233
Fingolimod (FTY720)	-9.893	5.665	0.45068	0.5	0.91116	0.0888404	0.5	0.91116	0.0888404
Flunarizine 2HCl	-12.02	7.186	0.481667	0.5	0.91116	0.0888404	0.5	0.91116	0.0888404
Fluoxetine HCl	-9.976	11.37	0.84881	0.5	0.91116	0.0888404	0.5	0.91116	0.0888404
Foretinib (GSK1363089)	-18.16	18.65	0.968956	0.5	0.91116	0.0888404	0.5	0.91116	0.0888404
Fostamatinib (R788)	-14.49	16.55	0.846155	0.5	0.91116	0.0888404	0.5	0.91116	0.0888404
Gallic acid	-12.74	7.746	0.494348	0.5	0.91116	0.0888404	0.5	0.91116	0.0888404
Ganetespib (STA-9090)	-40.8	43.82	0.916767	0.25	0.699358	0.0128233	0.75	0.987177	0.300642
GSK2126458	-32.29	-3.771	0.0275732	0	0.489891	0	1	1	0.510109
Idarubicin HCl	-114.4	167.9	0.589124	0.25	0.699358	0.0128233	0.75	0.987177	0.300642
Idebenone	-11.79	14.3	0.779318	0.5	0.91116	0.0888404	0.5	0.91116	0.0888404
Isoconazole nitrate	-7.686	33.99	0.138155	0.75	0.987177	0.300642	0.25	0.699358	0.0128233
Ispinesib (SB-715992)	-25.36	11.53	0.318364	0.25	0.699358	0.0128233	0.75	0.987177	0.300642
Ivermectin	-13.45	5.828	0.297254	0.25	0.699358	0.0128233	0.75	0.987177	0.300642
KPT-330	-23.47	-7.896	0.00769722	0	0.489891	0	1	1	0.510109
Lapatinib Ditosylate	-30.75	-2	0.0361101	0	0.489891	0	1	1	0.510109
LDK378	-21.33	-1.335	0.0365724	0	0.489891	0	1	1	0.510109
Lenvatinib (E7080)	-9.892	20.94	0.336977	0.75	0.987177	0.300642	0.25	0.699358	0.0128233
Levosimendan	-11.51	17.4	0.563015	0.5	0.91116	0.0888404	0.5	0.91116	0.0888404
Licofelone	-13.91	21.03	0.562432	0.5	0.91116	0.0888404	0.5	0.91116	0.0888404
Lithocholic Acid	-4.213	22.04	0.119485	1	1	0.510109	0	0.489891	0
Lomerizine HCl	-15.37	6.095	0.262887	0.25	0.699358	0.0128233	0.75	0.987177	0.300642
Lomitapide	-15.07	-3.522	0.0143933	0	0.489891	0	1	1	0.510109
LY2228820	-17.32	-3.209	0.0189822	0	0.489891	0	1	1	0.510109
LY2835219	-18.64	9.384	0.37037	0.5	0.91116	0.0888404	0.5	0.91116	0.0888404
Maprotiline HCl	-6.234	2.088	0.211084	0.25	0.699358	0.0128233	0.75	0.987177	0.300642
Masitinib (AB1010)	-9.941	27.59	0.231377	0.75	0.987177	0.300642	0.25	0.699358	0.0128233
Mechlorethamine HCl	-14.79	19.11	0.712402	0.25	0.699358	0.0128233	0.75	0.987177	0.300642
Meclizine 2HCl	-23.49	32.94	0.63095	0.5	0.91116	0.0888404	0.5	0.91116	0.0888404
Mefloquine hydrochloride	-14.27	9.547	0.572637	0.25	0.699358	0.0128233	0.75	0.987177	0.300642
MEK162 (ARRY-162, ARRY-438162)	-19.85	1.019	0.06396	0	0.489891	0	1	1	0.510109
Menadione	-5.476	9.515	0.454194	0.75	0.987177	0.300642	0.25	0.699358	0.0128233
Miconazole Nitrate	-10.69	12.67	0.804754	0.25	0.699358	0.0128233	0.75	0.987177	0.300642
Miltefosine	-16.56	10.71	0.54376	0.25	0.699358	0.0128233	0.75	0.987177	0.300642
Minocycline HCl	-8.792	2.009	0.139532	0.25	0.699358	0.0128233	0.75	0.987177	0.300642
Mitomycin C	-21.29	10.98	0.383898	0.25	0.699358	0.0128233	0.75	0.987177	0.300642
Mitoxantrone HCl	-38.93	8.621	0.135534	0.25	0.699358	0.0128233	0.75	0.987177	0.300642
MLN2238	-27.54	-7.678	0.011015	0	0.489891	0	1	1	0.510109
Napabucasin	-33.03	-5.167	0.0222642	0	0.489891	0	1	1	0.510109
Nebivolol	-0.3984	5.802	0.0693674	0.75	0.987177	0.300642	0.25	0.699358	0.0128233
Nedaplatin	-15.5	11.26	0.649022	0.25	0.699358	0.0128233	0.75	0.987177	0.300642
Nelfinavir Mesylate	-16.07	8.163	0.375526	0.5	0.91116	0.0888404	0.5	0.91116	0.0888404
Neratinib (HKI-272)	-39.92	-12.84	0.00844789	0	0.489891	0	1	1	0.510109
Nicardipine HCl	-4.241	8.85	0.344201	0.75	0.987177	0.300642	0.25	0.699358	0.0128233
Nifuroxazide	-19.69	0.4896	0.0564004	0	0.489891	0	1	1	0.510109
Nilotinib(AMN-107)	-23.59	4.617	0.121793	0	0.489891	0	1	1	0.510109
Nintedanib (BIBF 1120)	-27.5	9.451	0.217889	0.25	0.699358	0.0128233	0.75	0.987177	0.300642
Otilonium Bromide	-9.557	5.85	0.49951	0.25	0.699358	0.0128233	0.75	0.987177	0.300642
Oxethazaine	-6.066	8.586	0.622284	0.5	0.91116	0.0888404	0.5	0.91116	0.0888404
Pacritinib	-23.74	-3.196	0.0250612	0	0.489891	0	1	1	0.510109
Paroxetine HCl	-5.577	4.84	0.83648	0.25	0.699358	0.0128233	0.75	0.987177	0.300642
Pelitinib (EKB-569)	-40.11	-5.377	0.0251375	0	0.489891	0	1	1	0.510109
Pimavanserin	-7.796	6.166	0.734966	0.25	0.699358	0.0128233	0.75	0.987177	0.300642
Pimecrolimus	-12.88	10.4	0.757076	0.25	0.699358	0.0128233	0.75	0.987177	0.300642
Ponatinib (AP24534)	-20.24	3.081	0.101068	0	0.489891	0	1	1	0.510109
Poziotinib	-37.75	-7.433	0.0177749	0	0.489891	0	1	1	0.510109
Proflavine Hemisulfate	-27.37	6.954	0.154703	0.25	0.699358	0.0128233	0.75	0.987177	0.300642
Puromycin dihydrochloride	-44.69	0.9546	0.0554578	0	0.489891	0	1	1	0.510109
Rapamycin (Sirolimus)	-19.76	-6.29	0.00863284	0	0.489891	0	1	1	0.510109
Regorafenib	-4.353	17.21	0.154004	1	1	0.510109	0	0.489891	0
Regorafenib hydrochloride	-5.884	20.68	0.174409	0.75	0.987177	0.300642	0.25	0.699358	0.0128233
RG7388	-5.272	12.2	0.29634	0.75	0.987177	0.300642	0.25	0.699358	0.0128233
Rifapentine	-11.93	11.94	0.998735	0.25	0.699358	0.0128233	0.75	0.987177	0.300642
Rimonabant	-15.21	6.073	0.265156	0.25	0.699358	0.0128233	0.75	0.987177	0.300642
Ritonavir	-10.64	7.455	0.614447	0.25	0.699358	0.0128233	0.75	0.987177	0.300642
Rosuvastatin Calcium	-10.03	8.853	0.85506	0.5	0.91116	0.0888404	0.5	0.91116	0.0888404
Saquinavir mesylate	-2.341	13.63	0.109969	0.75	0.987177	0.300642	0.25	0.699358	0.0128233
Saracatinib (AZD0530)	-39.3	-5.3	0.0250273	0	0.489891	0	1	1	0.510109
Sertraline HCl	-4.866	10.71	0.318314	0.5	0.91116	0.0888404	0.5	0.91116	0.0888404
Simeprevir	-12.07	19.27	0.518016	0.75	0.987177	0.300642	0.25	0.699358	0.0128233
Sorafenib	-14.94	18.19	0.775385	0.25	0.699358	0.0128233	0.75	0.987177	0.300642
Sorafenib Tosylate	-15.99	13.24	0.783956	0.5	0.91116	0.0888404	0.5	0.91116	0.0888404
Sulconazole Nitrate	-14.59	13.85	0.938685	0.25	0.699358	0.0128233	0.75	0.987177	0.300642
Sunitinib	-6.975	5.154	0.665413	0.5	0.91116	0.0888404	0.5	0.91116	0.0888404
Sunitinib malate	-12.2	7.011	0.453156	0.25	0.699358	0.0128233	0.75	0.987177	0.300642
Tamoxifen Citrate	-12.77	15.32	0.791129	0.75	0.987177	0.300642	0.25	0.699358	0.0128233
Temsirolimus	-11.74	-7.312	0.000843637	0	0.489891	0	1	1	0.510109
Terfenadine	-17.56	3.954	0.137638	0	0.489891	0	1	1	0.510109
Thioridazine HCl	-17.21	6.695	0.256092	0.25	0.699358	0.0128233	0.75	0.987177	0.300642
Ticagrelor	-4.618	0.8595	0.116941	0	0.489891	0	1	1	0.510109
Ticlopidine HCl	-3.017	5.408	0.433089	0.75	0.987177	0.300642	0.25	0.699358	0.0128233
Tioconazole	-17.31	18.45	0.925745	0.25	0.699358	0.0128233	0.75	0.987177	0.300642
Tivozanib (AV-951)	-4.874	19.43	0.152703	0.75	0.987177	0.300642	0.25	0.699358	0.0128233
Tolfenamic Acid	-11.63	10.75	0.907989	0.5	0.91116	0.0888404	0.5	0.91116	0.0888404
Toltrazuril	-12.51	11.97	0.948095	0.25	0.699358	0.0128233	0.75	0.987177	0.300642
Topotecan	-28.51	2.934	0.0811776	0.25	0.699358	0.0128233	0.75	0.987177	0.300642
Topotecan HCl	-29.88	6.397	0.131493	0.25	0.699358	0.0128233	0.75	0.987177	0.300642
Toremifene Citrate	-11.94	24.07	0.362445	0.5	0.91116	0.0888404	0.5	0.91116	0.0888404
Trifluoperazine 2HCl	-20.24	14.43	0.630577	0.25	0.699358	0.0128233	0.75	0.987177	0.300642
Vandetanib (ZD6474)	-35.63	-1.375	0.0412965	0	0.489891	0	1	1	0.510109
Vehicle/Anchor drug alone	0	0	N/A	0	0.489891	0	1	1	0.510109
Vortioxetine (Lu AA21004) HBr	-11.94	25.97	0.323731	0.75	0.987177	0.300642	0.25	0.699358	0.0128233
VRT752271	-15.16	0.8887	0.066193	0	0.489891	0	1	1	0.510109
YM155	-41.71	-7.976	0.0183521	0	0.489891	0	1	1	0.510109
Zafirlukast	-12.19	14.33	0.813524	0.75	0.987177	0.300642	0.25	0.699358	0.0128233
Zinc Pyrithione	-37.56	2.825	0.0715079	0	0.489891	0	1	1	0.510109
Ziprasidone hydrochloride monohydrate	-0.614	3.015	0.125903	0.75	0.987177	0.300642	0.25	0.699358	0.0128233
